# Supplementary material for: LAG3 is not expressed in human and murine neurons and does not modulate α‐synucleinopathies
Source: EMBO Mol Med. 2021 Jul 26;13(9):e14745. doi: 10.15252/emmm.202114745 (PMC8422075; doi:10.15252/emmm.202114745)
Supplement: Supplementary file 2 — Source Data for Expanded View [file EMMM-13-e14745-s005.zip]

Archive with 5 entries (5 files):
- EV5.zip
- EV4.zip
- EV3.zip
- EV2.zip
- EV1.zip
