# Supplementary material for: LAG3 is not expressed in human and murine neurons and does not modulate α‐synucleinopathies
Source: EMBO Mol Med. 2021 Jul 26;13(9):e14745. doi: 10.15252/emmm.202114745 (PMC8422075; doi:10.15252/emmm.202114745)
Supplement: Supplementary file 4 — Source Data for Figure 1 [file EMMM-13-e14745-s001.zip]

Archive with 80 entries (65 files):
- Fig1/
- Fig1/1I.csv
- __MACOSX/
- __MACOSX/Fig1/
- __MACOSX/Fig1/._1I.csv
- Fig1/1E.xlsx
- __MACOSX/Fig1/._1E.xlsx
- Fig1/1H/
- Fig1/1H/1 lag3 30s.tif
- __MACOSX/Fig1/1H/
- __MACOSX/Fig1/1H/._1 lag3 30s.tif
- Fig1/1H/2 actin 15seg.tif
- __MACOSX/Fig1/1H/._2 actin 15seg.tif
- __MACOSX/Fig1/._1H
- Fig1/1F/
- Fig1/1F/BACT.tif
- __MACOSX/Fig1/1F/
- __MACOSX/Fig1/1F/._BACT.tif
- Fig1/1F/LAG3.tif
- __MACOSX/Fig1/1F/._LAG3.tif
- __MACOSX/Fig1/._1F
- Fig1/1G/
- Fig1/1G/4w_DOXoff_DAPI_EP1536Y_MAP2_17B4_Z1p5_63X - C=3_17B4.tif
- __MACOSX/Fig1/1G/
- __MACOSX/Fig1/1G/._4w_DOXoff_DAPI_EP1536Y_MAP2_17B4_Z1p5_63X - C=3_17B4.tif
- Fig1/1G/4w_DOXON_DAPI_EP1536Y_MAP2_17B4_Z1p5_63X2 - C=1_17B4.tif
- __MACOSX/Fig1/1G/._4w_DOXON_DAPI_EP1536Y_MAP2_17B4_Z1p5_63X2 - C=1_17B4.tif
- Fig1/1G/4w_DOXoff_DAPI_81A_MAP2_D2G40_Z1p5_63X - C=0_DAPI.tif
- __MACOSX/Fig1/1G/._4w_DOXoff_DAPI_81A_MAP2_D2G40_Z1p5_63X - C=0_DAPI.tif
- Fig1/1G/4w_DOXoff_DAPI_EP1536Y_MAP2_17B4_Z1p5_63X - C=2_EP1536Y.tif
- __MACOSX/Fig1/1G/._4w_DOXoff_DAPI_EP1536Y_MAP2_17B4_Z1p5_63X - C=2_EP1536Y.tif
- Fig1/1G/4w_DOXoff_DAPI_EP1536Y_MAP2_17B4_Z1p5_63X - C=0_DAPI.tif
- __MACOSX/Fig1/1G/._4w_DOXoff_DAPI_EP1536Y_MAP2_17B4_Z1p5_63X - C=0_DAPI.tif
- Fig1/1G/4w_DOXON_DAPI_EP1536Y_MAP2_17B4_Z1p5_63X2 - C=2_MAP2.tif
- __MACOSX/Fig1/1G/._4w_DOXON_DAPI_EP1536Y_MAP2_17B4_Z1p5_63X2 - C=2_MAP2.tif
- Fig1/1G/4w_DOXON_DAPI_81A_MAP2_D2G40_Z1p5_63X - C=0_DAPI.tif
- __MACOSX/Fig1/1G/._4w_DOXON_DAPI_81A_MAP2_D2G40_Z1p5_63X - C=0_DAPI.tif
- Fig1/1G/4w_DOXON_DAPI_81A_MAP2_D2G40_Z1p5_63X - C=3_D2G40.tif
- __MACOSX/Fig1/1G/._4w_DOXON_DAPI_81A_MAP2_D2G40_Z1p5_63X - C=3_D2G40.tif
- Fig1/1G/4w_DOXON_DAPI_81A_MAP2_D2G40_Z1p5_63X - C=1_81A.tif
- __MACOSX/Fig1/1G/._4w_DOXON_DAPI_81A_MAP2_D2G40_Z1p5_63X - C=1_81A.tif
- Fig1/1G/4w_DOXoff_DAPI_81A_MAP2_D2G40_Z1p5_63X - C=2_MAP2.tif
- __MACOSX/Fig1/1G/._4w_DOXoff_DAPI_81A_MAP2_D2G40_Z1p5_63X - C=2_MAP2.tif
- Fig1/1G/4w_DOXoff_DAPI_EP1536Y_MAP2_17B4_Z1p5_63X - C=1_17B4.tif
- __MACOSX/Fig1/1G/._4w_DOXoff_DAPI_EP1536Y_MAP2_17B4_Z1p5_63X - C=1_17B4.tif
- Fig1/1G/4w_DOXON_DAPI_81A_MAP2_D2G40_Z1p5_63X - C=2_MAP2.tif
- __MACOSX/Fig1/1G/._4w_DOXON_DAPI_81A_MAP2_D2G40_Z1p5_63X - C=2_MAP2.tif
- Fig1/1G/4w_DOXON_DAPI_EP1536Y_MAP2_17B4_Z1p5_63X2 - C=0_DAPI.tif
- __MACOSX/Fig1/1G/._4w_DOXON_DAPI_EP1536Y_MAP2_17B4_Z1p5_63X2 - C=0_DAPI.tif
- Fig1/1G/4w_DOXoff_DAPI_81A_MAP2_D2G40_Z1p5_63X - C=3_D2G40.tif
- __MACOSX/Fig1/1G/._4w_DOXoff_DAPI_81A_MAP2_D2G40_Z1p5_63X - C=3_D2G40.tif
- Fig1/1G/4w_DOXON_DAPI_EP1536Y_MAP2_17B4_Z1p5_63X2 - C=3_EP1536Y.tif
- __MACOSX/Fig1/1G/._4w_DOXON_DAPI_EP1536Y_MAP2_17B4_Z1p5_63X2 - C=3_EP1536Y.tif
- Fig1/1G/4w_DOXoff_DAPI_81A_MAP2_D2G40_Z1p5_63X - C=1_81A.tif
- __MACOSX/Fig1/1G/._4w_DOXoff_DAPI_81A_MAP2_D2G40_Z1p5_63X - C=1_81A.tif
- __MACOSX/Fig1/._1G
- Fig1/1A.csv
- __MACOSX/Fig1/._1A.csv
- Fig1/1B/
- Fig1/1B/Mixed mLag3-recmLAG3-KO-Mixed huLag3-rec HuLag3_actin_3s.Tif
- __MACOSX/Fig1/1B/
- __MACOSX/Fig1/1B/._Mixed mLag3-recmLAG3-KO-Mixed huLag3-rec HuLag3_actin_3s.Tif
- Fig1/1B/Mixed mLag3-recmLAG3-KO-Mixed huLag3-rec HuLag3_410C9_2s.Tif
- __MACOSX/Fig1/1B/._Mixed mLag3-recmLAG3-KO-Mixed huLag3-rec HuLag3_410C9_2s.Tif
- __MACOSX/Fig1/._1B
- Fig1/1D/
- Fig1/1D/Transduction control-transduced no dox - transduced dox - wt - t cells_actin.Tif
- __MACOSX/Fig1/1D/
- __MACOSX/Fig1/1D/._Transduction control-transduced no dox - transduced dox - wt - t cells_actin.Tif
- Fig1/1D/Transduction control-transduced no dox - transduced dox - wt - t cells_D2g40_1min8s.Tif
- __MACOSX/Fig1/1D/._Transduction control-transduced no dox - transduced dox - wt - t cells_D2g40_1min8s.Tif
- __MACOSX/Fig1/._1D
- Fig1/1C/
- Fig1/1C/shsy5y-hek-u251-chp-hmc-tcells_d2g40_3s.Tif
- __MACOSX/Fig1/1C/
- __MACOSX/Fig1/1C/._shsy5y-hek-u251-chp-hmc-tcells_d2g40_3s.Tif
- Fig1/1C/shsy5y-hek-u251-chp-hmc-tcells_actin_3s.Tif
- __MACOSX/Fig1/1C/._shsy5y-hek-u251-chp-hmc-tcells_actin_3s.Tif
- __MACOSX/Fig1/._1C
- __MACOSX/._Fig1
