# Supplementary material for: LAG3 is not expressed in human and murine neurons and does not modulate α‐synucleinopathies
Source: EMBO Mol Med. 2021 Jul 26;13(9):e14745. doi: 10.15252/emmm.202114745 (PMC8422075; doi:10.15252/emmm.202114745)
Supplement: Supplementary file 4 — Source Data for Figure 1 [file EMMM-13-e14745-s001.zip › Fig1/1I.csv]

	ident	LAG3
S1027_AAACCCAAGATACTGA-1_1	ODC.NRG3	0
S1027_AAACCCAAGGTTCCGC-1_1	ODC.NRG3	0
S1027_AAACCCACAGAACTAA-1_1	ODC.NRG3	0
S1027_AAACCCACATGGTGGA-1_1	ODC.NRG3	0
S1027_AAACCCAGTGAGAACC-1_1	ODC.NRG3	0
S1027_AAACCCAGTGTTTCTT-1_1	ODC.NRG3	0
S1027_AAACCCAGTTCGAACT-1_1	OPC.PDGFRA	0
S1027_AAACCCATCGTGGGAA-1_1	ODC.SLC5A11	0
S1027_AAACGAAAGCGCCTCA-1_1	ODC.SLC5A11	0
S1027_AAACGAAAGGAACATT-1_1	ODC.NRG3	0
S1027_AAACGAAAGGATTTCC-1_1	ExN.LINC00507.GRIK4	0
S1027_AAACGAACAAGAATAC-1_1	InN.LHX6.SULF1	0
S1027_AAACGAACACAGACGA-1_1	ODC.SLC5A11	0
S1027_AAACGAACATAGCTGT-1_1	EC.CLDN5	0
S1027_AAACGAAGTCCTCATC-1_1	ODC.NRG3	0
S1027_AAACGAAGTGGTGATG-1_1	ODC.NRG3	0
S1027_AAACGAATCAAAGCCT-1_1	ODC.SLC5A11	0
S1027_AAACGAATCTCAGTCC-1_1	AST.CABLES1	0
S1027_AAACGAATCTCTAGGA-1_1	ODC.SLC5A11	0
S1027_AAACGAATCTTGCAGA-1_1	ODC.NRG3	0
S1027_AAACGCTAGAATTGCA-1_1	ODC.NRG3	0
S1027_AAACGCTAGAGCACTG-1_1	EC.CLDN5	0
S1027_AAACGCTAGGCACTAG-1_1	ODC.LINC00609	0
S1027_AAACGCTAGTTCAACC-1_1	ODC.NRG3	0
S1027_AAACGCTCAAGCACAG-1_1	ODC.SLC5A11	0
S1027_AAACGCTCACTACGGC-1_1	ODC.LINC00609	0
S1027_AAACGCTCAGGTACGA-1_1	OPC.PDGFRA	0
S1027_AAACGCTCAGTAACCT-1_1	ODC.LINC00609	0
S1027_AAACGCTGTGACCGTC-1_1	ODC.NRG3	0
S1027_AAACGCTGTGGTTCTA-1_1	ODC.SLC5A11	0
S1027_AAACGCTTCCGCTAGG-1_1	OPC.PDGFRA	0.693147180559945
S1027_AAACGCTTCGCTCTAC-1_1	ODC.OPALIN	0
S1027_AAAGAACAGATACTGA-1_1	ODC.OPALIN	0
S1027_AAAGAACAGTCTACCA-1_1	ODC.NRG3	0
S1027_AAAGAACCACGCGCAT-1_1	ODC.LINC00609	0
S1027_AAAGAACCAGTCTCTC-1_1	ExN.THEMIS.PDZRN4	0
S1027_AAAGGATCAACAGAGC-1_1	InN.LHX6.SULF1	0
S1027_AAAGGATCAGCGCGTT-1_1	ODC.OPALIN	0
S1027_AAAGGATCAGCGTTGC-1_1	ODC.OPALIN	0
S1027_AAAGGATGTAATGATG-1_1	ODC.SLC5A11	0
S1027_AAAGGATGTGCTGTCG-1_1	ODC.SLC5A11	0
S1027_AAAGGATTCACAGAGG-1_1	OPC.PDGFRA	0
S1027_AAAGGATTCCAAGCAT-1_1	ODC.SLC5A11	0
S1027_AAAGGATTCCCGAAAT-1_1	InN.SST.PDE1A	0
S1027_AAAGGATTCTAGATCG-1_1	ODC.NRG3	0
S1027_AAAGGATTCTCCGAAA-1_1	ODC.NRG3	0
S1027_AAAGGGCAGCCGCACT-1_1	ODC.SLC5A11	0
S1027_AAAGGGCAGGAAGAAC-1_1	ODC.NRG3	0
S1027_AAAGGGCAGGAGGCAG-1_1	ODC.NRG3	0
S1027_AAAGGGCAGGCAGCTA-1_1	ODC.OPALIN	0
S1027_AAAGGGCAGTAAGCAT-1_1	InN.ADARB2.RELN	0
S1027_AAAGGGCCACACCTGG-1_1	ExN.THEMIS.RGS12	0
S1027_AAAGGGCCAGAGAAAG-1_1	InN.VIP.SYNPR	0
S1027_AAAGGGCGTGGAACCA-1_1	ODC.NRG3	0
S1027_AAAGGTAAGAGAGTTT-1_1	ODC.LINC00609	0
S1027_AAAGGTAAGCTCGACC-1_1	ODC.OPALIN	0
S1027_AAAGGTAAGGTAGATT-1_1	InN.SST.PDE1A	0
S1027_AAAGGTACAATTGAGA-1_1	EC.CACNA2D3	0
S1027_AAAGGTAGTCAAAGAT-1_1	ODC.NRG3	0
S1027_AAAGGTAGTCAGATTC-1_1	OPC.PDGFRA	0
S1027_AAAGGTAGTGCGTGCT-1_1	ODC.OPALIN	0
S1027_AAAGGTATCAACTTTC-1_1	ODC.LINC00609	0
S1027_AAAGGTATCTCGCTTG-1_1	OPC.PDGFRA	0
S1027_AAAGTCCAGAAGTCTA-1_1	ExN.LINC00507.GRIK4	0
S1027_AAAGTCCAGAATCCCT-1_1	ODC.OPALIN	0
S1027_AAAGTCCAGAGCTGAC-1_1	ODC.OPALIN	0
S1027_AAAGTCCAGATCGGTG-1_1	ODC.SLC5A11	0
S1027_AAAGTCCAGGAGAGGC-1_1	AST.CABLES1	0
S1027_AAAGTCCCAAGCGAGT-1_1	InN.VIP.SYNPR	0
S1027_AAAGTCCCAATACGCT-1_1	ExN.RORB.PRSS12	0
S1027_AAAGTCCCACATGACT-1_1	ODC.OPALIN	0
S1027_AAAGTCCCACTAGGCC-1_1	OPC.PDGFRA	0
S1027_AAAGTCCGTCCTCAGG-1_1	ODC.OPALIN	0
S1027_AAAGTCCTCCTCGCAT-1_1	ODC.SLC5A11	0
S1027_AAAGTCCTCGGTCAGC-1_1	ExN.LINC00507.GLRA3	0
S1027_AAAGTGAAGACCTCAT-1_1	ODC.SLC5A11	0
S1027_AAAGTGAAGGTCCTGC-1_1	ODC.OPALIN	0
S1027_AAAGTGACAGAACTCT-1_1	ODC.SLC5A11	0
S1027_AAAGTGAGTAGCGCCT-1_1	ODC.NRG3	0
S1027_AAAGTGAGTAGGAAAG-1_1	InN.LHX6.GPC5	0
S1027_AAAGTGAGTAGGTCAG-1_1	AST.CABLES1	0
S1027_AAAGTGAGTGATTGGG-1_1	AST.GFAP	0
S1027_AAAGTGATCATGCCCT-1_1	ODC.NRG3	0
S1027_AAATGGAAGAAACCCG-1_1	AST.CABLES1	0
S1027_AAATGGAAGACCCTTA-1_1	ODC.SLC5A11	0
S1027_AAATGGACACTTCATT-1_1	ODC.SLC5A11	0
S1027_AAATGGACATTGACAC-1_1	ExN.TLE4.RXFP1	0
S1027_AAATGGATCATAGACC-1_1	ODC.OPALIN	0
S1027_AAATGGATCATTCACT-1_1	ODC.LINC00609	0
S1027_AACAAAGAGAAGTCTA-1_1	ODC.NRG3	0
S1027_AACAAAGAGACGCCCT-1_1	ODC.SLC5A11	0
S1027_AACAAAGAGGCCATAG-1_1	ODC.SLC5A11	0
S1027_AACAAAGAGTATCCTG-1_1	ExN.RORB.TOX	0
S1027_AACAAAGCATGACTGT-1_1	ODC.OPALIN	0
S1027_AACAAAGCATTGACCA-1_1	ODC.SLC5A11	0
S1027_AACAAAGTCCCAGGAC-1_1	ODC.OPALIN	0
S1027_AACAACCAGGAATGTT-1_1	OPC.PDGFRA	0
S1027_AACAACCAGGGATCGT-1_1	ODC.NRG3	0
S1027_AACAACCAGGTTCACT-1_1	ODC.OPALIN	0
S1027_AACAACCAGTTTCAGC-1_1	ODC.OPALIN	0
S1027_AACAACCCAAATTGGA-1_1	ODC.OPALIN	0
S1027_AACAACCCAGTAGATA-1_1	ODC.OPALIN	0
S1027_AACAACCCATTCATCT-1_1	ODC.OPALIN	0
S1027_AACAACCGTCGAACGA-1_1	ODC.SLC5A11	0
S1027_AACAACCGTGTTAGCT-1_1	ODC.NRG3	0
S1027_AACAACCGTTCAAACC-1_1	AST.CABLES1	0
S1027_AACAACCTCCAAGGGA-1_1	ODC.SLC5A11	0
S1027_AACAACCTCGTAACTG-1_1	ODC.SLC5A11	0
S1027_AACAAGAAGAGCAGAA-1_1	ExN.TLE4.FOXP2	0
S1027_AACAAGAAGCCGTAAG-1_1	ODC.NRG3	0
S1027_AACAAGAAGCGGGTAT-1_1	ODC.NRG3	0
S1027_AACAAGACAATGCAGG-1_1	ODC.LINC00609	0
S1027_AACAAGACATGAAGCG-1_1	ExN.RORB.RXFP1	0
S1027_AACAAGAGTCCACTTC-1_1	ExN.RORB.FOXP2	0
S1027_AACAAGAGTGGCTACC-1_1	ExN.THEMIS.PDZRN4	0
S1027_AACAAGATCACTACGA-1_1	EC.CACNA2D3	0
S1027_AACAAGATCTAATTCC-1_1	ODC.LINC00609	0
S1027_AACACACAGACGCCCT-1_1	ExN.TLE4.RXFP1	0
S1027_AACACACAGAGCCTGA-1_1	ODC.NRG3	0
S1027_AACACACAGGCTATCT-1_1	ODC.NRG3	0
S1027_AACACACAGTGAATAC-1_1	AST.GFAP	0
S1027_AACACACAGTTTGAGA-1_1	ODC.OPALIN	0
S1027_AACACACCACGCACCA-1_1	ExN.LINC00507.GRIK4	0
S1027_AACACACGTACAGGTG-1_1	ODC.LINC00609	0
S1027_AACACACGTATGGAAT-1_1	ExN.RORB.FOXP2	0
S1027_AACACACGTCACTACA-1_1	ODC.NRG3	0
S1027_AACACACTCAAGGACG-1_1	MGL.CSF1R	0
S1027_AACACACTCTAAGCGT-1_1	OPC.PDGFRA	0
S1027_AACACACTCTACAGGT-1_1	ODC.LINC00609	0
S1027_AACAGGGAGAAGTCAT-1_1	ODC.SLC5A11	0
S1027_AACAGGGCAAATGAGT-1_1	ODC.SLC5A11	0
S1027_AACAGGGCATCCTAAG-1_1	ODC.LINC00609	0
S1027_AACAGGGCATGAGTAA-1_1	ODC.SLC5A11	0
S1027_AACAGGGGTAGCGCCT-1_1	ODC.NRG3	0
S1027_AACCAACAGTTAGTAG-1_1	ODC.SLC5A11	0
S1027_AACCAACCACCCTGTT-1_1	AST.CABLES1	0
S1027_AACCAACCAGCCCAGT-1_1	EC.CLDN5	0
S1027_AACCAACCATCACGGC-1_1	AST.CABLES1	0
S1027_AACCAACGTATCATGC-1_1	OPC.PDGFRA	0
S1027_AACCAACGTATGAGCG-1_1	ODC.OPALIN	0
S1027_AACCAACTCTCTCTTC-1_1	ODC.LINC00609	0
S1027_AACCACAAGATTGATG-1_1	ODC.OPALIN	0
S1027_AACCACAGTCTGTCAA-1_1	ODC.SLC5A11	0
S1027_AACCACATCAACACGT-1_1	ODC.SLC5A11	0
S1027_AACCACATCAATCCGA-1_1	AST.CABLES1	0
S1027_AACCACATCAGCATTG-1_1	EC.CLDN5	0
S1027_AACCACATCTACGCAA-1_1	ODC.SLC5A11	0
S1027_AACCATGAGATGGTAT-1_1	MGL.CSF1R	0
S1027_AACCATGAGCGTTAGG-1_1	ExN.TLE4.RXFP1	0
S1027_AACCATGCATTCGATG-1_1	ODC.LINC00609	0
S1027_AACCATGGTATCGTGT-1_1	ODC.SLC5A11	0
S1027_AACCATGTCAAAGACA-1_1	ODC.NRG3	0
S1027_AACCATGTCCATATGG-1_1	ODC.SLC5A11	0
S1027_AACCCAACAGCGGATA-1_1	ODC.NRG3	0
S1027_AACCCAAGTCACGTGC-1_1	AST.CABLES1	0
S1027_AACCCAAGTGGAATGC-1_1	ODC.SLC5A11	0
S1027_AACCCAAGTGGGACAT-1_1	ODC.SLC5A11	0
S1027_AACCCAATCAAACGAA-1_1	ODC.SLC5A11	0
S1027_AACCCAATCCTCCACA-1_1	ODC.OPALIN	0
S1027_AACCCAATCTCATTGT-1_1	ODC.OPALIN	0
S1027_AACCTGAGTCACTACA-1_1	InN.ADARB2.SV2C	0
S1027_AACCTGATCCACAGCG-1_1	AST.CABLES1	0
S1027_AACCTTTAGAAGGCTC-1_1	ODC.OPALIN	0
S1027_AACCTTTAGTAGGCCA-1_1	ODC.LINC00609	0
S1027_AACCTTTAGTTCCGGC-1_1	ODC.NRG3	0
S1027_AACCTTTCAATGACCT-1_1	ODC.OPALIN	0
S1027_AACCTTTCAATTGCCA-1_1	ODC.SLC5A11	0
S1027_AACCTTTCACTCCTGT-1_1	ExN.RORB.PRSS12	0
S1027_AACCTTTCACTGGATT-1_1	ODC.NRG3	0
S1027_AACCTTTCATGTGGTT-1_1	InN.SST.NPY	0
S1027_AACCTTTGTAGCGATG-1_1	ExN.RORB.RXFP1	0
S1027_AACCTTTGTCTTGCGG-1_1	ODC.NRG3	0
S1027_AACCTTTGTGTTTCTT-1_1	ODC.NRG3	0
S1027_AACCTTTTCTCAGGCG-1_1	ODC.NRG3	0
S1027_AACGAAAAGACATATG-1_1	ODC.SLC5A11	0
S1027_AACGAAAAGCTGGAGT-1_1	MGL.CSF1R	0
S1027_AACGAAAAGTGGCCTC-1_1	ODC.NRG3	0
S1027_AACGAAAGTTGAGTCT-1_1	EC.CACNA2D3	0
S1027_AACGAAATCAGCTGAT-1_1	ODC.OPALIN	0
S1027_AACGAAATCATCCCGT-1_1	OPC.PDGFRA	0
S1027_AACGAAATCTAGGAAA-1_1	ODC.OPALIN	0
S1027_AACGAAATCTTAGCTT-1_1	ODC.OPALIN	0
S1027_AACGGGACAGAAGTGC-1_1	ODC.SLC5A11	0
S1027_AACGGGACATTCGATG-1_1	ExN.TLE4.RXFP1	0
S1027_AACGGGAGTCGTTGCG-1_1	ODC.NRG3	0
S1027_AACGGGAGTGGTTTGT-1_1	ODC.OPALIN	0
S1027_AACGGGAGTGTACGCC-1_1	ODC.SLC5A11	0
S1027_AACGGGAGTTAAGGGC-1_1	ODC.OPALIN	0
S1027_AACGGGATCTACACTT-1_1	ExN.LINC00507.GLRA3	0
S1027_AACGGGATCTGCTCTG-1_1	ODC.SLC5A11	0
S1027_AACGTCAAGAGCATTA-1_1	ODC.NRG3	0
S1027_AACGTCAAGTTGCCCG-1_1	ODC.OPALIN	0
S1027_AACGTCACACCCGTAG-1_1	ODC.SLC5A11	0
S1027_AACGTCACACTTTAGG-1_1	ODC.LINC00609	0
S1027_AACGTCACATGGTACT-1_1	ODC.NRG3	0
S1027_AACGTCAGTAATGTGA-1_1	ODC.LINC00609	0
S1027_AACGTCAGTCGCAGTC-1_1	ODC.OPALIN	0
S1027_AACGTCAGTGAGACGT-1_1	MGL.CSF1R	0
S1027_AACGTCAGTTTACGTG-1_1	ODC.OPALIN	0
S1027_AACGTCATCATACGGT-1_1	ExN.FEZF2.HTR2C	0
S1027_AACGTCATCGGAGATG-1_1	ODC.LINC00609	0
S1027_AACGTCATCTCATTGT-1_1	ODC.SLC5A11	0
S1027_AACTTCTCAAGACAAT-1_1	AST.CABLES1	0
S1027_AACTTCTCACCAGTTA-1_1	InN.LHX6.SULF1	0
S1027_AACTTCTCACGCCACA-1_1	ODC.LINC00609	0
S1027_AACTTCTCATTATGCG-1_1	ODC.SLC5A11	0
S1027_AACTTCTGTGTGTGTT-1_1	ODC.NRG3	0
S1027_AACTTCTGTGTTACTG-1_1	ODC.LINC00609	0
S1027_AACTTCTGTTCTTAGG-1_1	ExN.TLE4.FOXP2	0
S1027_AACTTCTTCGGTGTAT-1_1	InN.SST.PDE1A	0
S1027_AAGAACAAGCTCACTA-1_1	ODC.SLC5A11	0
S1027_AAGAACACAGAGTGTG-1_1	ODC.SLC5A11	0
S1027_AAGAACAGTAGACACG-1_1	ODC.NRG3	0
S1027_AAGAACAGTATCCCTC-1_1	ExN.TLE4.FOXP2	0
S1027_AAGAACAGTCTAATCG-1_1	ODC.NRG3	0
S1027_AAGAACAGTGAGAACC-1_1	ODC.SLC5A11	0
S1027_AAGAACATCACGAACT-1_1	ODC.NRG3	0
S1027_AAGAACATCACGATCA-1_1	ODC.LINC00609	0
S1027_AAGAACATCGCAGATT-1_1	EC.CLDN5	0
S1027_AAGAACATCTACGGTA-1_1	ODC.SLC5A11	0
S1027_AAGACAAAGAGCTTTC-1_1	ODC.SLC5A11	0
S1027_AAGACAAAGAGGCCAT-1_1	ODC.OPALIN	0
S1027_AAGACAAAGGGTCAAC-1_1	ODC.LINC00609	0
S1027_AAGACAAAGTGATAGT-1_1	ODC.LINC00609	0
S1027_AAGACAACAAGGTTGG-1_1	MGL.CSF1R	0
S1027_AAGACAAGTAGCACGA-1_1	ExN.LINC00507.GRIK4	0
S1027_AAGACAAGTCGTACTA-1_1	ODC.NRG3	0
S1027_AAGACAAGTCTTACTT-1_1	ODC.LINC00609	0
S1027_AAGACAAGTTGAAGTA-1_1	ExN.RORB.RXFP1	0
S1027_AAGACAATCAAGTGGG-1_1	ODC.SLC5A11	0
S1027_AAGACAATCACGACTA-1_1	ODC.SLC5A11	0
S1027_AAGACAATCCCAATAG-1_1	ODC.SLC5A11	0
S1027_AAGACTCAGAATAGTC-1_1	ODC.OPALIN	0
S1027_AAGACTCAGCCATGCC-1_1	ODC.NRG3	0
S1027_AAGACTCAGCCATTGT-1_1	AST.CABLES1	0
S1027_AAGACTCAGCGTGCCT-1_1	ODC.OPALIN	0
S1027_AAGACTCAGTCACTCA-1_1	ODC.LINC00609	0
S1027_AAGACTCAGTGCACTT-1_1	ODC.SLC5A11	0
S1027_AAGACTCCAACCGTGC-1_1	ExN.RORB.RXFP1	0
S1027_AAGACTCCATCGATGT-1_1	ODC.OPALIN	0
S1027_AAGACTCGTACTTGTG-1_1	ODC.SLC5A11	0
S1027_AAGACTCGTAGGACCA-1_1	ODC.NRG3	0
S1027_AAGACTCGTCAGGAGT-1_1	ODC.SLC5A11	0
S1027_AAGACTCGTCTTACAG-1_1	ExN.TLE4.RXFP1	0
S1027_AAGACTCGTGAATATG-1_1	ExN.TLE4.FOXP2	0
S1027_AAGACTCGTGTCATGT-1_1	ODC.LINC00609	0
S1027_AAGATAGAGTGAGTTA-1_1	ODC.LINC00609	0
S1027_AAGATAGCAAATGCTC-1_1	ExN.TLE4.RXFP1	0
S1027_AAGATAGCACGTGAGA-1_1	ODC.NRG3	0
S1027_AAGATAGCAGACCAGA-1_1	ODC.NRG3	0
S1027_AAGATAGCAGGTCCGT-1_1	ODC.SLC5A11	0
S1027_AAGATAGGTACGTGAG-1_1	ExN.RORB.RXFP1	0
S1027_AAGATAGGTGTTCGTA-1_1	ODC.SLC5A11	0
S1027_AAGATAGGTGTTTCTT-1_1	ExN.TLE4.FOXP2	0
S1027_AAGATAGGTTGGAGAC-1_1	AST.GFAP	0
S1027_AAGATAGTCGAAGGAC-1_1	ODC.OPALIN	0
S1027_AAGATAGTCTCGACCT-1_1	ODC.OPALIN	0
S1027_AAGCATCAGATCGACG-1_1	InN.LHX6.GPC5	0
S1027_AAGCATCCAACCGCTG-1_1	ODC.LINC00609	0
S1027_AAGCATCCAACGCATT-1_1	EC.CLDN5	0
S1027_AAGCATCCACTGTGAT-1_1	ODC.LINC00609	0
S1027_AAGCATCGTCTCGGGT-1_1	ExN.TLE4.RXFP1	0
S1027_AAGCATCGTGGAAATT-1_1	ODC.NRG3	0
S1027_AAGCATCTCAAGCGTT-1_1	InN.SST.PDE1A	0
S1027_AAGCATCTCCAGCAAT-1_1	ODC.SLC5A11	0
S1027_AAGCATCTCCGCATAA-1_1	AST.CABLES1	0
S1027_AAGCATCTCGAGTGGA-1_1	ODC.SLC5A11	0
S1027_AAGCATCTCTGCATGA-1_1	ODC.SLC5A11	0
S1027_AAGCCATAGAGTGAAG-1_1	ODC.NRG3	0
S1027_AAGCCATAGGGCATGT-1_1	ODC.NRG3	0
S1027_AAGCCATCAACCACGC-1_1	ODC.OPALIN	0
S1027_AAGCCATCAATTGCCA-1_1	ExN.THEMIS.PDZRN4	0
S1027_AAGCCATCACCCAAGC-1_1	ExN.LINC00507.GRIK4	0
S1027_AAGCCATGTCACAATC-1_1	ODC.SLC5A11	0
S1027_AAGCCATGTCACCGCA-1_1	ODC.NRG3	0
S1027_AAGCCATGTTGCCGAC-1_1	ODC.LINC00609	0
S1027_AAGCCATGTTTACGTG-1_1	ODC.OPALIN	0
S1027_AAGCCATGTTTGCAGT-1_1	ODC.NRG3	0
S1027_AAGCGAGAGCACACCC-1_1	ODC.NRG3	0
S1027_AAGCGAGCAAGACGGT-1_1	ODC.SLC5A11	0
S1027_AAGCGAGCAAGCACAG-1_1	ODC.SLC5A11	0
S1027_AAGCGAGCACTAGGCC-1_1	ODC.NRG3	0
S1027_AAGCGAGCATCTCATT-1_1	ODC.NRG3	0
S1027_AAGCGAGGTCACTTCC-1_1	ODC.NRG3	0
S1027_AAGCGAGTCAGAGCGA-1_1	ODC.SLC5A11	0
S1027_AAGCGAGTCATGCGGC-1_1	AST.CABLES1	0
S1027_AAGCGAGTCCGCAAAT-1_1	InN.LHX6.SULF1	0
S1027_AAGCGAGTCGGTAGAG-1_1	OPC.PDGFRA	0
S1027_AAGCGAGTCTGAGGTT-1_1	ODC.OPALIN	0
S1027_AAGCGAGTCTGCGAGC-1_1	ODC.SLC5A11	0
S1027_AAGCGTTAGACAGCGT-1_1	ODC.SLC5A11	0
S1027_AAGCGTTAGCTCATAC-1_1	AST.CABLES1	0
S1027_AAGCGTTCACATGAAA-1_1	ODC.LINC00609	0
S1027_AAGCGTTGTACCGGAA-1_1	ODC.NRG3	0
S1027_AAGCGTTGTACTGACT-1_1	ODC.LINC00609	0
S1027_AAGCGTTGTGGATTTC-1_1	ODC.SLC5A11	0
S1027_AAGCGTTTCGAGTTGT-1_1	ODC.LINC00609	0
S1027_AAGGAATAGGTCACTT-1_1	AST.CABLES1	0
S1027_AAGGAATCACCTCAGG-1_1	ODC.OPALIN	0
S1027_AAGGAATCAGCAGAAC-1_1	ODC.OPALIN	0
S1027_AAGGAATCAGTTGGTT-1_1	ODC.SLC5A11	0
S1027_AAGGAATCATGGGATG-1_1	ODC.OPALIN	0
S1027_AAGGAATGTCCCTCAT-1_1	ExN.FEZF2.HTR2C	0
S1027_AAGGAATGTGAGTAAT-1_1	ODC.SLC5A11	0
S1027_AAGGAATGTGGTCTAT-1_1	ODC.NRG3	0
S1027_AAGGAATGTGTCATTG-1_1	ODC.NRG3	0
S1027_AAGGAATTCCTCAGGG-1_1	ODC.SLC5A11	0
S1027_AAGGAATTCTATCGTT-1_1	ODC.OPALIN	0
S1027_AAGGTAAAGACTTGTC-1_1	ExN.RORB.TOX	0
S1027_AAGGTAAAGTCTGCAT-1_1	ExN.RORB.RXFP1	0
S1027_AAGGTAACAGGTCAAG-1_1	EC.CACNA2D3	0
S1027_AAGGTAACATTCCTAT-1_1	InN.SST.PDE1A	0
S1027_AAGGTAATCCGAACGC-1_1	ODC.SLC5A11	0
S1027_AAGGTAATCTCCGTGT-1_1	ExN.LINC00507.GLRA3	0
S1027_AAGTACCAGGATTTGA-1_1	ODC.NRG3	0
S1027_AAGTACCCAAGTTGGG-1_1	ODC.NRG3	0
S1027_AAGTACCCATCCTGTC-1_1	ODC.OPALIN	0
S1027_AAGTACCGTTGTAGCT-1_1	ODC.SLC5A11	0
S1027_AAGTACCTCCAAATGC-1_1	InN.LHX6.SULF1	0
S1027_AAGTCGTAGCTGTTAC-1_1	ExN.CUX2.LAMP5	0
S1027_AAGTCGTAGCTTTCTT-1_1	ODC.SLC5A11	0
S1027_AAGTCGTGTCGATTCA-1_1	ExN.CUX2.LAMP5	0
S1027_AAGTCGTTCGCTCTAC-1_1	ExN.RORB.RXFP1	0
S1027_AAGTGAAAGCACCGTC-1_1	ODC.NRG3	0
S1027_AAGTGAAAGCATGCGA-1_1	ODC.SLC5A11	0
S1027_AAGTGAAAGCCTGTGC-1_1	ExN.LINC00507.GRIK4	0
S1027_AAGTGAAAGTAGCCAG-1_1	AST.GFAP	0
S1027_AAGTGAACAACGGGTA-1_1	ODC.NRG3	0
S1027_AAGTGAACAGACAATA-1_1	ODC.LINC00609	0
S1027_AAGTGAACAGTCTTCC-1_1	ODC.NRG3	0
S1027_AAGTGAAGTCCAGCAC-1_1	EC.CLDN5	0
S1027_AAGTGAAGTGAACTAA-1_1	ODC.NRG3	0
S1027_AAGTGAATCAGGACGA-1_1	ODC.NRG3	0
S1027_AAGTGAATCCATCTGC-1_1	InN.VIP.CXCL14	0
S1027_AAGTGAATCTCTGCCA-1_1	MGL.CSF1R	0
S1027_AAGTTCGAGACGGTTG-1_1	ODC.SLC5A11	0
S1027_AAGTTCGCAACCGTGC-1_1	ODC.NRG3	0
S1027_AAGTTCGCAAGTCGTT-1_1	ODC.OPALIN	0
S1027_AAGTTCGCATGAATCC-1_1	ODC.NRG3	0
S1027_AAGTTCGGTGATCGTT-1_1	ODC.NRG3	0
S1027_AAGTTCGTCGGAATGG-1_1	ODC.LINC00609	0
S1027_AAGTTCGTCGTACCTC-1_1	EC.CLDN5	0
S1027_AAGTTCGTCTGCACCT-1_1	AST.CABLES1	0
S1027_AATAGAGAGGAACTCG-1_1	AST.GFAP	0
S1027_AATAGAGAGGTCTGGA-1_1	ODC.OPALIN	0
S1027_AATAGAGAGGTGGCTA-1_1	InN.LHX6.GPC5	0
S1027_AATAGAGGTACCGCGT-1_1	ODC.LINC00609	0
S1027_AATAGAGGTGGGATTG-1_1	ODC.LINC00609	0
S1027_AATAGAGTCAGCAGAG-1_1	InN.LHX6.SULF1	0
S1027_AATCACGAGGTAAAGG-1_1	ODC.SLC5A11	0
S1027_AATCACGCAATGAACA-1_1	OPC.PDGFRA	0
S1027_AATCACGCAGAACGCA-1_1	ODC.OPALIN	0
S1027_AATCACGCATGACAGG-1_1	ODC.SLC5A11	0
S1027_AATCACGGTAGGTGCA-1_1	ODC.OPALIN	0
S1027_AATCACGGTCAAATCC-1_1	OPC.PDGFRA	0
S1027_AATCACGGTCCATAGT-1_1	ODC.OPALIN	0
S1027_AATCACGGTCGCATGC-1_1	ODC.LINC00609	0
S1027_AATCACGGTGGGTCAA-1_1	ODC.LINC00609	0
S1027_AATCACGTCAGTGTGT-1_1	ODC.NRG3	0
S1027_AATCACGTCCTCATAT-1_1	ODC.NRG3	0
S1027_AATCACGTCTGCCTGT-1_1	ODC.OPALIN	0
S1027_AATCACGTCTTCTTCC-1_1	ExN.FEZF2.HTR2C	0
S1027_AATCGACAGCAGGGAG-1_1	ExN.THEMIS.PDZRN4	0
S1027_AATCGACAGGTTGGTG-1_1	ODC.NRG3	0
S1027_AATCGACAGTGGACGT-1_1	MGL.CSF1R	0
S1027_AATCGACAGTTCCGGC-1_1	OPC.PDGFRA	0
S1027_AATCGACAGTTGCGCC-1_1	ODC.NRG3	0
S1027_AATCGACCAAGGCGTA-1_1	AST.GFAP	0
S1027_AATCGACCACTATCGA-1_1	ODC.SLC5A11	0
S1027_AATCGACCAGAACTTC-1_1	InN.ADARB2.SV2C	0
S1027_AATCGACCATGCGTGC-1_1	ODC.SLC5A11	0
S1027_AATCGACCATTGGATC-1_1	ExN.CUX2.LAMP5	0
S1027_AATCGACGTCAAATCC-1_1	ExN.LINC00507.GLRA3	0
S1027_AATCGACGTTCATCGA-1_1	ODC.OPALIN	0
S1027_AATCGACTCGTACACA-1_1	ODC.NRG3	0
S1027_AATCGACTCTGCAGCG-1_1	ODC.LINC00609	0
S1027_AATCGTGAGCGCTGAA-1_1	ODC.SLC5A11	0
S1027_AATCGTGAGCTGGCTC-1_1	ODC.OPALIN	0
S1027_AATCGTGAGTGCAGGT-1_1	ODC.OPALIN	0
S1027_AATCGTGAGTGGGAAA-1_1	ExN.THEMIS.PDZRN4	0
S1027_AATCGTGAGTTGCGCC-1_1	ODC.NRG3	0
S1027_AATCGTGCAGCTGGTC-1_1	ODC.OPALIN	0
S1027_AATCGTGTCACCATCC-1_1	ODC.SLC5A11	0
S1027_AATCGTGTCTCCACTG-1_1	ODC.OPALIN	0
S1027_AATGAAGAGCACTCTA-1_1	ODC.NRG3	0
S1027_AATGAAGAGCCTTGAT-1_1	ODC.SLC5A11	0
S1027_AATGAAGCAACGTAAA-1_1	AST.CABLES1	0
S1027_AATGAAGCAAGTGGTG-1_1	ODC.SLC5A11	0
S1027_AATGAAGCACAGCTTA-1_1	ODC.OPALIN	0
S1027_AATGAAGCAGTAGTGG-1_1	ODC.SLC5A11	0
S1027_AATGAAGGTACGACAG-1_1	ODC.SLC5A11	0
S1027_AATGAAGGTACTAACC-1_1	AST.GFAP	0
S1027_AATGAAGGTACTCCGG-1_1	ODC.NRG3	0
S1027_AATGAAGGTCCAATCA-1_1	ODC.SLC5A11	0
S1027_AATGAAGGTCTTTCAT-1_1	ODC.LINC00609	0
S1027_AATGAAGTCTTTGCTA-1_1	ODC.SLC5A11	0
S1027_AATGACCAGACGTCGA-1_1	ExN.THEMIS.PDZRN4	0
S1027_AATGACCAGGTGATAT-1_1	ODC.OPALIN	0
S1027_AATGACCCACTATGTG-1_1	ODC.SLC5A11	0
S1027_AATGACCCAGCTGAGA-1_1	ODC.SLC5A11	0
S1027_AATGACCGTGCGTGCT-1_1	ODC.SLC5A11	0
S1027_AATGACCGTGTTTACG-1_1	ODC.NRG3	0
S1027_AATGACCGTTGGTAGG-1_1	InN.LHX6.SULF1	0
S1027_AATGACCTCGACATAC-1_1	OPC.PDGFRA	0
S1027_AATGACCTCGACCCAG-1_1	ExN.TLE4.FOXP2	0
S1027_AATGCCAAGAATTGTG-1_1	ExN.LINC00507.GLRA3	0
S1027_AATGCCAAGACCTGGA-1_1	ExN.THEMIS.PDZRN4	0
S1027_AATGCCACAGTCAGTT-1_1	ODC.OPALIN	0
S1027_AATGCCACATTGACCA-1_1	AST.CABLES1	0
S1027_AATGCCAGTACGAGTG-1_1	ODC.NRG3	0
S1027_AATGCCAGTAGTATAG-1_1	ODC.NRG3	0
S1027_AATGCCAGTCATAAAG-1_1	ODC.NRG3	0
S1027_AATGCCAGTCGTGATT-1_1	ODC.LINC00609	0
S1027_AATGGAAAGACCCGCT-1_1	ODC.NRG3	0
S1027_AATGGAAAGCCTCAGC-1_1	ExN.RORB.FOXP2	0
S1027_AATGGAAAGGTTGGAC-1_1	ODC.OPALIN	0
S1027_AATGGAACACGTGTGC-1_1	AST.GFAP	0
S1027_AATGGAACATACCATG-1_1	ODC.SLC5A11	0
S1027_AATGGAAGTCCATCTC-1_1	ODC.OPALIN	0
S1027_AATGGAATCGGCTTCT-1_1	ODC.SLC5A11	0
S1027_AATGGCTAGAGTGTTA-1_1	ODC.NRG3	0
S1027_AATGGCTAGATCGCTT-1_1	ODC.NRG3	0
S1027_AATGGCTAGCCATATC-1_1	ODC.SLC5A11	0
S1027_AATGGCTAGGGTATAT-1_1	ODC.NRG3	0
S1027_AATGGCTCAGCAGACA-1_1	InN.SST.PDE1A	0
S1027_AATGGCTCATGACACT-1_1	ExN.LINC00507.GLRA3	0
S1027_AATGGCTGTAGGACCA-1_1	ODC.SLC5A11	0
S1027_AATGGCTGTGCCTTCT-1_1	ODC.SLC5A11	0
S1027_AATGGCTTCAACCTCC-1_1	ODC.LINC00609	0
S1027_AATGGCTTCAGCTCTC-1_1	ODC.LINC00609	0
S1027_AATGGCTTCCCAGGCA-1_1	ODC.NRG3	0
S1027_AATGGCTTCTGCAGCG-1_1	ODC.OPALIN	0
S1027_AATTCCTAGACATAGT-1_1	ExN.LINC00507.GRIK4	0
S1027_AATTCCTAGCACTTTG-1_1	ODC.NRG3	0
S1027_AATTCCTAGCGGTAAC-1_1	ODC.LINC00609	0
S1027_AATTCCTAGCTCGAAG-1_1	InN.SST.PDE1A	0
S1027_AATTCCTAGGATTTCC-1_1	ExN.RORB.FOXP2	0
S1027_AATTCCTCAGCCATTA-1_1	ODC.OPALIN	0
S1027_AATTCCTCAGCGGATA-1_1	ODC.OPALIN	0
S1027_AATTCCTGTACAGTCT-1_1	AST.CABLES1	0
S1027_AATTCCTGTCACTTAG-1_1	InN.SST.PDE1A	0
S1027_AATTCCTTCCAAAGGG-1_1	ODC.NRG3	0
S1027_AATTTCCAGATGTTCC-1_1	ODC.SLC5A11	0
S1027_AATTTCCAGCGTGTCC-1_1	EC.CLDN5	0
S1027_AATTTCCCAAATGATG-1_1	ODC.SLC5A11	0
S1027_AATTTCCCAAGCACCC-1_1	ODC.LINC00609	0
S1027_AATTTCCCACTTCAAG-1_1	ExN.RORB.RXFP1	0
S1027_AATTTCCCAGGACTAG-1_1	ODC.SLC5A11	0
S1027_AATTTCCCAGTGGTGA-1_1	ODC.SLC5A11	0
S1027_AATTTCCCATCCTAAG-1_1	ODC.OPALIN	0
S1027_AATTTCCGTCACAATC-1_1	ODC.OPALIN	0
S1027_AATTTCCGTGTCTTCC-1_1	ODC.LINC00609	0
S1027_AATTTCCTCCCTTCCC-1_1	ODC.SLC5A11	0
S1027_AATTTCCTCCGTATAG-1_1	ODC.NRG3	0
S1027_ACAAAGAAGTACAACA-1_1	ExN.RORB.RXFP1	0
S1027_ACAAAGAGTACAAGCG-1_1	OPC.PDGFRA	0
S1027_ACAAAGATCAGACCGC-1_1	ODC.SLC5A11	0
S1027_ACAACCAAGGTATCTC-1_1	ODC.NRG3	0
S1027_ACAACCACAAAGCGTG-1_1	ODC.SLC5A11	0
S1027_ACAACCACAAAGGCTG-1_1	ExN.LINC00507.GLRA3	0
S1027_ACAACCACAAGCGAAC-1_1	ODC.SLC5A11	0
S1027_ACAACCACAGTGGTGA-1_1	ExN.TLE4.FOXP2	0
S1027_ACAACCAGTAACGATA-1_1	ExN.THEMIS.PDZRN4	0
S1027_ACAACCAGTGTTCAGT-1_1	ODC.SLC5A11	0
S1027_ACAACCATCAACCTCC-1_1	ODC.SLC5A11	0
S1027_ACAACCATCAAGGTGG-1_1	InN.LHX6.GPC5	0
S1027_ACAACCATCAGCTAGT-1_1	ODC.SLC5A11	0
S1027_ACAACCATCCTGGGTG-1_1	ODC.LINC00609	0
S1027_ACAAGCTAGTGTCATC-1_1	ODC.NRG3	0
S1027_ACAAGCTCATGAAGCG-1_1	ODC.SLC5A11	0
S1027_ACAAGCTGTAGGTACG-1_1	InN.SST.PDE1A	0
S1027_ACAAGCTGTCAGTCCG-1_1	ODC.SLC5A11	0
S1027_ACAAGCTGTTGTTGAC-1_1	ODC.SLC5A11	0
S1027_ACAAGCTGTTTCGATG-1_1	OPC.PDGFRA	0
S1027_ACAAGCTTCATCCTAT-1_1	EC.CACNA2D3	0
S1027_ACAAGCTTCTGTTGGA-1_1	ODC.OPALIN	0
S1027_ACACAGTAGAATAGTC-1_1	ODC.LINC00609	0
S1027_ACACAGTAGTACAGCG-1_1	MGL.CSF1R	0
S1027_ACACAGTGTCTTGCGG-1_1	MGL.CSF1R	0
S1027_ACACAGTGTTTCACTT-1_1	ODC.LINC00609	0
S1027_ACACAGTTCAAGCCCG-1_1	ODC.NRG3	0
S1027_ACACCAAAGATGCGAC-1_1	ODC.SLC5A11	0
S1027_ACACCAACAGAGCTAG-1_1	ExN.RORB.FOXP2	0
S1027_ACACCAACAGAGTTCT-1_1	MGL.CSF1R	0
S1027_ACACCAACAGTTAGGG-1_1	ODC.NRG3	0
S1027_ACACCAAGTATGGGAC-1_1	InN.ADARB2.SV2C	0
S1027_ACACCAAGTGCCTATA-1_1	ODC.NRG3	0
S1027_ACACCAATCTCTTAAC-1_1	ODC.NRG3	0
S1027_ACACGCGAGCACCGAA-1_1	ExN.LINC00507.GLRA3	0
S1027_ACACGCGAGCGACTAG-1_1	ODC.LINC00609	0
S1027_ACACGCGAGCGTGCTC-1_1	AST.CABLES1	0
S1027_ACACGCGAGCTCCGAC-1_1	ODC.SLC5A11	0
S1027_ACACGCGAGGCTGTAG-1_1	ODC.NRG3	0
S1027_ACACGCGCAAGAATGT-1_1	ODC.SLC5A11	0
S1027_ACACGCGGTAAGTCAA-1_1	ODC.NRG3	0
S1027_ACACGCGGTGTATCCA-1_1	ExN.TLE4.RXFP1	0
S1027_ACACGCGTCGAACACT-1_1	ODC.NRG3	0
S1027_ACACGCGTCTAGACAC-1_1	ODC.SLC5A11	0
S1027_ACACGCGTCTGCACCT-1_1	OPC.PDGFRA	0
S1027_ACACTGAAGCTCGACC-1_1	ExN.TLE4.FOXP2	0
S1027_ACACTGAAGGTTGTTC-1_1	ODC.NRG3	0
S1027_ACACTGAAGTAACCTC-1_1	InN.LHX6.GPC5	0
S1027_ACACTGACAAAGCTCT-1_1	ODC.SLC5A11	0
S1027_ACACTGACAATTAGGA-1_1	ODC.NRG3	0
S1027_ACACTGAGTGAATATG-1_1	ODC.SLC5A11	0
S1027_ACACTGAGTGTAGCAG-1_1	InN.ADARB2.SV2C	0
S1027_ACACTGATCACAACCA-1_1	ODC.OPALIN	0
S1027_ACAGAAAAGAGATGCC-1_1	ODC.NRG3	0
S1027_ACAGAAAAGCCGGAAT-1_1	ExN.THEMIS.PDZRN4	0
S1027_ACAGAAACACACCGAC-1_1	ODC.SLC5A11	0
S1027_ACAGAAACACAGCTGC-1_1	ODC.OPALIN	0
S1027_ACAGAAACAGAGTCAG-1_1	ODC.OPALIN	0
S1027_ACAGAAACAGTTGTTG-1_1	ODC.OPALIN	0
S1027_ACAGAAACATGTTACG-1_1	ODC.SLC5A11	0
S1027_ACAGAAAGTCCAGCCA-1_1	ODC.LINC00609	0
S1027_ACAGAAAGTTTCCATT-1_1	ODC.LINC00609	0
S1027_ACAGAAATCCCTGTTG-1_1	EC.CLDN5	0
S1027_ACAGAAATCTAGACCA-1_1	AST.CABLES1	0
S1027_ACAGCCGAGAATTTGG-1_1	ODC.NRG3	0
S1027_ACAGCCGAGAGCGACT-1_1	ODC.NRG3	0
S1027_ACAGCCGAGTGCCAGA-1_1	AST.GFAP	0
S1027_ACAGCCGCAACTGCTA-1_1	ODC.NRG3	0
S1027_ACAGCCGGTCTAATCG-1_1	ODC.SLC5A11	0
S1027_ACAGCCGTCGTGGGAA-1_1	ODC.SLC5A11	0
S1027_ACAGGGAAGATTAGCA-1_1	ODC.OPALIN	0
S1027_ACAGGGAAGCACCTGC-1_1	MGL.CSF1R	0
S1027_ACAGGGACAGGTGGAT-1_1	ODC.LINC00609	0
S1027_ACAGGGACATAGACTC-1_1	MGL.CSF1R	0
S1027_ACAGGGACATAGGTAA-1_1	ODC.NRG3	0
S1027_ACAGGGAGTACACTCA-1_1	ExN.LINC00507.GLRA3	0
S1027_ACAGGGATCGGCTCTT-1_1	OPC.PDGFRA	0
S1027_ACAGGGATCTGTGTGA-1_1	ODC.NRG3	0
S1027_ACATCCCAGAGTCCGA-1_1	ODC.SLC5A11	0
S1027_ACATCCCAGTACCCTA-1_1	ODC.SLC5A11	0
S1027_ACATCCCCAACAGTGG-1_1	ODC.OPALIN	0
S1027_ACATCCCCAGTGGTGA-1_1	ODC.LINC00609	0
S1027_ACATCCCTCAATGCAC-1_1	ODC.SLC5A11	0
S1027_ACATCCCTCCCGGTAG-1_1	ODC.NRG3	0
S1027_ACATCCCTCTTGCGCT-1_1	EC.CACNA2D3	0
S1027_ACATCGAAGCCTCCAG-1_1	ODC.NRG3	0
S1027_ACATCGAGTCCAAATC-1_1	ODC.LINC00609	0
S1027_ACATCGAGTGGAGAAA-1_1	AST.CABLES1	0
S1027_ACATCGATCATCGCCT-1_1	ExN.RORB.RXFP1	0
S1027_ACATGCAAGAGTTGAT-1_1	ODC.NRG3	0
S1027_ACATGCACAAATCAGA-1_1	ODC.NRG3	0
S1027_ACATGCACAGGCCTGT-1_1	ExN.RORB.FOXP2	0
S1027_ACATGCACAGTATACC-1_1	ODC.OPALIN	0
S1027_ACATGCACATCCCACT-1_1	ODC.NRG3	0
S1027_ACATGCACATTGCCTC-1_1	MGL.CSF1R	0
S1027_ACATGCAGTAACGATA-1_1	ODC.SLC5A11	0
S1027_ACATGCATCAGGGTAG-1_1	ODC.SLC5A11	0
S1027_ACATGCATCATGTCTT-1_1	ODC.OPALIN	0
S1027_ACATGCATCGTTTACT-1_1	ODC.SLC5A11	0
S1027_ACATGCATCTCGCTCA-1_1	ODC.SLC5A11	0
S1027_ACATTTCAGCTACAAA-1_1	ODC.NRG3	0
S1027_ACATTTCAGTAATTGG-1_1	MGL.CSF1R	0
S1027_ACATTTCAGTATTCCG-1_1	ODC.OPALIN	0
S1027_ACATTTCGTACACGCC-1_1	ODC.OPALIN	0
S1027_ACATTTCGTTAGTTCG-1_1	ODC.NRG3	0
S1027_ACATTTCTCCGTTGAA-1_1	ExN.TLE4.RXFP1	0
S1027_ACATTTCTCGTAGGAG-1_1	ExN.TLE4.FOXP2	0
S1027_ACCAAACAGACGCAGT-1_1	ODC.OPALIN	0
S1027_ACCAAACAGAGAATCT-1_1	ODC.NRG3	0
S1027_ACCAAACAGAGTTCGG-1_1	ExN.LINC00507.GRIK4	0
S1027_ACCAAACAGCCTCGTG-1_1	InN.VIP.SYNPR	0
S1027_ACCAAACAGCGTCTCG-1_1	ODC.NRG3	0
S1027_ACCAAACAGGCTGAAC-1_1	ExN.TLE4.RXFP1	0
S1027_ACCAAACAGGTAAGGA-1_1	ODC.NRG3	0
S1027_ACCAAACCAAGTGCAG-1_1	InN.VIP.CXCL14	0
S1027_ACCAAACCAGATACCT-1_1	ODC.LINC00609	0
S1027_ACCAAACCATCTAGAC-1_1	ODC.OPALIN	0
S1027_ACCAAACCATCTGTTT-1_1	ExN.RORB.RXFP1	0
S1027_ACCAAACGTAGACAGC-1_1	ODC.OPALIN	0
S1027_ACCAAACGTCCGACGT-1_1	MGL.CSF1R	0
S1027_ACCAAACGTGAATGAT-1_1	ExN.THEMIS.RGS12	0
S1027_ACCAAACGTTGGAGAC-1_1	ODC.OPALIN	0
S1027_ACCAAACTCACATACG-1_1	ODC.LINC00609	0
S1027_ACCAACAAGGAGACCT-1_1	ODC.OPALIN	0
S1027_ACCAACAAGGCGAAGG-1_1	ODC.SLC5A11	0
S1027_ACCAACAGTCTGCGCA-1_1	ODC.SLC5A11	0
S1027_ACCAACATCCCTCGTA-1_1	ODC.SLC5A11	0
S1027_ACCAACATCTTGTGCC-1_1	ExN.THEMIS.PDZRN4	0
S1027_ACCACAAAGTTGCCTA-1_1	InN.SST.PDE1A	0
S1027_ACCACAAGTATCGTTG-1_1	MGL.CSF1R	0
S1027_ACCACAAGTCGAGCTC-1_1	ODC.SLC5A11	0
S1027_ACCACAAGTGGCAACA-1_1	ODC.NRG3	0
S1027_ACCACAATCGGCATTA-1_1	ODC.NRG3	0
S1027_ACCACAATCTGTCGCT-1_1	ODC.NRG3	0
S1027_ACCATTTCACACACTA-1_1	ODC.SLC5A11	0
S1027_ACCATTTGTCGCACAC-1_1	ExN.THEMIS.PDZRN4	0
S1027_ACCATTTTCGCTGACG-1_1	ExN.TLE4.RXFP1	0
S1027_ACCCAAAAGACGGAAA-1_1	ODC.OPALIN	0
S1027_ACCCAAAAGGAAAGAC-1_1	InN.LHX6.SULF1	0
S1027_ACCCAAAGTCCTCATC-1_1	ODC.NRG3	0
S1027_ACCCAAAGTGATTCAC-1_1	ODC.OPALIN	0
S1027_ACCCAAATCAGTCCGG-1_1	ODC.LINC00609	0
S1027_ACCCTCAAGACTTAAG-1_1	ODC.SLC5A11	0
S1027_ACCCTCAAGATACCAA-1_1	ODC.LINC00609	0
S1027_ACCCTCAAGCGCATCC-1_1	ODC.SLC5A11	0
S1027_ACCCTCAAGGGTTGCA-1_1	ODC.SLC5A11	0
S1027_ACCCTCAGTAGGGTAC-1_1	OPC.PDGFRA	0
S1027_ACCCTTGAGGGATCAC-1_1	AST.GFAP	0
S1027_ACCCTTGAGTATGCAA-1_1	ODC.SLC5A11	0
S1027_ACCCTTGCATGCCGAC-1_1	ODC.NRG3	0
S1027_ACCCTTGCATGTTACG-1_1	ODC.LINC00609	0
S1027_ACCCTTGGTGCGAACA-1_1	ExN.LINC00507.GRIK4	0
S1027_ACCCTTGGTTGGCTAT-1_1	ExN.RORB.FOXP2	0
S1027_ACCCTTGTCTCGACCT-1_1	ODC.OPALIN	0
S1027_ACCGTTCAGCCTGGAA-1_1	InN.PVALB.TOX	0
S1027_ACCGTTCCAAACGAGC-1_1	AST.GFAP	0
S1027_ACCGTTCCAAACTGCT-1_1	ODC.NRG3	0
S1027_ACCGTTCGTTTGGAGG-1_1	ExN.LINC00507.GRIK4	0
S1027_ACCGTTCTCCATAGGT-1_1	InN.VIP.CXCL14	0
S1027_ACCGTTCTCGGTCGGT-1_1	ODC.LINC00609	0
S1027_ACCTACCCACTTTAGG-1_1	ODC.LINC00609	0
S1027_ACCTACCCAGACTGCC-1_1	ODC.LINC00609	0
S1027_ACCTACCCAGTGGGTA-1_1	ODC.OPALIN	0
S1027_ACCTACCGTCCTTGTC-1_1	ODC.SLC5A11	0
S1027_ACCTACCGTGATAGAT-1_1	ODC.SLC5A11	0
S1027_ACCTACCTCCGTGGCA-1_1	ODC.SLC5A11	0
S1027_ACCTACCTCTTAGGAC-1_1	OPC.PDGFRA	0
S1027_ACCTGAAAGCTGTACT-1_1	ODC.LINC00609	0
S1027_ACCTGAAAGGTTAGTA-1_1	OPC.PDGFRA	0
S1027_ACCTGAACAATGAGCG-1_1	ODC.NRG3	0
S1027_ACCTGAACACCCTAAA-1_1	ODC.NRG3	0
S1027_ACCTGAACACCTAAAC-1_1	ODC.OPALIN	0
S1027_ACCTGAACACTGTCGG-1_1	AST.GFAP	0
S1027_ACCTGAAGTGATACAA-1_1	ODC.SLC5A11	0
S1027_ACCTGAAGTGGCACTC-1_1	ODC.NRG3	0
S1027_ACCTGAAGTGTGACCC-1_1	ODC.OPALIN	0
S1027_ACCTGAAGTGTTGCCG-1_1	ODC.NRG3	0
S1027_ACCTGAATCAGCGTCG-1_1	ODC.NRG3	0
S1027_ACCTGAATCGCTCCTA-1_1	ODC.NRG3	0
S1027_ACCTGTCAGCCTCGTG-1_1	OPC.PDGFRA	0
S1027_ACCTGTCCACCCTATC-1_1	ODC.OPALIN	0
S1027_ACCTGTCCATCGCTGG-1_1	EC.CLDN5	0
S1027_ACCTGTCTCCACTTTA-1_1	ODC.OPALIN	0
S1027_ACGATCAAGATTGATG-1_1	InN.ADARB2.SV2C	0
S1027_ACGATCAAGCACCCAC-1_1	OPC.PDGFRA	0
S1027_ACGATCACAAGGTCAG-1_1	ODC.OPALIN	0
S1027_ACGATCACAAGTCCAT-1_1	ODC.OPALIN	0
S1027_ACGATCACAATATCCG-1_1	ODC.SLC5A11	0
S1027_ACGATCACACGCCACA-1_1	ODC.NRG3	0
S1027_ACGATCACAGCAGTAG-1_1	ExN.LINC00507.GRIK4	0
S1027_ACGATCAGTCTCCTGT-1_1	InN.SST.PDE1A	0
S1027_ACGATCATCAAGCCTA-1_1	ODC.NRG3	0
S1027_ACGATCATCGAGAATA-1_1	ODC.LINC00609	0
S1027_ACGATCATCTAGTACG-1_1	MGL.CSF1R	0
S1027_ACGATGTAGCCTGAGA-1_1	OPC.PDGFRA	0
S1027_ACGATGTAGTCGAGGT-1_1	ODC.OPALIN	0
S1027_ACGATGTCAAAGTATG-1_1	InN.VIP.SYNPR	0
S1027_ACGATGTCAGACAAAT-1_1	ODC.OPALIN	0
S1027_ACGATGTCAGAGGAAA-1_1	ODC.SLC5A11	0
S1027_ACGATGTGTGACCGTC-1_1	ODC.LINC00609	0
S1027_ACGATGTGTGTTCATG-1_1	ODC.SLC5A11	0
S1027_ACGCACGAGACGACTG-1_1	ODC.SLC5A11	0
S1027_ACGCACGAGAGCTGCA-1_1	ODC.SLC5A11	0
S1027_ACGCACGAGATACGAT-1_1	ODC.NRG3	0
S1027_ACGCACGAGGGCTAAC-1_1	ExN.RORB.FOXP2	0
S1027_ACGCACGCATGGAATA-1_1	ODC.SLC5A11	0
S1027_ACGCACGCATGTCTAG-1_1	OPC.PDGFRA	0
S1027_ACGCACGGTGAGGAAA-1_1	InN.LHX6.GPC5	0
S1027_ACGCACGGTGTCGCTG-1_1	ODC.NRG3	0
S1027_ACGCACGGTTAGGCTT-1_1	InN.VIP.SYNPR	0
S1027_ACGCACGTCCGTGGTG-1_1	ODC.SLC5A11	0
S1027_ACGGAAGAGAGAGCCT-1_1	ODC.SLC5A11	0
S1027_ACGGAAGAGATCCAAA-1_1	AST.CABLES1	0
S1027_ACGGAAGGTCACCCTT-1_1	ExN.RORB.TOX	0
S1027_ACGGAAGGTTTGGGTT-1_1	ExN.TLE4.RXFP1	0
S1027_ACGGAAGTCGGTCGAC-1_1	ExN.RORB.RXFP1	0
S1027_ACGGAAGTCTCATTTG-1_1	ODC.NRG3	0
S1027_ACGGGTCAGCAAGCCA-1_1	ODC.NRG3	0
S1027_ACGGGTCAGCGTTCAT-1_1	InN.LHX6.GPC5	0
S1027_ACGGGTCCAACCGTAT-1_1	ODC.SLC5A11	0
S1027_ACGGGTCCAACGGTAG-1_1	ExN.LINC00507.GRIK4	0
S1027_ACGGGTCCAGACACCC-1_1	MGL.CSF1R	0
S1027_ACGGGTCCAGGGATAC-1_1	ODC.SLC5A11	0
S1027_ACGGGTCCATCTCAAG-1_1	ODC.SLC5A11	0
S1027_ACGGGTCGTTCTCGCT-1_1	ODC.NRG3	0
S1027_ACGGGTCGTTGGAGAC-1_1	ODC.NRG3	0
S1027_ACGGGTCTCAAATGCC-1_1	ODC.SLC5A11	0
S1027_ACGGGTCTCCACGTGG-1_1	ExN.LINC00507.GRIK4	0
S1027_ACGGTCGAGACTCGAG-1_1	ODC.LINC00609	0
S1027_ACGGTCGAGAGGATCC-1_1	ODC.LINC00609	0
S1027_ACGGTCGAGGGTAGCT-1_1	EC.CLDN5	0
S1027_ACGGTCGCAGAGGCAT-1_1	ODC.OPALIN	0
S1027_ACGGTCGGTGTTCGAT-1_1	ODC.NRG3	0
S1027_ACGGTCGTCCCGAAAT-1_1	ODC.OPALIN	0
S1027_ACGGTCGTCGCCATAA-1_1	AST.CABLES1	0
S1027_ACGGTTAAGACCCGCT-1_1	ODC.LINC00609	0
S1027_ACGGTTAAGGGACAGG-1_1	ODC.NRG3	0
S1027_ACGGTTAAGGGCTTCC-1_1	ODC.SLC5A11	0
S1027_ACGGTTACAGAATGTA-1_1	InN.VIP.SYNPR	0
S1027_ACGGTTATCTTTCTAG-1_1	ODC.OPALIN	0
S1027_ACGTAACCATGACTTG-1_1	OPC.PDGFRA	0
S1027_ACGTAACGTTGTTGTG-1_1	ODC.LINC00609	0
S1027_ACGTAACGTTTCAGAC-1_1	ODC.OPALIN	0
S1027_ACGTAACTCCAACTGA-1_1	ODC.SLC5A11	0
S1027_ACGTAACTCCTGGTCT-1_1	ODC.OPALIN	0
S1027_ACGTACAAGACCAAGC-1_1	ExN.FEZF2.VAT1L	0
S1027_ACGTACAAGCTGTACT-1_1	ODC.SLC5A11	0
S1027_ACGTACAAGGCAGGTT-1_1	ODC.LINC00609	0
S1027_ACGTACACACGACTAT-1_1	ODC.SLC5A11	0
S1027_ACGTACACACTGAATC-1_1	ODC.LINC00609	0
S1027_ACGTACACATCTTCGC-1_1	ODC.LINC00609	0
S1027_ACGTACAGTAATGATG-1_1	ODC.NRG3	0
S1027_ACGTACAGTCCATCTC-1_1	ODC.NRG3	0
S1027_ACGTACAGTCCTGGGT-1_1	ODC.OPALIN	0
S1027_ACGTACAGTCGGTACC-1_1	ODC.SLC5A11	0
S1027_ACGTACAGTCTTGAAC-1_1	ODC.LINC00609	0
S1027_ACGTACATCAGTCACA-1_1	ODC.SLC5A11	0
S1027_ACGTACATCGACCATA-1_1	ODC.SLC5A11	0
S1027_ACGTACATCGAGTGGA-1_1	AST.GFAP	0
S1027_ACGTAGTAGGAAACGA-1_1	InN.SST.PDE1A	0
S1027_ACGTAGTAGTAAACGT-1_1	ExN.TLE4.RXFP1	0
S1027_ACGTAGTCAGAAACCG-1_1	ODC.NRG3	0
S1027_ACGTAGTCATCAGTGT-1_1	ODC.OPALIN	0
S1027_ACGTAGTGTACGTGTT-1_1	ODC.SLC5A11	0
S1027_ACGTAGTTCAAATGAG-1_1	ODC.NRG3	0
S1027_ACGTAGTTCCGATGCG-1_1	ODC.NRG3	0
S1027_ACGTAGTTCCGCTGTT-1_1	ExN.CUX2.LAMP5	0
S1027_ACGTAGTTCGAACGCC-1_1	ODC.SLC5A11	0
S1027_ACGTCCTCACGCAAAG-1_1	ExN.TLE4.RXFP1	0
S1027_ACGTCCTCACTGCATA-1_1	ODC.SLC5A11	0
S1027_ACGTCCTCAGCTGGTC-1_1	ODC.SLC5A11	0
S1027_ACGTCCTCATCGAGCC-1_1	AST.GFAP	0
S1027_ACGTCCTCATGGGTTT-1_1	ODC.OPALIN	0
S1027_ACGTCCTGTACTAACC-1_1	ODC.LINC00609	0
S1027_ACGTCCTGTTTATGCG-1_1	OPC.PDGFRA	0
S1027_ACGTCCTTCACGATAC-1_1	ODC.OPALIN	0
S1027_ACGTCCTTCAGCCCAG-1_1	ODC.SLC5A11	0
S1027_ACGTTCCCACCCAAGC-1_1	ODC.NRG3	0
S1027_ACGTTCCCACGTTGGC-1_1	ODC.SLC5A11	0
S1027_ACGTTCCGTCCTCCAT-1_1	ODC.NRG3	0
S1027_ACGTTCCGTCTGCGCA-1_1	ODC.SLC5A11	0
S1027_ACGTTCCTCAAGTGGG-1_1	ExN.RORB.PRSS12	0
S1027_ACGTTCCTCCTGGTCT-1_1	ODC.NRG3	0
S1027_ACTACGAAGAAGAACG-1_1	ODC.NRG3	0
S1027_ACTACGAAGCTCTTCC-1_1	ODC.OPALIN	0
S1027_ACTACGACAACCAACT-1_1	ODC.NRG3	0
S1027_ACTACGACACTTGTCC-1_1	ExN.RORB.RXFP1	0
S1027_ACTACGACAGCTGAGA-1_1	MGL.CSF1R	0
S1027_ACTACGAGTAGTGATA-1_1	ODC.SLC5A11	0
S1027_ACTACGAGTCTCACAA-1_1	InN.SST.PDE1A	0
S1027_ACTACGATCCATTGCC-1_1	ODC.OPALIN	0
S1027_ACTATCTAGCTCCATA-1_1	ODC.NRG3	0
S1027_ACTATCTCACACCTTC-1_1	AST.GFAP	0
S1027_ACTATCTCAGAGAATT-1_1	OPC.PDGFRA	0
S1027_ACTATCTGTAGACTGG-1_1	InN.ADARB2.SV2C	0
S1027_ACTATCTGTGCCGAAA-1_1	ODC.NRG3	0
S1027_ACTATCTGTTCAGCTA-1_1	ODC.OPALIN	0
S1027_ACTATCTTCCGTATAG-1_1	InN.ADARB2.SV2C	0
S1027_ACTATCTTCTTTGGAG-1_1	ODC.SLC5A11	0
S1027_ACTATGGAGAAATGGG-1_1	ExN.LINC00507.GRIK4	0
S1027_ACTATGGAGAACAAGG-1_1	ODC.SLC5A11	0
S1027_ACTATGGAGATTTGCC-1_1	AST.CABLES1	0
S1027_ACTATGGAGGATCACG-1_1	InN.SST.PDE1A	0
S1027_ACTATGGCACTTGGGC-1_1	ODC.NRG3	0
S1027_ACTATGGCAGCGCTTG-1_1	ODC.SLC5A11	0
S1027_ACTATGGGTACCACGC-1_1	ODC.LINC00609	0
S1027_ACTATGGGTCTAGATC-1_1	ODC.NRG3	0
S1027_ACTATGGGTTATGACC-1_1	ODC.NRG3	0
S1027_ACTATGGTCGACACCG-1_1	ODC.SLC5A11	0
S1027_ACTATGGTCGCTACGG-1_1	AST.CABLES1	0
S1027_ACTATTCAGAATTCAG-1_1	ODC.OPALIN	0
S1027_ACTATTCCAGGATCTT-1_1	ODC.NRG3	0
S1027_ACTATTCCAGGCTTGC-1_1	ODC.SLC5A11	0
S1027_ACTATTCGTAATACCC-1_1	InN.LHX6.GPC5	0
S1027_ACTATTCGTCCGCAGT-1_1	ExN.THEMIS.RGS12	0
S1027_ACTATTCTCCTCTCGA-1_1	ODC.NRG3	0
S1027_ACTCCCAAGAACCGCA-1_1	ODC.LINC00609	0
S1027_ACTCCCAAGATCCGAG-1_1	ODC.NRG3	0
S1027_ACTCCCAAGATTTGCC-1_1	ODC.NRG3	0
S1027_ACTCCCAAGCGTCAAG-1_1	InN.VIP.CXCL14	0
S1027_ACTCCCAAGGATTACA-1_1	ODC.SLC5A11	0
S1027_ACTCCCAAGGTGTGAC-1_1	ODC.SLC5A11	0
S1027_ACTCCCAAGTGTACAA-1_1	ODC.LINC00609	0
S1027_ACTCCCACAACGACAG-1_1	ExN.LINC00507.GLRA3	0
S1027_ACTCCCACAGGCACAA-1_1	ODC.SLC5A11	0
S1027_ACTCCCAGTTCAACGT-1_1	ODC.OPALIN	0
S1027_ACTCCCATCATTTGCT-1_1	ODC.SLC5A11	0
S1027_ACTCCCATCGGTAGAG-1_1	ODC.NRG3	0
S1027_ACTCTCGAGCGTGAGT-1_1	ODC.SLC5A11	0
S1027_ACTCTCGAGGGTACAC-1_1	ODC.NRG3	0
S1027_ACTCTCGAGTGTTGAA-1_1	OPC.PDGFRA	0
S1027_ACTCTCGCAAACTAGA-1_1	InN.ADARB2.SV2C	0
S1027_ACTCTCGCACATAGCT-1_1	ExN.RORB.RXFP1	0
S1027_ACTCTCGCAGCTTTGA-1_1	OPC.PDGFRA	0
S1027_ACTCTCGCAGGAGGTT-1_1	ODC.SLC5A11	0
S1027_ACTCTCGCATTAGGAA-1_1	ODC.OPALIN	0
S1027_ACTCTCGGTAGGCAAC-1_1	ODC.NRG3	0
S1027_ACTCTCGGTCCCGCAA-1_1	AST.CABLES1	0
S1027_ACTCTCGGTCCTGTCT-1_1	ODC.SLC5A11	0
S1027_ACTCTCGGTCGGTAAG-1_1	ODC.SLC5A11	0
S1027_ACTCTCGTCGCGGACT-1_1	ODC.SLC5A11	0
S1027_ACTCTCGTCTTAATCC-1_1	ExN.LINC00507.GLRA3	0
S1027_ACTGATGAGACAACTA-1_1	ODC.OPALIN	0
S1027_ACTGATGAGCCGGAAT-1_1	ExN.RORB.FOXP2	0
S1027_ACTGATGAGGAAGTGA-1_1	ODC.NRG3	0
S1027_ACTGATGAGGCAGGGA-1_1	ExN.TLE4.FOXP2	0
S1027_ACTGATGCACTATGTG-1_1	ODC.NRG3	0
S1027_ACTGATGCATACCATG-1_1	ODC.SLC5A11	0
S1027_ACTGATGGTGTCCACG-1_1	ExN.LINC00507.GLRA3	0
S1027_ACTGATGGTTGTTGTG-1_1	ODC.NRG3	0
S1027_ACTGATGGTTTAGTCG-1_1	ODC.NRG3	0
S1027_ACTGATGGTTTCGACA-1_1	ODC.SLC5A11	0
S1027_ACTGATGGTTTGACAC-1_1	ODC.LINC00609	0
S1027_ACTGATGTCGCCAACG-1_1	ODC.SLC5A11	0
S1027_ACTGATGTCTCATGGA-1_1	ExN.LINC00507.GLRA3	0
S1027_ACTGCAAAGCTAATGA-1_1	ODC.OPALIN	0
S1027_ACTGCAACACACCTTC-1_1	ODC.NRG3	0
S1027_ACTGCAACACATAGCT-1_1	ExN.LINC00507.GLRA3	0
S1027_ACTGCAACATGTGGCC-1_1	ExN.LINC00507.GRIK4	0
S1027_ACTGCAAGTAGCTGAG-1_1	ODC.SLC5A11	0
S1027_ACTGCAAGTCTAGGTT-1_1	ODC.NRG3	0
S1027_ACTGCAAGTCTGCCTT-1_1	ODC.SLC5A11	0
S1027_ACTGCAAGTGGACCTC-1_1	ODC.SLC5A11	0
S1027_ACTGCAAGTTGGGAAC-1_1	ODC.NRG3	0
S1027_ACTGCAATCGCTGCGA-1_1	ODC.LINC00609	0
S1027_ACTGCAATCTTCCACG-1_1	ODC.SLC5A11	0
S1027_ACTGTCCAGCGTCAGA-1_1	ODC.NRG3	0
S1027_ACTGTCCAGCTAGCCC-1_1	ODC.NRG3	0
S1027_ACTGTCCAGCTCCACG-1_1	ODC.NRG3	0
S1027_ACTGTCCAGGTTTGAA-1_1	ODC.NRG3	0
S1027_ACTGTCCAGTGCCTCG-1_1	ODC.OPALIN	0
S1027_ACTGTCCCAATCTAGC-1_1	ODC.OPALIN	0
S1027_ACTGTCCCACGTACAT-1_1	ODC.OPALIN	0
S1027_ACTGTCCGTCCGGTCA-1_1	ODC.OPALIN	0
S1027_ACTGTCCGTCGAACAG-1_1	ODC.OPALIN	0
S1027_ACTGTCCGTGGAGGTT-1_1	ODC.NRG3	0
S1027_ACTGTCCGTGTTATCG-1_1	ODC.NRG3	0
S1027_ACTGTCCGTTCCTTGC-1_1	ODC.OPALIN	0
S1027_ACTGTCCGTTTGGCTA-1_1	ODC.SLC5A11	0
S1027_ACTGTCCTCGAGGCAA-1_1	OPC.PDGFRA	0
S1027_ACTGTCCTCGAGTCTA-1_1	InN.LHX6.SULF1	0
S1027_ACTGTCCTCTCACCCA-1_1	EC.CLDN5	0
S1027_ACTGTGAAGATCGACG-1_1	ExN.TLE4.FOXP2	0
S1027_ACTGTGACAACAAAGT-1_1	ODC.SLC5A11	0
S1027_ACTGTGACACTCAGAT-1_1	ExN.RORB.RXFP1	0
S1027_ACTGTGACAGAACGCA-1_1	ODC.SLC5A11	0
S1027_ACTGTGACAGCACGAA-1_1	ODC.NRG3	0
S1027_ACTGTGATCGAGCCTG-1_1	ODC.LINC00609	0
S1027_ACTTAGGAGGACAAGA-1_1	ODC.NRG3	0
S1027_ACTTAGGAGGCGCTTC-1_1	ODC.NRG3	0
S1027_ACTTAGGCAACGTTAC-1_1	ODC.OPALIN	0
S1027_ACTTAGGCACCTATCC-1_1	ExN.TLE4.FOXP2	0
S1027_ACTTAGGCAGGTGTTT-1_1	ODC.SLC5A11	0
S1027_ACTTAGGGTAATGCGG-1_1	ExN.RORB.FOXP2	0
S1027_ACTTAGGGTCGGAAAC-1_1	ExN.RORB.FOXP2	0
S1027_ACTTAGGGTGCCTACG-1_1	InN.LHX6.SULF1	0
S1027_ACTTAGGGTGTGACCC-1_1	ODC.SLC5A11	0
S1027_ACTTAGGGTTCTTAGG-1_1	ODC.SLC5A11	0
S1027_ACTTAGGTCAGACCGC-1_1	AST.GFAP	0
S1027_ACTTAGGTCCGTTTCG-1_1	ODC.NRG3	0
S1027_ACTTAGGTCCTTTAGT-1_1	ODC.NRG3	0
S1027_ACTTAGGTCGCTTTAT-1_1	ODC.NRG3	0
S1027_ACTTAGGTCTGGCTGG-1_1	ODC.NRG3	0
S1027_ACTTATCAGAGGTCGT-1_1	ODC.OPALIN	0
S1027_ACTTATCCACCAGTTA-1_1	ODC.NRG3	0
S1027_ACTTATCCACTAACGT-1_1	ODC.SLC5A11	0
S1027_ACTTATCTCGGAAACG-1_1	ODC.NRG3	0
S1027_ACTTATCTCTGAGAAA-1_1	EC.CLDN5	0
S1027_ACTTCCGAGCTGGAGT-1_1	AST.GFAP	0
S1027_ACTTCCGAGTCCGCGT-1_1	ODC.NRG3	0
S1027_ACTTCCGAGTGATCGG-1_1	ExN.THEMIS.PDZRN4	0
S1027_ACTTCCGCACCACTGG-1_1	ExN.RORB.PRSS12	0
S1027_ACTTCCGGTATGTGTC-1_1	ODC.NRG3	0
S1027_ACTTCCGGTCAGTCCG-1_1	ODC.NRG3	0
S1027_ACTTCCGGTTTCGTAG-1_1	ODC.LINC00609	0
S1027_ACTTCCGGTTTGACAC-1_1	ODC.NRG3	0
S1027_ACTTCCGTCAATCCGA-1_1	ExN.RORB.RXFP1	0
S1027_ACTTCCGTCGCATGAT-1_1	ODC.OPALIN	0
S1027_ACTTCGCAGATGGCGT-1_1	ODC.OPALIN	0
S1027_ACTTCGCAGCTAGATA-1_1	ODC.NRG3	0
S1027_ACTTCGCAGGCCACCT-1_1	ODC.OPALIN	0
S1027_ACTTCGCCACCGCTGA-1_1	ODC.OPALIN	0
S1027_ACTTCGCCACGCGCAT-1_1	ODC.OPALIN	0
S1027_ACTTCGCGTCCTTTGC-1_1	ODC.NRG3	0
S1027_ACTTCGCGTTGCCGAC-1_1	ODC.LINC00609	0
S1027_ACTTCGCTCCTACAAG-1_1	ODC.SLC5A11	0
S1027_ACTTCGCTCGTGTGAT-1_1	MGL.CSF1R	0
S1027_ACTTCGCTCTTCCGTG-1_1	ODC.NRG3	0
S1027_ACTTTCAAGCACCGAA-1_1	ODC.OPALIN	0
S1027_ACTTTCAAGCCTCAGC-1_1	ExN.TLE4.FOXP2	0
S1027_ACTTTCAAGCTAGATA-1_1	AST.GFAP	0
S1027_ACTTTCACAACCTAAC-1_1	InN.VIP.CXCL14	0
S1027_ACTTTCACACCCTATC-1_1	ODC.SLC5A11	0
S1027_ACTTTCACAGAGGCTA-1_1	ODC.SLC5A11	0
S1027_ACTTTCACAGCGGATA-1_1	ODC.LINC00609	0
S1027_ACTTTCAGTACACGTT-1_1	EC.CLDN5	0
S1027_ACTTTCAGTCAGGTGA-1_1	AST.CABLES1	0
S1027_ACTTTCAGTGCTCTTC-1_1	ExN.RORB.RXFP1	0
S1027_ACTTTCAGTGTATTGC-1_1	InN.PVALB.TOX	0
S1027_ACTTTCATCGATTGAC-1_1	EC.CLDN5	0
S1027_ACTTTCATCTTGATTC-1_1	MGL.CSF1R	0
S1027_ACTTTGTAGCTGTACT-1_1	ODC.NRG3	0
S1027_ACTTTGTAGCTTGTGT-1_1	ODC.LINC00609	0
S1027_ACTTTGTCAAGCTCTA-1_1	ODC.LINC00609	0
S1027_ACTTTGTCAATGCAAA-1_1	ExN.RORB.FOXP2	0
S1027_ACTTTGTCACATAACC-1_1	ODC.SLC5A11	0
S1027_ACTTTGTCATGCTGCG-1_1	InN.VIP.SYNPR	0
S1027_ACTTTGTTCGCCGATG-1_1	ODC.SLC5A11	0
S1027_AGAAATGCAAGAGATT-1_1	ODC.NRG3	0
S1027_AGAAATGCAGCAAGAC-1_1	ExN.LINC00507.GLRA3	0
S1027_AGAAATGCAGCAGATG-1_1	ODC.LINC00609	0
S1027_AGAAATGCATCACCAA-1_1	ExN.RORB.PRSS12	0
S1027_AGAAATGCATCCAATG-1_1	ODC.NRG3	0
S1027_AGAAATGGTAAGTTGA-1_1	ODC.LINC00609	0
S1027_AGAAATGGTGCGGATA-1_1	ExN.LINC00507.GRIK4	0
S1027_AGAAATGTCGTTGCCT-1_1	AST.CABLES1	0
S1027_AGAAATGTCTGCATAG-1_1	ODC.LINC00609	0
S1027_AGAACAAAGCACTCCG-1_1	ODC.OPALIN	0
S1027_AGAACAACAATCTCTT-1_1	EC.CLDN5	0
S1027_AGAACAACAGGCTTGC-1_1	ODC.SLC5A11	0
S1027_AGAACAACATTAAAGG-1_1	AST.CABLES1	0
S1027_AGAACAAGTCTGCAAT-1_1	AST.CABLES1	0
S1027_AGAACAATCACCGCTT-1_1	OPC.PDGFRA	0
S1027_AGAACAATCACGATAC-1_1	EC.CLDN5	0
S1027_AGAACAATCTTTGCTA-1_1	ODC.OPALIN	0
S1027_AGAACCTAGAGTCTTC-1_1	AST.CABLES1	0
S1027_AGAACCTAGCCTTCTC-1_1	InN.SST.PDE1A	0
S1027_AGAACCTAGGTCACCC-1_1	ODC.NRG3	0
S1027_AGAACCTAGGTGGGTT-1_1	ODC.SLC5A11	0
S1027_AGAACCTCACTCCTGT-1_1	InN.ADARB2.SV2C	0
S1027_AGAACCTCAGTAACCT-1_1	ODC.SLC5A11	0
S1027_AGAACCTGTTCTATCT-1_1	ODC.NRG3	0
S1027_AGAACCTTCAAGCCTA-1_1	ODC.NRG3	0
S1027_AGAACCTTCAAGGTGG-1_1	ODC.SLC5A11	0
S1027_AGAACCTTCTGAATCG-1_1	ODC.OPALIN	0
S1027_AGAAGCGAGAAATTGC-1_1	ODC.OPALIN	0
S1027_AGAAGCGAGAATAACC-1_1	MGL.CSF1R	0
S1027_AGAAGCGAGAGAGCAA-1_1	ODC.NRG3	0
S1027_AGAAGCGAGATAACAC-1_1	InN.SST.PDE1A	0
S1027_AGAAGCGAGTATAGGT-1_1	MGL.CSF1R	0
S1027_AGAAGCGAGTTCATGC-1_1	ODC.NRG3	0
S1027_AGAAGCGCAGGCGTTC-1_1	ODC.LINC00609	0
S1027_AGAAGCGCAGTTCTAG-1_1	ODC.SLC5A11	0
S1027_AGAAGCGCATGACACT-1_1	ODC.NRG3	0
S1027_AGAAGCGCATGGGATG-1_1	ODC.SLC5A11	0
S1027_AGAAGCGGTCGTGATT-1_1	ODC.SLC5A11	0
S1027_AGAAGCGTCATTGCTT-1_1	InN.LHX6.GPC5	0
S1027_AGAAGCGTCCATAGGT-1_1	ExN.RORB.FOXP2	0
S1027_AGAAGCGTCCATGCAA-1_1	ODC.NRG3	0
S1027_AGAAGCGTCCGCAGTG-1_1	ExN.RORB.FOXP2	0
S1027_AGAAGCGTCGCCGTGA-1_1	ODC.SLC5A11	0
S1027_AGAAGTAAGAGGGCGA-1_1	ODC.OPALIN	0
S1027_AGAAGTAAGATGTTAG-1_1	ODC.NRG3	0
S1027_AGAAGTAAGCGTTAGG-1_1	ODC.NRG3	0
S1027_AGAAGTAAGTGAACAT-1_1	ODC.NRG3	0
S1027_AGAAGTACAAGTGGAC-1_1	MGL.CSF1R	0
S1027_AGAAGTACAGAGAAAG-1_1	ODC.LINC00609	0
S1027_AGAAGTACATCCAATG-1_1	ODC.NRG3	0
S1027_AGAAGTACATGACTGT-1_1	ExN.TLE4.RXFP1	0
S1027_AGAAGTAGTGAGAGGG-1_1	ExN.FEZF2.HTR2C	0
S1027_AGAAGTATCACGATCA-1_1	ODC.SLC5A11	0
S1027_AGAAGTATCATCGCAA-1_1	ODC.NRG3	0
S1027_AGAAGTATCGCGCTGA-1_1	ExN.CUX2.LAMP5	0
S1027_AGACAAAAGCCGATTT-1_1	ExN.LINC00507.GRIK4	0
S1027_AGACAAAAGGTAGGCT-1_1	ExN.RORB.FOXP2	0
S1027_AGACAAACAACGCCCA-1_1	ODC.SLC5A11	0
S1027_AGACAAACAATAAGGT-1_1	EC.CLDN5	0
S1027_AGACAAACAGCCCAGT-1_1	ODC.LINC00609	0
S1027_AGACAAACAGCGAGTA-1_1	ExN.FEZF2.HTR2C	0
S1027_AGACAAACATTGAAAG-1_1	ODC.OPALIN	0
S1027_AGACAAAGTAGGTAGC-1_1	ODC.OPALIN	0
S1027_AGACAAAGTGTATCCA-1_1	ODC.NRG3	0
S1027_AGACACTAGGTAGATT-1_1	MGL.CSF1R	0
S1027_AGACACTAGTGGAAGA-1_1	ExN.LINC00507.GLRA3	0
S1027_AGACACTCAGACAATA-1_1	ExN.THEMIS.PDZRN4	0
S1027_AGACACTCAGTAACAA-1_1	ODC.SLC5A11	0
S1027_AGACACTCAGTAGTTC-1_1	ODC.NRG3	0
S1027_AGACACTCATAGGTAA-1_1	ODC.NRG3	0
S1027_AGACACTCATTCTCCG-1_1	InN.LHX6.SULF1	0
S1027_AGACACTGTGTATTGC-1_1	InN.VIP.SYNPR	0
S1027_AGACACTGTGTGGTCC-1_1	ODC.SLC5A11	0
S1027_AGACACTTCACGGTCG-1_1	ODC.SLC5A11	0
S1027_AGACAGGAGACGACGT-1_1	ODC.SLC5A11	0
S1027_AGACAGGAGCACGGAT-1_1	ODC.SLC5A11	0
S1027_AGACAGGCATGACTTG-1_1	ODC.OPALIN	0
S1027_AGACAGGGTCTGTGCG-1_1	ODC.SLC5A11	0
S1027_AGACAGGGTTAGTTCG-1_1	ODC.SLC5A11	0
S1027_AGACAGGTCGCCAGAC-1_1	ODC.SLC5A11	0
S1027_AGACCATAGAGTGAAG-1_1	OPC.PDGFRA	0
S1027_AGACCATAGATCGGTG-1_1	ODC.NRG3	0
S1027_AGACCATAGTTAACAG-1_1	ODC.NRG3	0
S1027_AGACCATAGTTTCGGT-1_1	InN.SST.PDE1A	0
S1027_AGACCATCACTATCCC-1_1	ODC.NRG3	0
S1027_AGACCATGTATACCCA-1_1	ODC.SLC5A11	0
S1027_AGACCATGTCGCCTAG-1_1	ExN.FEZF2.HTR2C	0
S1027_AGACCATGTTCGTTCC-1_1	OPC.PDGFRA	0
S1027_AGACCATTCAGAATAG-1_1	MGL.CSF1R	0
S1027_AGACCATTCCATAAGC-1_1	ODC.LINC00609	0
S1027_AGACCATTCGCCAGAC-1_1	AST.CABLES1	0
S1027_AGACCATTCTGATTCT-1_1	ODC.OPALIN	0
S1027_AGACCCGAGAAATGGG-1_1	ODC.SLC5A11	0
S1027_AGACCCGAGCTGAAGC-1_1	OPC.PDGFRA	0
S1027_AGACCCGCACGTCTCT-1_1	MGL.CSF1R	0
S1027_AGACCCGCAGATTCGT-1_1	ExN.TLE4.RXFP1	0
S1027_AGACCCGCATCTAACG-1_1	ODC.NRG3	0
S1027_AGACCCGGTCCGATCG-1_1	ODC.SLC5A11	0
S1027_AGACCCGGTGTCCGTG-1_1	ODC.SLC5A11	0
S1027_AGACCCGGTTCCAAAC-1_1	ODC.NRG3	0
S1027_AGACCCGTCAAGTGTC-1_1	ExN.TLE4.RXFP1	0
S1027_AGACCCGTCGAACGGA-1_1	InN.SST.PDE1A	0
S1027_AGACCCGTCTCCGAAA-1_1	AST.CABLES1	0
S1027_AGACCCGTCTGCTTAT-1_1	InN.LHX6.GPC5	0
S1027_AGACCCGTCTTGATTC-1_1	ODC.LINC00609	0
S1027_AGACTCAAGGCTCACC-1_1	ODC.NRG3	0
S1027_AGACTCACATTACTCT-1_1	InN.VIP.SYNPR	0
S1027_AGACTCAGTGAGATCG-1_1	ODC.NRG3	0
S1027_AGACTCAGTTCACGAT-1_1	OPC.PDGFRA	0
S1027_AGACTCATCCTCTAAT-1_1	ODC.LINC00609	0
S1027_AGAGAATAGCAAATGT-1_1	ODC.NRG3	0
S1027_AGAGAATAGCGATGGT-1_1	ExN.TLE4.RXFP1	0
S1027_AGAGAATCAAGCGGAT-1_1	ODC.NRG3	0
S1027_AGAGAATCACTAAACC-1_1	ODC.LINC00609	0
S1027_AGAGAATCATGTTCGA-1_1	ODC.SLC5A11	0
S1027_AGAGAATGTCCATCTC-1_1	ODC.SLC5A11	0
S1027_AGAGAATGTGCAGTGA-1_1	ExN.RORB.RXFP1	0
S1027_AGAGAATGTTCCTAAG-1_1	ODC.LINC00609	0
S1027_AGAGAATGTTGCTTGA-1_1	ODC.OPALIN	0
S1027_AGAGAATTCCGCTTAC-1_1	ODC.SLC5A11	0
S1027_AGAGAATTCGTAGCCG-1_1	ExN.RORB.RXFP1	0
S1027_AGAGAATTCTCCGTGT-1_1	MGL.CSF1R	0
S1027_AGAGAATTCTGGCCGA-1_1	InN.SST.PDE1A	0
S1027_AGAGAGCAGGATATGT-1_1	ODC.OPALIN	0
S1027_AGAGAGCCAATGTCAC-1_1	ODC.NRG3	0
S1027_AGAGAGCCAGGTTCGC-1_1	ODC.SLC5A11	0
S1027_AGAGAGCCATAGATGA-1_1	ODC.SLC5A11	0
S1027_AGAGAGCGTGAGTAGC-1_1	ODC.NRG3	0
S1027_AGAGAGCGTTGTGCCG-1_1	ODC.NRG3	0
S1027_AGAGAGCTCAAGTCTG-1_1	ExN.TLE4.RXFP1	0
S1027_AGAGAGCTCCCAGGAC-1_1	ExN.RORB.RXFP1	0
S1027_AGAGAGCTCGAATCCA-1_1	ODC.OPALIN	0
S1027_AGAGAGCTCTGAGATC-1_1	ODC.OPALIN	0
S1027_AGAGCAGAGCAGCCCT-1_1	ODC.LINC00609	0
S1027_AGAGCAGAGCAGTCTT-1_1	ODC.SLC5A11	0
S1027_AGAGCAGAGCGCTTCG-1_1	ODC.LINC00609	0
S1027_AGAGCAGAGCTCTTCC-1_1	InN.LHX6.SULF1	0
S1027_AGAGCAGAGTCATCCA-1_1	ExN.LINC00507.GLRA3	0
S1027_AGAGCAGGTACCCGAC-1_1	ODC.OPALIN	0
S1027_AGAGCAGGTCGCGTCA-1_1	ExN.RORB.FOXP2	0
S1027_AGAGCAGGTGCCAAGA-1_1	ODC.NRG3	0
S1027_AGAGCAGGTGTGGTCC-1_1	ExN.LINC00507.GRIK4	0
S1027_AGAGCAGTCAAGGCTT-1_1	ODC.NRG3	0
S1027_AGAGCAGTCCACCTGT-1_1	ODC.OPALIN	0
S1027_AGAGCCCAGATCGCCC-1_1	ODC.OPALIN	0
S1027_AGAGCCCAGCCATTGT-1_1	ODC.NRG3	0
S1027_AGAGCCCGTATGTGTC-1_1	InN.LHX6.SULF1	0
S1027_AGAGCCCGTCGTTGGC-1_1	InN.LHX6.GPC5	0
S1027_AGAGCCCGTCTCAGAT-1_1	ODC.LINC00609	0
S1027_AGAGCCCTCCGTAGGC-1_1	ODC.SLC5A11	0
S1027_AGATAGAAGTAGACAT-1_1	ODC.OPALIN	0
S1027_AGATAGACACTCCGGA-1_1	MGL.CSF1R	0
S1027_AGATAGACAGCCGTCA-1_1	AST.CABLES1	0
S1027_AGATAGAGTACAGAAT-1_1	ODC.SLC5A11	0
S1027_AGATAGAGTGTGAGCA-1_1	AST.CABLES1	0
S1027_AGATAGAGTTGTGGCC-1_1	ODC.SLC5A11	0
S1027_AGATAGAGTTGTTGTG-1_1	ODC.OPALIN	0
S1027_AGATAGATCAATGTCG-1_1	ODC.NRG3	0
S1027_AGATAGATCATTATCC-1_1	ExN.LINC00507.GLRA3	0
S1027_AGATAGATCCCGAGAC-1_1	ExN.RORB.PRSS12	0
S1027_AGATAGATCGGTCTGG-1_1	ExN.RORB.RXFP1	0
S1027_AGATCCAAGAATCCCT-1_1	ExN.TLE4.FOXP2	0
S1027_AGATCCAAGCCTGAGA-1_1	InN.LHX6.SULF1	0
S1027_AGATCCAAGTATGCAA-1_1	ODC.SLC5A11	0
S1027_AGATCCACACGAGGAT-1_1	EC.CLDN5	0
S1027_AGATCCACATCCTGTC-1_1	ODC.SLC5A11	0
S1027_AGATCCAGTACAGTTC-1_1	ODC.SLC5A11	0
S1027_AGATCCATCCGTTGGG-1_1	ExN.FEZF2.VAT1L	0
S1027_AGATCGTCAGCTGAAG-1_1	ODC.OPALIN	0
S1027_AGATCGTGTAAGTAGT-1_1	ODC.NRG3	0
S1027_AGATCGTGTAAGTTGA-1_1	ODC.SLC5A11	0
S1027_AGATCGTGTTAGCTAC-1_1	ExN.CUX2.LAMP5	0
S1027_AGATCGTGTTCGAACT-1_1	InN.VIP.SYNPR	0
S1027_AGATCGTTCATGACAC-1_1	ODC.SLC5A11	0
S1027_AGATCGTTCGCAATTG-1_1	InN.SST.PDE1A	0
S1027_AGATCGTTCTTGGAAC-1_1	ExN.THEMIS.PDZRN4	0
S1027_AGATGAAAGTAGGTTA-1_1	ODC.NRG3	0
S1027_AGATGAACACAGCTGC-1_1	ODC.SLC5A11	0
S1027_AGATGAACATTGTGCA-1_1	ODC.OPALIN	0
S1027_AGATGAAGTAGCTGCC-1_1	ODC.OPALIN	0
S1027_AGATGAAGTCCGGTGT-1_1	ODC.OPALIN	0
S1027_AGATGAATCCCTATTA-1_1	OPC.PDGFRA	0
S1027_AGATGAATCCTTATCA-1_1	ODC.NRG3	0
S1027_AGATGAATCGTGGACC-1_1	ODC.OPALIN	0
S1027_AGATGCTAGCGATGAC-1_1	ODC.SLC5A11	0
S1027_AGATGCTAGCTACTGT-1_1	ODC.NRG3	0
S1027_AGATGCTAGGACAAGA-1_1	ODC.LINC00609	0
S1027_AGATGCTAGGTTCCAT-1_1	ODC.SLC5A11	0
S1027_AGATGCTCACGATAGG-1_1	EC.CLDN5	0
S1027_AGATGCTCACGCTTAA-1_1	ODC.NRG3	0
S1027_AGATGCTCATTCGGGC-1_1	ExN.TLE4.RXFP1	0
S1027_AGATGCTGTTACGGAG-1_1	InN.VIP.SYNPR	0
S1027_AGCATCAAGATTGAGT-1_1	MGL.CSF1R	0
S1027_AGCATCAAGCGCCCAT-1_1	InN.SST.PDE1A	0
S1027_AGCATCAAGCGTGTCC-1_1	ODC.LINC00609	0
S1027_AGCATCACACGTGTGC-1_1	ODC.OPALIN	0
S1027_AGCATCACAGCGGATA-1_1	ODC.NRG3	0
S1027_AGCATCATCAGCGTCG-1_1	InN.LHX6.SULF1	0
S1027_AGCATCATCATGGCCG-1_1	InN.VIP.SYNPR	0
S1027_AGCCAATCACAATGCT-1_1	ODC.OPALIN	0
S1027_AGCCAATCATCCGGTG-1_1	InN.LHX6.SULF1	0
S1027_AGCCAATGTCGCCTAG-1_1	InN.ADARB2.CNR1	0
S1027_AGCCAATGTCTGCCTT-1_1	EC.CLDN5	0
S1027_AGCCAATTCCCTCGAT-1_1	ExN.FEZF2.HTR2C	0
S1027_AGCCAATTCGCTGACG-1_1	ODC.OPALIN	0
S1027_AGCCAATTCGGTCGAC-1_1	ExN.LINC00507.GLRA3	0
S1027_AGCCAATTCTGTGCGG-1_1	AST.CABLES1	0
S1027_AGCCAATTCTTTCGAT-1_1	InN.SST.PDE1A	0
S1027_AGCCACGAGAACTGAT-1_1	ODC.SLC5A11	0
S1027_AGCCACGAGATGTAGT-1_1	ODC.OPALIN	0
S1027_AGCCACGAGCTCCACG-1_1	ODC.OPALIN	0
S1027_AGCCACGCAATCGCGC-1_1	ExN.LINC00507.GRIK4	0
S1027_AGCCACGCACGGTGCT-1_1	AST.CABLES1	0
S1027_AGCCACGCAGACGGAT-1_1	ODC.NRG3	0
S1027_AGCCACGCAGACTCTA-1_1	ODC.LINC00609	0
S1027_AGCCACGCAGGAATAT-1_1	MGL.CSF1R	0
S1027_AGCCACGCAGGACGAT-1_1	ODC.LINC00609	0
S1027_AGCCACGGTCTCGGGT-1_1	ODC.LINC00609	0
S1027_AGCCACGTCAGATTGC-1_1	ODC.SLC5A11	0
S1027_AGCCACGTCAGCTTCC-1_1	ODC.OPALIN	0
S1027_AGCCACGTCGATGCTA-1_1	ODC.SLC5A11	0
S1027_AGCCACGTCGTTCTCG-1_1	ODC.LINC00609	0
S1027_AGCCAGCAGGTTTGAA-1_1	ODC.OPALIN	0
S1027_AGCCAGCAGTACAACA-1_1	ODC.NRG3	0
S1027_AGCCAGCAGTATGATG-1_1	ODC.LINC00609	0
S1027_AGCCAGCCATTCATCT-1_1	AST.CABLES1	0
S1027_AGCCAGCGTCAGTCTA-1_1	ODC.OPALIN	0
S1027_AGCCAGCGTCTGTAAC-1_1	ODC.SLC5A11	0
S1027_AGCCAGCGTGCCTTCT-1_1	ODC.SLC5A11	0
S1027_AGCCAGCGTGCGTGCT-1_1	ODC.OPALIN	0
S1027_AGCCAGCTCTAAGGAA-1_1	ODC.LINC00609	0
S1027_AGCCAGCTCTGGGCGT-1_1	ODC.OPALIN	0
S1027_AGCGATTCACTATCCC-1_1	ODC.SLC5A11	0
S1027_AGCGATTCAGGGTTGA-1_1	OPC.PDGFRA	0
S1027_AGCGATTGTGATGGCA-1_1	ODC.SLC5A11	0
S1027_AGCGATTGTGCTCTCT-1_1	InN.LHX6.SULF1	0
S1027_AGCGATTGTTATCCAG-1_1	ODC.SLC5A11	0
S1027_AGCGATTGTTGTGGCC-1_1	ODC.OPALIN	0
S1027_AGCGATTTCATGCCAA-1_1	ODC.NRG3	0
S1027_AGCGATTTCCGTGGGT-1_1	ODC.SLC5A11	0
S1027_AGCGATTTCTCGGTAA-1_1	ODC.LINC00609	0
S1027_AGCGCCAAGATTAGAC-1_1	ODC.OPALIN	0
S1027_AGCGCCAAGCTAGAAT-1_1	ODC.NRG3	0
S1027_AGCGCCAAGCTGTTAC-1_1	ExN.CUX2.LAMP5	0
S1027_AGCGCCAAGGCTAACG-1_1	ODC.SLC5A11	0
S1027_AGCGCCAAGTGCTACT-1_1	ODC.OPALIN	0
S1027_AGCGCCACACAATGAA-1_1	ODC.NRG3	0
S1027_AGCGCCACACCGCTGA-1_1	ODC.NRG3	0
S1027_AGCGCCACAGTGGGTA-1_1	AST.CABLES1	0
S1027_AGCGCCAGTCAACATC-1_1	ODC.OPALIN	0
S1027_AGCGCCAGTTATAGCC-1_1	ExN.LINC00507.GLRA3	0
S1027_AGCGCCATCGCGCCAA-1_1	ODC.NRG3	0
S1027_AGCGCTGAGGATTTGA-1_1	ODC.LINC00609	0
S1027_AGCGCTGCAAGACCGA-1_1	ODC.SLC5A11	0
S1027_AGCGCTGCAGTCAGAG-1_1	ODC.NRG3	0
S1027_AGCGCTGGTAGGTCAG-1_1	ODC.LINC00609	0
S1027_AGCGCTGTCCTTCACG-1_1	InN.VIP.SYNPR	0
S1027_AGCGTATAGACAACAT-1_1	ExN.THEMIS.PDZRN4	0
S1027_AGCGTATAGGAAAGTG-1_1	ODC.OPALIN	0
S1027_AGCGTATAGGAGAGGC-1_1	ODC.OPALIN	0
S1027_AGCGTATAGGCTTAAA-1_1	ODC.LINC00609	0
S1027_AGCGTATAGGGCAGAG-1_1	ODC.SLC5A11	0
S1027_AGCGTATCAAAGCTAA-1_1	ODC.OPALIN	0
S1027_AGCGTATCACACTTAG-1_1	ODC.LINC00609	0
S1027_AGCGTATCATATGGCT-1_1	MGL.CSF1R	0
S1027_AGCGTATTCCAAATGC-1_1	ODC.SLC5A11	0
S1027_AGCGTATTCGGATTAC-1_1	ODC.OPALIN	0
S1027_AGCGTCGAGACCGCCT-1_1	AST.CABLES1	0
S1027_AGCGTCGAGCGGATCA-1_1	ExN.LINC00507.GLRA3	0
S1027_AGCGTCGCATGGAACG-1_1	ODC.NRG3	0
S1027_AGCGTCGGTATAGGAT-1_1	EC.CLDN5	0
S1027_AGCGTCGTCATTACGG-1_1	ExN.TLE4.RXFP1	0
S1027_AGCTACAAGTGCAACG-1_1	ODC.SLC5A11	0
S1027_AGCTACACAGGAGGTT-1_1	ODC.NRG3	0
S1027_AGCTACACAGTGGCTC-1_1	ODC.NRG3	0
S1027_AGCTACACATGTTTGG-1_1	ExN.TLE4.FOXP2	0
S1027_AGCTACAGTGCATGAG-1_1	ODC.SLC5A11	0
S1027_AGCTCAACAATCAAGA-1_1	ODC.SLC5A11	0
S1027_AGCTCAACAATCCTTT-1_1	ODC.SLC5A11	0
S1027_AGCTCAACATCCTTGC-1_1	EC.CLDN5	0
S1027_AGCTCAAGTAAGTCAA-1_1	ODC.SLC5A11	0
S1027_AGCTCAAGTCGGTACC-1_1	ODC.LINC00609	0
S1027_AGCTCAAGTTGGCCGT-1_1	ODC.SLC5A11	0
S1027_AGCTCAATCGTGGCGT-1_1	ODC.SLC5A11	0
S1027_AGCTCAATCTCGTCGT-1_1	ODC.OPALIN	0
S1027_AGCTTCCAGCCTGACC-1_1	ODC.NRG3	0
S1027_AGCTTCCAGTGGTTGG-1_1	MGL.CSF1R	0
S1027_AGCTTCCCACAACGTT-1_1	ODC.NRG3	0
S1027_AGCTTCCCAGGTCTCG-1_1	ODC.LINC00609	0
S1027_AGCTTCCGTGAGTAGC-1_1	ODC.NRG3	0
S1027_AGCTTCCGTGCTGTCG-1_1	ODC.NRG3	0
S1027_AGCTTCCTCACACCGG-1_1	ODC.SLC5A11	0
S1027_AGCTTCCTCGCAGTTA-1_1	ODC.SLC5A11	0
S1027_AGCTTCCTCGCTTGCT-1_1	ODC.LINC00609	0
S1027_AGCTTCCTCGGTCGGT-1_1	ExN.TLE4.RXFP1	0
S1027_AGGAAATAGGAGAGGC-1_1	InN.VIP.SYNPR	0
S1027_AGGAAATGTACTTCCC-1_1	OPC.PDGFRA	0
S1027_AGGAAATGTGCTATTG-1_1	ExN.TLE4.RXFP1	0
S1027_AGGAAATTCGAGCTGC-1_1	ODC.LINC00609	0
S1027_AGGAATACACCCATAA-1_1	ODC.NRG3	0
S1027_AGGAATACACGATTCA-1_1	OPC.PDGFRA	0
S1027_AGGAATACAGGTACGA-1_1	ODC.LINC00609	0
S1027_AGGAATACATTAAGCC-1_1	ODC.OPALIN	0
S1027_AGGAATATCACTGCTC-1_1	ODC.NRG3	0
S1027_AGGACGAAGAAGCTGC-1_1	ExN.RORB.RXFP1	0
S1027_AGGACGAAGAGATCGC-1_1	ExN.FEZF2.HTR2C	0
S1027_AGGACGAAGGAACGTC-1_1	ODC.OPALIN	0
S1027_AGGACGAAGTGAGGTC-1_1	MGL.CSF1R	0
S1027_AGGACGACAATGGCCC-1_1	ODC.NRG3	0
S1027_AGGACGACAGAGTGTG-1_1	ODC.LINC00609	0
S1027_AGGACGAGTGCACATT-1_1	ODC.SLC5A11	0
S1027_AGGACGAGTGGAAATT-1_1	ODC.SLC5A11	0
S1027_AGGACGATCATCCTAT-1_1	ODC.OPALIN	0
S1027_AGGACGATCCGCCTAT-1_1	ODC.NRG3	0
S1027_AGGACGATCTACTGCC-1_1	OPC.PDGFRA	0
S1027_AGGACGATCTCCCTAG-1_1	ODC.NRG3	0
S1027_AGGACTTAGCACGATG-1_1	EC.CLDN5	0
S1027_AGGACTTAGCGATGCA-1_1	ODC.NRG3	0
S1027_AGGACTTAGCTGTCCG-1_1	ODC.NRG3	0
S1027_AGGACTTAGGGATGTC-1_1	ExN.THEMIS.PDZRN4	0
S1027_AGGACTTCATCTATCT-1_1	ODC.NRG3	0
S1027_AGGACTTGTACTAAGA-1_1	AST.CABLES1	0
S1027_AGGACTTGTGATCATC-1_1	ODC.LINC00609	0
S1027_AGGACTTGTTCGGCTG-1_1	ODC.LINC00609	0
S1027_AGGACTTTCCATAGGT-1_1	ODC.NRG3	0
S1027_AGGACTTTCGTCAACA-1_1	ODC.SLC5A11	0
S1027_AGGAGGTAGAACAAGG-1_1	ODC.NRG3	0
S1027_AGGAGGTAGCTAGAGC-1_1	MGL.CSF1R	0
S1027_AGGAGGTAGTACCCTA-1_1	ODC.LINC00609	0
S1027_AGGAGGTCACAGTCAT-1_1	AST.CABLES1	0
S1027_AGGAGGTCACATCCCT-1_1	OPC.PDGFRA	0
S1027_AGGAGGTCACCCATAA-1_1	ODC.SLC5A11	0
S1027_AGGAGGTCAGTTGAAA-1_1	ODC.SLC5A11	0
S1027_AGGAGGTCATGCCGCA-1_1	ExN.THEMIS.PDZRN4	0
S1027_AGGAGGTGTCGAACGA-1_1	ODC.SLC5A11	0
S1027_AGGAGGTGTGAAGCTG-1_1	ExN.TLE4.FOXP2	0
S1027_AGGAGGTGTGAGACCA-1_1	ODC.NRG3	0
S1027_AGGAGGTTCCTATGGA-1_1	ODC.SLC5A11	0
S1027_AGGATAAAGCGAGGAG-1_1	ODC.SLC5A11	0
S1027_AGGATAAAGCGTGCTC-1_1	ExN.FEZF2.HTR2C	0
S1027_AGGATAACACCTAAAC-1_1	ODC.OPALIN	0
S1027_AGGATAACACGTACTA-1_1	ODC.LINC00609	0
S1027_AGGATAACAGCACCCA-1_1	ExN.LINC00507.GRIK4	0
S1027_AGGATAACATGAAGCG-1_1	AST.GFAP	0
S1027_AGGATAAGTACGGTTT-1_1	OPC.PDGFRA	0
S1027_AGGATAAGTCGTACTA-1_1	ODC.LINC00609	0
S1027_AGGATAAGTGTCCGTG-1_1	ODC.LINC00609	0
S1027_AGGATAAGTTAGGAGC-1_1	ODC.NRG3	0
S1027_AGGATCTAGGGAGGAC-1_1	ODC.NRG3	0
S1027_AGGATCTAGTGCCCGT-1_1	ODC.OPALIN	0
S1027_AGGATCTCACTTCCTG-1_1	ODC.NRG3	0
S1027_AGGATCTGTATGTCCA-1_1	ODC.LINC00609	0
S1027_AGGATCTGTGCCTGCA-1_1	ODC.SLC5A11	0
S1027_AGGATCTGTGGCCTCA-1_1	ODC.NRG3	0
S1027_AGGATCTTCACACCCT-1_1	InN.LHX6.GPC5	0
S1027_AGGATCTTCCCAATAG-1_1	ODC.NRG3	0
S1027_AGGATCTTCTAGTCAG-1_1	ODC.NRG3	0
S1027_AGGCATTAGCAAGGAA-1_1	ExN.RORB.TOX	0
S1027_AGGCATTAGGGCTAAC-1_1	OPC.PDGFRA	0
S1027_AGGCATTAGTTCACTG-1_1	ExN.FEZF2.HTR2C	0
S1027_AGGCATTGTGACGTCC-1_1	OPC.PDGFRA	0
S1027_AGGCATTGTTAACAGA-1_1	ODC.LINC00609	0
S1027_AGGCATTGTTAAGGGC-1_1	ODC.OPALIN	0
S1027_AGGCATTGTTCGAACT-1_1	ODC.SLC5A11	0
S1027_AGGCATTTCCACACAA-1_1	ODC.OPALIN	0
S1027_AGGCATTTCCGTGCGA-1_1	ODC.SLC5A11	0
S1027_AGGCATTTCCTATTGT-1_1	MGL.CSF1R	0
S1027_AGGCATTTCCTCACTG-1_1	ODC.OPALIN	0
S1027_AGGCATTTCGTTACCC-1_1	ODC.SLC5A11	0
S1027_AGGCCACAGGGCAGGA-1_1	ODC.OPALIN	0
S1027_AGGCCACAGGGCTGAT-1_1	ODC.LINC00609	0
S1027_AGGCCACCAACAGATA-1_1	ODC.OPALIN	0
S1027_AGGCCACCAAGTGACG-1_1	ExN.THEMIS.PDZRN4	0
S1027_AGGCCACCACACGCCA-1_1	ODC.SLC5A11	0
S1027_AGGCCACCACTAGTAC-1_1	ExN.CUX2.LAMP5	0
S1027_AGGCCACGTACCTATG-1_1	ODC.SLC5A11	0
S1027_AGGCCACGTAGAGATT-1_1	ODC.SLC5A11	0
S1027_AGGCCACGTATGGTAA-1_1	ODC.OPALIN	0
S1027_AGGCCACTCGCACTCT-1_1	ODC.OPALIN	0
S1027_AGGCCACTCGGTCACG-1_1	ODC.NRG3	0
S1027_AGGCCACTCTTAGCTT-1_1	ODC.OPALIN	0
S1027_AGGCTGCAGATGCGAC-1_1	ODC.NRG3	0
S1027_AGGCTGCAGGTCGTGA-1_1	ODC.SLC5A11	0
S1027_AGGCTGCAGTTATGGA-1_1	ODC.NRG3	0
S1027_AGGCTGCCATTCTTCA-1_1	ODC.SLC5A11	0
S1027_AGGCTGCGTATCCTTT-1_1	ODC.NRG3	0
S1027_AGGCTGCGTCTCACAA-1_1	ODC.SLC5A11	0
S1027_AGGCTGCTCAGGAACG-1_1	ODC.NRG3	0
S1027_AGGCTGCTCCCGTAAA-1_1	ODC.OPALIN	0
S1027_AGGCTGCTCCCTCGTA-1_1	ODC.SLC5A11	0
S1027_AGGCTGCTCGGCTTGG-1_1	InN.LHX6.SULF1	0
S1027_AGGGAGTAGAAGTGTT-1_1	ODC.NRG3	0
S1027_AGGGAGTCAAAGACTA-1_1	ODC.NRG3	0
S1027_AGGGAGTCAGCGATTT-1_1	ODC.OPALIN	0
S1027_AGGGAGTCAGGATCTT-1_1	InN.SST.PDE1A	0
S1027_AGGGAGTCATAATCGC-1_1	ExN.LINC00507.GRIK4	0
S1027_AGGGAGTGTACCGTGC-1_1	ODC.SLC5A11	0
S1027_AGGGAGTGTAGCTAAA-1_1	ODC.SLC5A11	0
S1027_AGGGAGTGTCGTTATG-1_1	ODC.LINC00609	0
S1027_AGGGAGTTCAGCTCTC-1_1	ODC.NRG3	0
S1027_AGGGAGTTCATAGACC-1_1	ODC.NRG3	0
S1027_AGGGAGTTCTGCGATA-1_1	ODC.SLC5A11	0
S1027_AGGGCCTAGAATTTGG-1_1	ODC.SLC5A11	0
S1027_AGGGCCTAGACTAGAT-1_1	ODC.SLC5A11	0
S1027_AGGGCCTAGCAACCAG-1_1	ExN.RORB.RXFP1	0
S1027_AGGGCCTAGGTCGTCC-1_1	ODC.NRG3	0
S1027_AGGGCCTCAAGAATGT-1_1	ODC.LINC00609	0
S1027_AGGGCCTCACGGCTAC-1_1	OPC.PDGFRA	0
S1027_AGGGCCTGTGGACCTC-1_1	ODC.NRG3	0
S1027_AGGGCCTGTGGATTTC-1_1	ODC.NRG3	0
S1027_AGGGCCTGTTTAAGGA-1_1	ODC.NRG3	0
S1027_AGGGCCTGTTTACTGG-1_1	EC.CLDN5	0
S1027_AGGGCCTTCATGAAAG-1_1	ODC.OPALIN	0
S1027_AGGGCCTTCTAGCAAC-1_1	EC.CLDN5	0
S1027_AGGGCCTTCTCATGCC-1_1	ODC.SLC5A11	0
S1027_AGGGCTCAGGTATAGT-1_1	ODC.SLC5A11	0
S1027_AGGGCTCCAAACTCGT-1_1	ODC.SLC5A11	0
S1027_AGGGCTCCAGGCGTTC-1_1	ODC.NRG3	0
S1027_AGGGCTCGTATCCTCC-1_1	ExN.TLE4.FOXP2	0
S1027_AGGGCTCGTGACATCT-1_1	ODC.OPALIN	0
S1027_AGGGCTCGTGCGGATA-1_1	OPC.PDGFRA	0
S1027_AGGGCTCGTGTCCGGT-1_1	ODC.NRG3	0
S1027_AGGGCTCGTTGGATCT-1_1	ODC.SLC5A11	0
S1027_AGGGCTCTCGCTGCGA-1_1	MGL.CSF1R	0
S1027_AGGGTCCAGCTGGCCT-1_1	ODC.SLC5A11	0
S1027_AGGGTCCAGGAGTATT-1_1	ODC.NRG3	0
S1027_AGGGTCCCAGCATACT-1_1	ODC.NRG3	0
S1027_AGGGTCCCAGCTGGTC-1_1	ODC.NRG3	0
S1027_AGGGTCCCAGTATTCG-1_1	AST.GFAP	0
S1027_AGGGTCCTCGGTGAAG-1_1	ExN.LINC00507.GLRA3	0
S1027_AGGGTGAAGAGCCGAT-1_1	EC.CACNA2D3	0
S1027_AGGGTGAAGGCATGCA-1_1	ODC.NRG3	0
S1027_AGGGTGAAGTCATACC-1_1	ODC.NRG3	0
S1027_AGGGTGAAGTTGTCGT-1_1	ODC.OPALIN	0
S1027_AGGGTGACAAGGTCAG-1_1	AST.CABLES1	0
S1027_AGGGTGACAGCGTGCT-1_1	InN.LAMP5.TOX	0
S1027_AGGGTGACAGCTTTGA-1_1	ODC.LINC00609	0
S1027_AGGGTGAGTGTTAGCT-1_1	ExN.RORB.RXFP1	0
S1027_AGGGTGAGTTCTAAGC-1_1	ExN.LINC00507.GLRA3	0
S1027_AGGGTGATCACCGACG-1_1	AST.GFAP	0
S1027_AGGGTGATCCAAGCAT-1_1	ODC.SLC5A11	0
S1027_AGGGTGATCCTAGCCT-1_1	ODC.OPALIN	0
S1027_AGGGTGATCGATACAC-1_1	ODC.OPALIN	0
S1027_AGGGTGATCGTTTACT-1_1	ExN.TLE4.RXFP1	0
S1027_AGGGTGATCTGAGTCA-1_1	ODC.NRG3	0
S1027_AGGGTTTGTGTTAAAG-1_1	ODC.SLC5A11	0
S1027_AGGGTTTGTTTGACAC-1_1	ODC.LINC00609	0
S1027_AGGGTTTTCTTAGCCC-1_1	ExN.THEMIS.PDZRN4	0
S1027_AGGTAGGAGGAAGTGA-1_1	ODC.OPALIN	0
S1027_AGGTAGGAGTAGTCAA-1_1	AST.CABLES1	0
S1027_AGGTAGGCAAACCGGA-1_1	InN.ADARB2.SV2C	0
S1027_AGGTAGGCAAAGCACG-1_1	ODC.NRG3	0
S1027_AGGTAGGCACTCGATA-1_1	ODC.LINC00609	0
S1027_AGGTAGGTCAAATGCC-1_1	ODC.NRG3	0
S1027_AGGTCATAGATCGCTT-1_1	ODC.NRG3	0
S1027_AGGTCATAGCGTCAAG-1_1	ODC.NRG3	0
S1027_AGGTCATAGCGTCTGC-1_1	ODC.NRG3	0
S1027_AGGTCATAGGAGCAAA-1_1	ODC.OPALIN	0
S1027_AGGTCATAGGGAGGAC-1_1	ODC.NRG3	0
S1027_AGGTCATCAACGCATT-1_1	ODC.NRG3	0
S1027_AGGTCATCACCTGATA-1_1	ODC.SLC5A11	0
S1027_AGGTCATCAGGGACTA-1_1	ODC.LINC00609	0
S1027_AGGTCATGTCCGCAGT-1_1	AST.CABLES1	0
S1027_AGGTCATGTCGCAGTC-1_1	ODC.SLC5A11	0
S1027_AGGTCATGTTACGTAC-1_1	ExN.THEMIS.PDZRN4	0
S1027_AGGTCATGTTCCGTTC-1_1	InN.LHX6.GPC5	0
S1027_AGGTCTAAGGATATGT-1_1	OPC.PDGFRA	0
S1027_AGGTCTAAGGGACCAT-1_1	ODC.OPALIN	0
S1027_AGGTCTAAGTGCAAAT-1_1	InN.ADARB2.RELN	0
S1027_AGGTCTAAGTGGAATT-1_1	ExN.RORB.RXFP1	0
S1027_AGGTCTAAGTTTGAGA-1_1	ODC.NRG3	0
S1027_AGGTCTAGTCGTTGGC-1_1	ODC.LINC00609	0
S1027_AGGTCTAGTTGGGAAC-1_1	EC.CLDN5	0
S1027_AGGTCTAGTTTGAAAG-1_1	InN.LHX6.GPC5	0
S1027_AGGTCTATCACCCTTG-1_1	ODC.SLC5A11	0
S1027_AGGTCTATCATTTACC-1_1	MGL.CSF1R	0
S1027_AGGTCTATCTCGTCAC-1_1	ODC.NRG3	0
S1027_AGGTCTATCTTCGTGC-1_1	ODC.NRG3	0
S1027_AGGTGTTAGGATATAC-1_1	ODC.NRG3	0
S1027_AGGTGTTCATCTCGTC-1_1	ODC.NRG3	0
S1027_AGGTGTTGTACAATAG-1_1	InN.SST.PDE1A	0
S1027_AGGTGTTGTCACCCTT-1_1	ODC.SLC5A11	0
S1027_AGGTGTTGTCGATTAC-1_1	ODC.NRG3	0
S1027_AGGTTACAGAATCGAT-1_1	ExN.THEMIS.PDZRN4	0
S1027_AGGTTACAGAGCATAT-1_1	ODC.OPALIN	0
S1027_AGGTTACAGCTCAGAG-1_1	ODC.LINC00609	0
S1027_AGGTTACAGGCCTGAA-1_1	AST.GFAP	0
S1027_AGGTTACAGTACTGGG-1_1	InN.VIP.SYNPR	0
S1027_AGGTTACCAGGAATAT-1_1	ODC.NRG3	0
S1027_AGGTTACGTAGCTTTG-1_1	InN.ADARB2.SV2C	0
S1027_AGGTTACTCAGGAGAC-1_1	InN.ADARB2.SV2C	0
S1027_AGGTTACTCGCGATCG-1_1	AST.CABLES1	0
S1027_AGGTTACTCTTAGCAG-1_1	ODC.NRG3	0
S1027_AGGTTACTCTTCCAGC-1_1	EC.CLDN5	0
S1027_AGGTTGTAGTGGCGAT-1_1	ExN.CUX2.LAMP5	0
S1027_AGGTTGTCAGATTTCG-1_1	ODC.SLC5A11	0
S1027_AGGTTGTGTATGAAAC-1_1	InN.ADARB2.RELN	0
S1027_AGGTTGTGTCAGGCAA-1_1	ExN.RORB.TOX	0
S1027_AGGTTGTGTCCCTGTT-1_1	ODC.SLC5A11	0
S1027_AGGTTGTGTCGCGTTG-1_1	ExN.LINC00507.GRIK4	0
S1027_AGGTTGTTCGTCTCAC-1_1	ODC.NRG3	0
S1027_AGGTTGTTCTACGCGG-1_1	ODC.OPALIN	0
S1027_AGTAACCAGAAGTCAT-1_1	ExN.TLE4.RXFP1	0
S1027_AGTAACCAGACCATTC-1_1	AST.CABLES1	0
S1027_AGTAACCAGCACCGAA-1_1	ODC.NRG3	0
S1027_AGTAACCAGCAGGGAG-1_1	ODC.SLC5A11	0
S1027_AGTAACCCAATCACGT-1_1	InN.VIP.SYNPR	0
S1027_AGTAACCCACGGATCC-1_1	ODC.OPALIN	0
S1027_AGTAACCCATACTGAC-1_1	ODC.OPALIN	0
S1027_AGTAACCTCATGGTAC-1_1	MGL.CSF1R	0
S1027_AGTACCAAGACTTGTC-1_1	ODC.NRG3	0
S1027_AGTACCAAGGATTCCT-1_1	OPC.PDGFRA	0
S1027_AGTACCAAGGCTATCT-1_1	ODC.OPALIN	0
S1027_AGTACCAAGTAAAGCT-1_1	ODC.OPALIN	0
S1027_AGTACCAAGTAGTCCT-1_1	ODC.OPALIN	0
S1027_AGTACCAAGTCAGCCC-1_1	ODC.NRG3	0
S1027_AGTACCACAAACCGGA-1_1	ODC.SLC5A11	0
S1027_AGTACCACAACGACAG-1_1	ExN.LINC00507.GRIK4	0
S1027_AGTACCACAATCGCCG-1_1	OPC.PDGFRA	0
S1027_AGTACCACACCAAAGG-1_1	ODC.LINC00609	0
S1027_AGTACCAGTTGGCTAT-1_1	ODC.OPALIN	0
S1027_AGTACCAGTTGGGCCT-1_1	ExN.TLE4.RXFP1	0
S1027_AGTACCATCACGGGAA-1_1	ODC.NRG3	0
S1027_AGTACCATCACTTATC-1_1	EC.CLDN5	0
S1027_AGTACCATCGCAGTCG-1_1	ODC.LINC00609	0
S1027_AGTACCATCGGCATAT-1_1	ODC.SLC5A11	0
S1027_AGTACCATCTCGACGG-1_1	ODC.SLC5A11	0
S1027_AGTACTGAGCCATTTG-1_1	MGL.CSF1R	0
S1027_AGTACTGAGCGCATCC-1_1	ODC.OPALIN	0
S1027_AGTACTGAGCGTGCCT-1_1	ODC.SLC5A11	0
S1027_AGTACTGAGCTGGTGA-1_1	ExN.TLE4.RXFP1	0
S1027_AGTACTGAGTACCATC-1_1	ODC.NRG3	0
S1027_AGTACTGAGTGGTTAA-1_1	ExN.TLE4.FOXP2	0
S1027_AGTACTGCAACCGGAA-1_1	ODC.OPALIN	0
S1027_AGTACTGCAAGAGCTG-1_1	InN.SST.PDE1A	0
S1027_AGTACTGCAATAGGGC-1_1	ODC.OPALIN	0
S1027_AGTACTGCACACGGAA-1_1	ExN.LINC00507.GRIK4	0
S1027_AGTACTGCACCAGACC-1_1	ODC.NRG3	0
S1027_AGTACTGCAGATACCT-1_1	ODC.NRG3	0
S1027_AGTACTGGTAAGCGGT-1_1	ODC.OPALIN	0
S1027_AGTACTGGTGCTCTTC-1_1	ODC.OPALIN	0
S1027_AGTACTGTCATCAGTG-1_1	ODC.NRG3	0
S1027_AGTAGCTAGACCCGCT-1_1	ODC.NRG3	0
S1027_AGTAGCTAGCGGGTAT-1_1	AST.GFAP	0
S1027_AGTAGCTCAGCAGTTT-1_1	MGL.CSF1R	0
S1027_AGTAGCTGTCTCGCGA-1_1	ODC.OPALIN	0
S1027_AGTAGCTTCATTTGTC-1_1	MGL.CSF1R	0
S1027_AGTAGCTTCCCTAGGG-1_1	ODC.LINC00609	0
S1027_AGTAGTCCAGCGACCT-1_1	OPC.PDGFRA	0
S1027_AGTAGTCCAGGCTACC-1_1	EC.CLDN5	0
S1027_AGTAGTCCATTCTCCG-1_1	EC.CLDN5	0
S1027_AGTAGTCGTGGCCCAT-1_1	OPC.PDGFRA	0
S1027_AGTAGTCGTTAACCTG-1_1	ODC.NRG3	0
S1027_AGTAGTCGTTCTCCCA-1_1	ODC.NRG3	0
S1027_AGTAGTCTCAGCTAGT-1_1	ODC.SLC5A11	0
S1027_AGTAGTCTCTCGCTTG-1_1	ODC.SLC5A11	0
S1027_AGTCAACAGGGTAGCT-1_1	AST.CABLES1	0
S1027_AGTCAACCAGCGGTTC-1_1	ODC.LINC00609	0
S1027_AGTCAACGTAACATCC-1_1	ODC.NRG3	0
S1027_AGTCAACGTAGGGTAC-1_1	ODC.NRG3	0
S1027_AGTCAACGTATTCTCT-1_1	ODC.NRG3	0
S1027_AGTCAACGTCACCTTC-1_1	AST.GFAP	0
S1027_AGTCAACTCTACACAG-1_1	AST.GFAP	0
S1027_AGTCAACTCTTCGATT-1_1	ExN.RORB.PRSS12	0
S1027_AGTCACAAGAAGCGGG-1_1	OPC.PDGFRA	0
S1027_AGTCACAAGCTAATGA-1_1	ODC.NRG3	0
S1027_AGTCACAAGGTAGTAT-1_1	ODC.LINC00609	0
S1027_AGTCACAAGGTCCAGA-1_1	ODC.OPALIN	0
S1027_AGTCACACACTTGACA-1_1	ODC.OPALIN	0
S1027_AGTCACACAGTGGTGA-1_1	ODC.SLC5A11	0
S1027_AGTCACATCCGCAAAT-1_1	ODC.SLC5A11	0
S1027_AGTCATGAGATTGACA-1_1	ExN.LINC00507.GLRA3	0
S1027_AGTCATGAGGCAATGC-1_1	ODC.NRG3	0
S1027_AGTCATGCAGGTAGTG-1_1	OPC.PDGFRA	0
S1027_AGTCATGCATCGAAGG-1_1	ODC.SLC5A11	0
S1027_AGTCATGGTACCGTCG-1_1	ODC.LINC00609	0
S1027_AGTCATGTCCTACCGT-1_1	ODC.LINC00609	0
S1027_AGTCATGTCTGCCTGT-1_1	ODC.SLC5A11	0
S1027_AGTCTCCAGGTAAACT-1_1	ODC.NRG3	0
S1027_AGTCTCCAGTGCACAG-1_1	ODC.LINC00609	0
S1027_AGTCTCCCATGCTGCG-1_1	ODC.NRG3	0
S1027_AGTCTCCCATTACGGT-1_1	ODC.SLC5A11	0
S1027_AGTCTCCGTGTTGATC-1_1	ODC.SLC5A11	0
S1027_AGTCTCCTCATGACAC-1_1	ODC.NRG3	0
S1027_AGTGACTAGAGAATCT-1_1	ODC.OPALIN	0
S1027_AGTGACTAGTAATACG-1_1	AST.GFAP	0
S1027_AGTGACTCAAGCTGCC-1_1	ODC.SLC5A11	0
S1027_AGTGACTCATCACCAA-1_1	ODC.LINC00609	0
S1027_AGTGACTGTTCAGCTA-1_1	ODC.NRG3	0
S1027_AGTGACTGTTTCACAG-1_1	ODC.LINC00609	0
S1027_AGTGACTTCTCTCGCA-1_1	ODC.SLC5A11	0
S1027_AGTGATCAGGGCTAAC-1_1	MGL.CSF1R	0
S1027_AGTGATCAGGTTGAGC-1_1	ExN.RORB.RXFP1	0
S1027_AGTGATCAGTAGAGTT-1_1	ODC.SLC5A11	0
S1027_AGTGATCCAAGTCGTT-1_1	ODC.SLC5A11	0
S1027_AGTGATCCACAGCGCT-1_1	ODC.LINC00609	0
S1027_AGTGATCCACGCGCAT-1_1	ODC.LINC00609	0
S1027_AGTGATCCAGCTAACT-1_1	EC.CACNA2D3	0
S1027_AGTGATCGTGTCATCA-1_1	ODC.NRG3	0
S1027_AGTGATCTCAAGCGTT-1_1	ODC.NRG3	0
S1027_AGTGATCTCCCAAGCG-1_1	ExN.LINC00507.GRIK4	0
S1027_AGTGATCTCTCATTAC-1_1	EC.CACNA2D3	0
S1027_AGTGCCGAGTAGTCTC-1_1	ExN.CUX2.LAMP5	0
S1027_AGTGCCGCACTGAGGA-1_1	ODC.OPALIN	0
S1027_AGTGCCGCATCCGGCA-1_1	ODC.NRG3	0
S1027_AGTGCCGTCGGTCACG-1_1	ODC.SLC5A11	0
S1027_AGTGTTGAGCTGTGCC-1_1	ODC.SLC5A11	0
S1027_AGTGTTGCACCAAATC-1_1	OPC.PDGFRA	0
S1027_AGTGTTGCACTCAAGT-1_1	ODC.NRG3	0
S1027_AGTGTTGCATGACGGA-1_1	ExN.TLE4.RXFP1	0
S1027_AGTGTTGGTAGAAACT-1_1	ODC.OPALIN	0
S1027_AGTGTTGGTGATACAA-1_1	ODC.SLC5A11	0
S1027_AGTGTTGTCGTGCTCT-1_1	ODC.SLC5A11	0
S1027_AGTGTTGTCTAGATCG-1_1	ODC.NRG3	0
S1027_AGTGTTGTCTGTGCTC-1_1	ODC.NRG3	0
S1027_AGTTAGCAGGCGAAGG-1_1	ODC.NRG3	0
S1027_AGTTAGCAGGTGCGAT-1_1	ODC.NRG3	0
S1027_AGTTAGCAGGTTAAAC-1_1	ODC.SLC5A11	0
S1027_AGTTAGCCAAATCAGA-1_1	OPC.PDGFRA	0
S1027_AGTTAGCCAACACACT-1_1	MGL.CSF1R	0
S1027_AGTTAGCCAGAAGTTA-1_1	ODC.LINC00609	0
S1027_AGTTAGCGTACGCGTC-1_1	ODC.SLC5A11	0
S1027_AGTTAGCGTGTCATTG-1_1	ODC.SLC5A11	0
S1027_AGTTCCCAGCACCGTC-1_1	ODC.OPALIN	0
S1027_AGTTCCCAGCCACTCG-1_1	ODC.OPALIN	0
S1027_AGTTCCCGTCGACTTA-1_1	ODC.SLC5A11	0
S1027_AGTTCCCGTGATAGAT-1_1	ODC.NRG3	0
S1027_AGTTCCCGTGGTCTTA-1_1	ExN.THEMIS.PDZRN4	0
S1027_AGTTCCCTCGTAGGGA-1_1	ODC.LINC00609	0
S1027_AGTTCCCTCTTCACGC-1_1	ExN.RORB.RXFP1	0
S1027_AGTTCGAAGAAACCAT-1_1	MGL.CSF1R	0
S1027_AGTTCGAAGCAGCCTC-1_1	ODC.SLC5A11	0
S1027_AGTTCGAAGGAACTCG-1_1	ODC.LINC00609	0
S1027_AGTTCGAAGGTTCCAT-1_1	ExN.LINC00507.GRIK4	0
S1027_AGTTCGAAGTAACGAT-1_1	ODC.LINC00609	0
S1027_AGTTCGACATGACTGT-1_1	ODC.SLC5A11	0
S1027_AGTTCGAGTCTGTAGT-1_1	ODC.SLC5A11	0
S1027_AGTTCGAGTTCCTAGA-1_1	ODC.NRG3	0
S1027_AGTTCGATCCCGTAAA-1_1	ExN.RORB.RXFP1	0
S1027_AGTTCGATCCGTGGGT-1_1	ExN.THEMIS.PDZRN4	0
S1027_ATACCGAAGAAGGATG-1_1	ODC.OPALIN	0
S1027_ATACCGAAGGGTTGCA-1_1	AST.GFAP	0
S1027_ATACCGAAGTCTGGAG-1_1	ODC.NRG3	0
S1027_ATACCGACAAGTATAG-1_1	ODC.OPALIN	0
S1027_ATACCGACACACGGTC-1_1	ODC.SLC5A11	0
S1027_ATACCGACAGACCTAT-1_1	ODC.SLC5A11	0
S1027_ATACCGACATCACAGT-1_1	ODC.OPALIN	0
S1027_ATACCGAGTCTACATG-1_1	OPC.PDGFRA	0
S1027_ATACCTTAGGAGAGGC-1_1	ODC.OPALIN	0
S1027_ATACCTTCAGCAAGAC-1_1	ODC.NRG3	0
S1027_ATACCTTCATCCAATG-1_1	ODC.SLC5A11	0
S1027_ATACCTTCATCGAACT-1_1	ODC.SLC5A11	0
S1027_ATACCTTCATTGCCTC-1_1	ODC.OPALIN	0
S1027_ATACCTTGTAGAGTTA-1_1	ODC.SLC5A11	0
S1027_ATACCTTGTGGCAACA-1_1	ODC.NRG3	0
S1027_ATACCTTTCGGTCTAA-1_1	ODC.SLC5A11	0
S1027_ATACTTCAGCTTTCCC-1_1	ODC.LINC00609	0
S1027_ATACTTCAGGAACGAA-1_1	ODC.NRG3	0
S1027_ATACTTCCAATTTCGG-1_1	ExN.RORB.PRSS12	0
S1027_ATACTTCCATCGATGT-1_1	ODC.LINC00609	0
S1027_ATACTTCGTGCTAGCC-1_1	EC.CLDN5	0
S1027_ATACTTCGTTGCGTAT-1_1	MGL.CSF1R	0
S1027_ATAGACCAGACTCTAC-1_1	AST.CABLES1	0
S1027_ATAGACCCAAGATCCT-1_1	ODC.OPALIN	0
S1027_ATAGACCGTCCACACG-1_1	ODC.NRG3	0
S1027_ATAGAGAAGAAAGTCT-1_1	InN.LAMP5.TOX	0
S1027_ATAGAGAAGGTGCTAG-1_1	ODC.SLC5A11	0
S1027_ATAGGCTAGCCTCAAT-1_1	ODC.SLC5A11	0
S1027_ATAGGCTAGCTCCACG-1_1	ODC.OPALIN	0
S1027_ATAGGCTCAACTGCTA-1_1	ODC.NRG3	0
S1027_ATAGGCTCACCGGTCA-1_1	ODC.SLC5A11	0
S1027_ATAGGCTGTGTTGACT-1_1	ExN.RORB.FOXP2	0
S1027_ATAGGCTTCCGATGTA-1_1	ODC.OPALIN	0
S1027_ATAGGCTTCGGTTGTA-1_1	ODC.OPALIN	0
S1027_ATATCCTAGCATCAGG-1_1	ExN.RORB.FOXP2	0
S1027_ATATCCTCACCGTGCA-1_1	ODC.SLC5A11	0
S1027_ATATCCTCATGGTGGA-1_1	AST.CABLES1	0
S1027_ATATCCTGTAGCGATG-1_1	ExN.LINC00507.GRIK4	0
S1027_ATATCCTGTCCGGTCA-1_1	ExN.THEMIS.RGS12	0
S1027_ATATCCTGTTTGATCG-1_1	ODC.SLC5A11	0
S1027_ATATCCTTCACAAGGG-1_1	ODC.SLC5A11	0
S1027_ATATCCTTCTCACTCG-1_1	OPC.PDGFRA	0
S1027_ATCACAGCAACCCTAA-1_1	ODC.LINC00609	0
S1027_ATCACAGCATCCTTGC-1_1	ODC.OPALIN	0
S1027_ATCACAGGTATCGAGG-1_1	ExN.RORB.FOXP2	0
S1027_ATCACAGGTTCCGTTC-1_1	InN.VIP.SYNPR	0
S1027_ATCACAGTCGGAGTAG-1_1	ODC.NRG3	0
S1027_ATCACGAAGAAGGCTC-1_1	ODC.LINC00609	0
S1027_ATCACGAAGACGAAGA-1_1	AST.CABLES1	0
S1027_ATCACGACACTACGGC-1_1	InN.VIP.CXCL14	0
S1027_ATCACGAGTATGTCCA-1_1	MGL.CSF1R	0
S1027_ATCACGAGTATGTCTG-1_1	ODC.SLC5A11	0
S1027_ATCACGAGTGTCTCCT-1_1	ODC.SLC5A11	0
S1027_ATCACTTCACCTGCTT-1_1	ODC.SLC5A11	0
S1027_ATCACTTGTGATAGAT-1_1	ExN.RORB.RXFP1	0
S1027_ATCACTTGTGGTCCGT-1_1	OPC.PDGFRA	0
S1027_ATCACTTTCCAAGGGA-1_1	ODC.OPALIN	0
S1027_ATCACTTTCCACATAG-1_1	ODC.NRG3	0
S1027_ATCACTTTCCTAAGTG-1_1	ODC.SLC5A11	0
S1027_ATCACTTTCTCGGTAA-1_1	ODC.LINC00609	0
S1027_ATCAGGTAGCAATAGT-1_1	InN.ADARB2.RELN	0
S1027_ATCAGGTCAGGTCTCG-1_1	ODC.NRG3	0
S1027_ATCAGGTGTTCCGCAG-1_1	ODC.SLC5A11	0
S1027_ATCATTCAGAGAGTTT-1_1	ODC.NRG3	0
S1027_ATCATTCAGAGGCTGT-1_1	ExN.THEMIS.RGS12	0
S1027_ATCATTCAGGTGCGAT-1_1	ODC.OPALIN	0
S1027_ATCATTCCACAATGTC-1_1	ODC.SLC5A11	0
S1027_ATCATTCCACTGTTCC-1_1	ODC.LINC00609	0
S1027_ATCATTCTCGACATAC-1_1	ODC.SLC5A11	0
S1027_ATCCACCAGGGAGGTG-1_1	InN.SST.PDE1A	0
S1027_ATCCACCCATAATCCG-1_1	InN.VIP.SYNPR	0
S1027_ATCCACCGTAGTCGTT-1_1	ODC.NRG3	0
S1027_ATCCACCGTATCACCA-1_1	InN.LHX6.GPC5	0
S1027_ATCCACCGTTAGCGGA-1_1	ExN.LINC00507.GLRA3	0
S1027_ATCCACCGTTGTTTGG-1_1	ODC.OPALIN	0
S1027_ATCCACCGTTTCTATC-1_1	ODC.LINC00609	0
S1027_ATCCACCTCCATATGG-1_1	ExN.RORB.RXFP1	0
S1027_ATCCACCTCCTCACGT-1_1	ODC.NRG3	0
S1027_ATCCACCTCTAAACGC-1_1	ODC.SLC5A11	0
S1027_ATCCATTCAGGCCCTA-1_1	ODC.SLC5A11	0
S1027_ATCCATTCAGTAGGAC-1_1	ODC.NRG3	0
S1027_ATCCATTGTAGGTCAG-1_1	ODC.SLC5A11	0
S1027_ATCCATTGTCGATTTG-1_1	ExN.RORB.PRSS12	0
S1027_ATCCATTTCCGCAACG-1_1	ODC.OPALIN	0
S1027_ATCCATTTCCTCAGGG-1_1	InN.VIP.SYNPR	0
S1027_ATCCCTGCAACTACGT-1_1	ODC.NRG3	0
S1027_ATCCCTGCACTGTTCC-1_1	ODC.SLC5A11	0
S1027_ATCCCTGCAGTAGGAC-1_1	ExN.LINC00507.GLRA3	0
S1027_ATCCCTGGTCCAGGTC-1_1	ODC.SLC5A11	0
S1027_ATCCCTGTCATTTCCA-1_1	ODC.NRG3	0
S1027_ATCCCTGTCCGAGCTG-1_1	ODC.SLC5A11	0
S1027_ATCCCTGTCGGTCGAC-1_1	ODC.SLC5A11	0
S1027_ATCCGTCAGAATAACC-1_1	ExN.RORB.PRSS12	0
S1027_ATCCGTCAGCCGAATG-1_1	ODC.NRG3	0
S1027_ATCCGTCAGCTCTGTA-1_1	ODC.NRG3	0
S1027_ATCCGTCAGGTTGCCC-1_1	AST.CABLES1	0
S1027_ATCCGTCAGTCACAGG-1_1	AST.CABLES1	0
S1027_ATCCGTCCAGCAGTTT-1_1	ODC.OPALIN	0
S1027_ATCCGTCGTGAATTGA-1_1	ExN.TLE4.FOXP2	0
S1027_ATCCGTCTCAGAACCT-1_1	ODC.SLC5A11	0
S1027_ATCCGTCTCCAGCAAT-1_1	ODC.SLC5A11	0
S1027_ATCCGTCTCTGGTCAA-1_1	InN.SST.PDE1A	0
S1027_ATCCGTCTCTTGAGCA-1_1	ExN.RORB.FOXP2	0
S1027_ATCCTATAGTATTAGG-1_1	ODC.SLC5A11	0
S1027_ATCCTATAGTTCATGC-1_1	MGL.CSF1R	0
S1027_ATCCTATGTGCGGTAA-1_1	ODC.NRG3	0
S1027_ATCCTATGTTAATCGC-1_1	ODC.OPALIN	0
S1027_ATCCTATGTTCAACGT-1_1	ExN.RORB.TOX	0
S1027_ATCCTATTCGCTAATG-1_1	ODC.SLC5A11	0
S1027_ATCCTATTCGGAGTAG-1_1	InN.VIP.SYNPR	0
S1027_ATCGATGAGGATCACG-1_1	ODC.SLC5A11	0
S1027_ATCGATGAGTGGTTGG-1_1	ODC.NRG3	0
S1027_ATCGATGCACGACTAT-1_1	ODC.LINC00609	0
S1027_ATCGATGCACTCCGAG-1_1	ODC.SLC5A11	0
S1027_ATCGATGCATGCAGCC-1_1	ODC.NRG3	0
S1027_ATCGATGCATGGATCT-1_1	ExN.LINC00507.GRIK4	0
S1027_ATCGATGGTCCCGTGA-1_1	ODC.OPALIN	0
S1027_ATCGATGTCAACGCTA-1_1	ODC.OPALIN	0
S1027_ATCGATGTCTACCACC-1_1	ODC.OPALIN	0
S1027_ATCGATGTCTGAATGC-1_1	ExN.LINC00507.GRIK4	0
S1027_ATCGCCTAGATGACCG-1_1	InN.VIP.SYNPR	0
S1027_ATCGCCTAGTCTCCTC-1_1	ODC.NRG3	0
S1027_ATCGCCTCAAGTGGCA-1_1	EC.CLDN5	0
S1027_ATCGCCTGTCTTCTAT-1_1	MGL.CSF1R	0
S1027_ATCGCCTGTGATAGAT-1_1	ExN.THEMIS.RGS12	0
S1027_ATCGCCTGTGATGAAT-1_1	ODC.NRG3	0
S1027_ATCGCCTGTTGTAAAG-1_1	ODC.SLC5A11	0
S1027_ATCGCCTTCACATACG-1_1	ExN.RORB.RXFP1	0
S1027_ATCGCCTTCCTTTAGT-1_1	ODC.OPALIN	0
S1027_ATCGGATAGAGTTGAT-1_1	ODC.OPALIN	0
S1027_ATCGGATAGCAACCAG-1_1	ODC.LINC00609	0
S1027_ATCGGATCACGTACTA-1_1	ODC.OPALIN	0
S1027_ATCGGATGTCCCAAAT-1_1	AST.GFAP	0
S1027_ATCGGATGTGACAACG-1_1	ODC.NRG3	0
S1027_ATCGGCGAGGGTAATT-1_1	ODC.LINC00609	0
S1027_ATCGGCGCAACTGGTT-1_1	ODC.NRG3	0
S1027_ATCGGCGCACTAGTAC-1_1	ODC.NRG3	0
S1027_ATCGGCGCACTGTGTA-1_1	ODC.NRG3	0
S1027_ATCGGCGCAGCTGTGC-1_1	AST.CABLES1	0
S1027_ATCGGCGCAGGTTACT-1_1	ODC.SLC5A11	0
S1027_ATCGGCGCAGTAGATA-1_1	AST.CABLES1	0
S1027_ATCGGCGTCCTGTTGC-1_1	ODC.NRG3	0
S1027_ATCGGCGTCTTCTAAC-1_1	ExN.TLE4.RXFP1	0
S1027_ATCGTAGAGATCCCAT-1_1	ODC.LINC00609	0
S1027_ATCGTAGCAAGCCATT-1_1	ODC.SLC5A11	0
S1027_ATCGTAGCAAGGATGC-1_1	ODC.NRG3	0
S1027_ATCGTAGTCAGACATC-1_1	ODC.OPALIN	0
S1027_ATCGTAGTCCGCAGTG-1_1	ODC.OPALIN	0
S1027_ATCGTAGTCCGTGTCT-1_1	ODC.OPALIN	0
S1027_ATCGTCCAGGTCGTCC-1_1	ExN.CUX2.LAMP5	0
S1027_ATCGTCCGTCAGACTT-1_1	ODC.OPALIN	0
S1027_ATCGTGAAGCATGGGT-1_1	ExN.RORB.RXFP1	0
S1027_ATCGTGAGTCACGCTG-1_1	ODC.NRG3	0
S1027_ATCGTGAGTGGCTCTG-1_1	ODC.NRG3	0
S1027_ATCGTGATCCATAGAC-1_1	ExN.LINC00507.GRIK4	0
S1027_ATCGTGATCGCAAGAG-1_1	ODC.NRG3	0
S1027_ATCTCTAAGAGCCCAA-1_1	ODC.SLC5A11	0
S1027_ATCTCTAAGGAGACCT-1_1	ODC.SLC5A11	0
S1027_ATCTCTAAGGTATTGA-1_1	ExN.LINC00507.GLRA3	0
S1027_ATCTCTACAATTGAAG-1_1	ODC.SLC5A11	0
S1027_ATCTCTACAGTTGCGC-1_1	ODC.NRG3	0
S1027_ATCTCTACATACGCAT-1_1	ExN.RORB.FOXP2	0
S1027_ATCTCTAGTACTGCCG-1_1	ODC.NRG3	0
S1027_ATCTCTAGTCCAAATC-1_1	ExN.RORB.RXFP1	0
S1027_ATCTCTAGTCGGTGTC-1_1	ODC.SLC5A11	0
S1027_ATCTCTAGTGCACGCT-1_1	ODC.SLC5A11	0
S1027_ATCTTCAAGGAGACCT-1_1	ExN.THEMIS.PDZRN4	0
S1027_ATCTTCACACTCATAG-1_1	ODC.NRG3	0
S1027_ATCTTCACAGAGTCAG-1_1	ODC.SLC5A11	0
S1027_ATCTTCACAGAGTTCT-1_1	OPC.PDGFRA	0
S1027_ATCTTCAGTAGCCCTG-1_1	ODC.LINC00609	0
S1027_ATCTTCAGTCAGCGTC-1_1	ODC.NRG3	0
S1027_ATCTTCATCATCCTGC-1_1	OPC.PDGFRA	0
S1027_ATCTTCATCCGAGCTG-1_1	ODC.LINC00609	0
S1027_ATCTTCATCGACCACG-1_1	AST.CABLES1	0
S1027_ATGAAAGCAAGAGGTC-1_1	ODC.LINC00609	0
S1027_ATGAAAGGTGCTGTCG-1_1	ODC.NRG3	0
S1027_ATGAAAGTCAGCAATC-1_1	ODC.OPALIN	0
S1027_ATGAAAGTCATGCATG-1_1	ExN.RORB.RXFP1	0
S1027_ATGACCAAGCCAGAGT-1_1	OPC.PDGFRA	0
S1027_ATGACCAAGTTTGAGA-1_1	AST.CABLES1	0
S1027_ATGACCACAACGTAAA-1_1	ODC.LINC00609	0
S1027_ATGACCAGTAGTACGG-1_1	ODC.LINC00609	0
S1027_ATGACCAGTCGTGGTC-1_1	InN.LAMP5.TOX	0
S1027_ATGACCATCGTCACCT-1_1	ODC.SLC5A11	0
S1027_ATGACCATCTGTCCCA-1_1	ODC.SLC5A11	0
S1027_ATGAGGGAGATAGCTA-1_1	ODC.OPALIN	0
S1027_ATGAGGGCAGGACTAG-1_1	ODC.SLC5A11	0
S1027_ATGAGGGGTGACTATC-1_1	ODC.LINC00609	0
S1027_ATGAGGGTCAGTGGGA-1_1	AST.CABLES1	0
S1027_ATGAGGGTCATAGGCT-1_1	InN.ADARB2.SV2C	0
S1027_ATGAGTCAGAAGTCAT-1_1	ODC.SLC5A11	0
S1027_ATGAGTCAGTCCCGGT-1_1	OPC.PDGFRA	0
S1027_ATGAGTCGTGGCTTAT-1_1	ODC.NRG3	0
S1027_ATGAGTCGTGTCCATA-1_1	ODC.SLC5A11	0
S1027_ATGAGTCGTTCAGCTA-1_1	ODC.LINC00609	0
S1027_ATGAGTCTCACCGCTT-1_1	ODC.NRG3	0
S1027_ATGAGTCTCGGTAGAG-1_1	EC.CACNA2D3	0
S1027_ATGATCGAGACATCAA-1_1	ODC.LINC00609	0
S1027_ATGATCGCAACGTTAC-1_1	ODC.SLC5A11	0
S1027_ATGATCGCACTGTTCC-1_1	ODC.SLC5A11	0
S1027_ATGATCGCATCGCTAA-1_1	ODC.LINC00609	0
S1027_ATGATCGGTCATCCCT-1_1	MGL.CSF1R	0
S1027_ATGATCGGTGTCCAAT-1_1	ODC.NRG3	0
S1027_ATGATCGTCCACATAG-1_1	ODC.NRG3	0
S1027_ATGATCGTCGTCAGAT-1_1	ODC.NRG3	0
S1027_ATGCATGAGACTTGTC-1_1	ODC.NRG3	0
S1027_ATGCATGAGCAGATAT-1_1	ODC.NRG3	0
S1027_ATGCATGCAAGTTCCA-1_1	ODC.SLC5A11	0
S1027_ATGCATGCACACACGC-1_1	ODC.SLC5A11	0
S1027_ATGCATGCACATTGTG-1_1	ODC.OPALIN	0
S1027_ATGCCTCAGGGATCGT-1_1	ODC.OPALIN	0
S1027_ATGCCTCAGGTGCCAA-1_1	ODC.NRG3	0
S1027_ATGCCTCCAACATCGT-1_1	EC.CLDN5	0
S1027_ATGCCTCCAAGCTGCC-1_1	ODC.NRG3	0
S1027_ATGCCTCCACAGAGAC-1_1	ODC.OPALIN	0
S1027_ATGCCTCCACGCTGAC-1_1	AST.CABLES1	0
S1027_ATGCCTCCAGTGGTGA-1_1	ODC.SLC5A11	0
S1027_ATGCCTCGTGGATACG-1_1	ODC.SLC5A11	0
S1027_ATGCGATAGAAGTCTA-1_1	ODC.NRG3	0
S1027_ATGCGATAGACAGCGT-1_1	ODC.SLC5A11	0
S1027_ATGCGATAGATCCGAG-1_1	ODC.OPALIN	0
S1027_ATGCGATAGCTACGTT-1_1	MGL.CSF1R	0
S1027_ATGCGATAGTATGAGT-1_1	ODC.NRG3	0
S1027_ATGCGATCACCCGTAG-1_1	ODC.NRG3	0
S1027_ATGCGATCAGGACTAG-1_1	ODC.NRG3	0
S1027_ATGCGATCATCGAAGG-1_1	ODC.SLC5A11	0
S1027_ATGCGATCATGGCTAT-1_1	ODC.OPALIN	0
S1027_ATGCGATGTGTGAGCA-1_1	ExN.TLE4.FOXP2	0
S1027_ATGCGATGTTGGGCCT-1_1	InN.VIP.CXCL14	0
S1027_ATGCGATTCCAGTTCC-1_1	ODC.LINC00609	0
S1027_ATGCGATTCCTACCGT-1_1	AST.CABLES1	0
S1027_ATGCGATTCGATGCAT-1_1	ODC.SLC5A11	0
S1027_ATGCGATTCGCAACAT-1_1	ODC.SLC5A11	0
S1027_ATGGAGGAGCTGCGAA-1_1	ODC.NRG3	0
S1027_ATGGAGGAGGGATCTG-1_1	ODC.SLC5A11	0
S1027_ATGGAGGCAGTCGCAC-1_1	ODC.LINC00609	0
S1027_ATGGAGGGTCTATGAC-1_1	ODC.LINC00609	0
S1027_ATGGATCAGAGTCAAT-1_1	ODC.OPALIN	0
S1027_ATGGATCAGCACCGAA-1_1	ODC.NRG3	0
S1027_ATGGATCAGGTAATCA-1_1	ODC.NRG3	0
S1027_ATGGATCCAACGACAG-1_1	ExN.TLE4.FOXP2	0
S1027_ATGGATCCAATAACGA-1_1	ODC.LINC00609	0
S1027_ATGGATCCACAGTCGC-1_1	ODC.NRG3	0
S1027_ATGGATCCACCGCTAG-1_1	ODC.NRG3	0
S1027_ATGGATCCACCTCTAC-1_1	ODC.LINC00609	0
S1027_ATGGATCCACCTGCTT-1_1	ODC.OPALIN	0
S1027_ATGGATCCATACAGAA-1_1	ODC.OPALIN	0
S1027_ATGGATCGTGTCCCTT-1_1	AST.CABLES1	0
S1027_ATGGATCGTTCGATTG-1_1	ODC.OPALIN	0
S1027_ATGGATCGTTGCATTG-1_1	ExN.THEMIS.PDZRN4	0
S1027_ATGGATCGTTGGGTTT-1_1	ODC.LINC00609	0
S1027_ATGGATCTCCAGGACC-1_1	ODC.OPALIN	0
S1027_ATGGGAGAGGGTATAT-1_1	ODC.LINC00609	0
S1027_ATGGGAGCAATAGTAG-1_1	ODC.NRG3	0
S1027_ATGGGAGCAGTAGAAT-1_1	ExN.TLE4.RXFP1	0
S1027_ATGGGAGCATTCTGTT-1_1	ODC.OPALIN	0
S1027_ATGGGAGGTCCAATCA-1_1	EC.CLDN5	0
S1027_ATGGGAGGTTGCTCGG-1_1	ODC.SLC5A11	0
S1027_ATGGGAGTCATAAGGA-1_1	ODC.SLC5A11	0
S1027_ATGGGAGTCCAAGCAT-1_1	ODC.SLC5A11	0
S1027_ATGGGTTAGGGAGTTC-1_1	MGL.CSF1R	0
S1027_ATGGGTTAGTGATCGG-1_1	ODC.NRG3	0
S1027_ATGGGTTGTAACATAG-1_1	ODC.NRG3	0
S1027_ATGGGTTGTGACGCCT-1_1	ODC.SLC5A11	0
S1027_ATGGGTTGTTCCACGG-1_1	ODC.LINC00609	0
S1027_ATGGGTTTCTACTATC-1_1	ODC.NRG3	0
S1027_ATGGTTGAGCGTGCCT-1_1	ODC.OPALIN	0
S1027_ATGGTTGCAGCGCTTG-1_1	AST.CABLES1	0
S1027_ATGGTTGGTAGCTTAC-1_1	ExN.THEMIS.PDZRN4	0
S1027_ATGGTTGGTCTTCAAG-1_1	MGL.CSF1R	0
S1027_ATGGTTGGTTCAAGTC-1_1	ODC.SLC5A11	0
S1027_ATGGTTGGTTCCAGGC-1_1	ExN.RORB.RXFP1	0
S1027_ATGGTTGTCAATGTCG-1_1	ODC.NRG3	0
S1027_ATGGTTGTCGTGAGAG-1_1	ODC.LINC00609	0
S1027_ATGTCCCAGAGTCAGC-1_1	ODC.LINC00609	0
S1027_ATGTCCCAGCGTACAG-1_1	ExN.THEMIS.PDZRN4	0
S1027_ATGTCCCAGGGTCAAC-1_1	ODC.LINC00609	0
S1027_ATGTCCCCAACCGCCA-1_1	ODC.SLC5A11	0
S1027_ATGTCCCCAAGGTCTT-1_1	ODC.LINC00609	0
S1027_ATGTCCCCAATCTAGC-1_1	ODC.OPALIN	0
S1027_ATGTCCCCATGGGCAA-1_1	ODC.SLC5A11	0
S1027_ATGTCCCGTCATATGC-1_1	ODC.SLC5A11	0
S1027_ATGTCCCGTCCTTTGC-1_1	InN.PVALB.TOX	0
S1027_ATGTCCCGTTGACTAC-1_1	ODC.OPALIN	0
S1027_ATGTCCCTCACCCTTG-1_1	AST.CABLES1	0
S1027_ATGTCCCTCCGATAGT-1_1	OPC.PDGFRA	0
S1027_ATGTCTTCAAGAGTTA-1_1	OPC.PDGFRA	0
S1027_ATGTCTTCAAGCAGGT-1_1	MGL.CSF1R	0
S1027_ATGTCTTTCCGATCTC-1_1	ExN.RORB.FOXP2	0
S1027_ATGTCTTTCGACTCCT-1_1	AST.GFAP	0
S1027_ATGTCTTTCGTGCTCT-1_1	ODC.NRG3	0
S1027_ATGTCTTTCTGGCCTT-1_1	ODC.LINC00609	0
S1027_ATTACCTAGAACTGAT-1_1	OPC.PDGFRA	0
S1027_ATTACCTAGACGAAGA-1_1	AST.CABLES1	0
S1027_ATTACCTAGAGTCTTC-1_1	ODC.NRG3	0
S1027_ATTACCTAGCATAGGC-1_1	ODC.LINC00609	0
S1027_ATTACCTGTAATTGGA-1_1	ODC.SLC5A11	0
S1027_ATTACCTTCCTTGGAA-1_1	ODC.SLC5A11	0
S1027_ATTACCTTCTTCCCGA-1_1	ODC.SLC5A11	0
S1027_ATTACTCAGCAACTTC-1_1	EC.CLDN5	0
S1027_ATTACTCAGGGCAAGG-1_1	InN.SST.PDE1A	0
S1027_ATTACTCCAACAAGAT-1_1	ExN.LINC00507.GLRA3	0
S1027_ATTACTCCACGTATAC-1_1	ExN.THEMIS.PDZRN4	0
S1027_ATTACTCGTATAGGGC-1_1	AST.CABLES1	0
S1027_ATTACTCGTCCTCATC-1_1	ODC.SLC5A11	0
S1027_ATTACTCTCAAGCCTA-1_1	ODC.LINC00609	0
S1027_ATTACTCTCAGCGCGT-1_1	ODC.NRG3	0
S1027_ATTACTCTCGCATTGA-1_1	OPC.PDGFRA	0
S1027_ATTACTCTCTTACTGT-1_1	ODC.LINC00609	0
S1027_ATTATCCAGAGGATGA-1_1	ODC.NRG3	0
S1027_ATTATCCAGCAGCCCT-1_1	ODC.SLC5A11	0
S1027_ATTATCCAGGGAGGTG-1_1	ODC.NRG3	0
S1027_ATTATCCAGTGCTCGC-1_1	ODC.NRG3	0
S1027_ATTATCCCAATTGCTG-1_1	AST.CABLES1	0
S1027_ATTATCCCACGGGCTT-1_1	ODC.NRG3	0
S1027_ATTATCCGTACAGCGA-1_1	MGL.CSF1R	0
S1027_ATTATCCGTACGAGTG-1_1	ExN.RORB.TOX	0
S1027_ATTATCCGTGAAGCGT-1_1	ExN.TLE4.RXFP1	0
S1027_ATTATCCGTGAGAACC-1_1	ODC.SLC5A11	0
S1027_ATTATCCGTGGCCACT-1_1	InN.PVALB.TOX	0
S1027_ATTATCCTCGATCCCT-1_1	ODC.SLC5A11	0
S1027_ATTATCCTCTGCGTCT-1_1	AST.CABLES1	0
S1027_ATTCACTAGATACTGA-1_1	InN.LHX6.GPC5	0
S1027_ATTCACTAGCCTAGGA-1_1	MGL.CSF1R	0
S1027_ATTCACTAGTAACCTC-1_1	ODC.SLC5A11	0
S1027_ATTCACTAGTTGCTCA-1_1	ODC.LINC00609	0
S1027_ATTCACTAGTTTGCTG-1_1	ODC.SLC5A11	0
S1027_ATTCACTCAAACGTGG-1_1	ODC.SLC5A11	0
S1027_ATTCACTCAACGTTAC-1_1	AST.CABLES1	0
S1027_ATTCACTCATGGGTTT-1_1	InN.LHX6.SULF1	0
S1027_ATTCACTGTCGAAACG-1_1	ODC.OPALIN	0
S1027_ATTCACTTCGTCTCAC-1_1	ODC.LINC00609	0
S1027_ATTCAGGCAGCATTGT-1_1	MGL.CSF1R	0
S1027_ATTCAGGCAGGTCCCA-1_1	OPC.PDGFRA	0
S1027_ATTCAGGTCACGGGCT-1_1	InN.LHX6.SULF1	0
S1027_ATTCAGGTCACTCACC-1_1	ODC.SLC5A11	0
S1027_ATTCAGGTCATCGACA-1_1	ODC.NRG3	0
S1027_ATTCAGGTCTTACACT-1_1	ODC.NRG3	0
S1027_ATTCATCAGCACGGAT-1_1	ODC.NRG3	0
S1027_ATTCATCAGTATTCCG-1_1	EC.CLDN5	0
S1027_ATTCATCAGTCATTGC-1_1	ODC.SLC5A11	0
S1027_ATTCATCAGTGTCATC-1_1	ODC.SLC5A11	0
S1027_ATTCATCAGTTCAACC-1_1	ODC.LINC00609	0
S1027_ATTCATCCAGTGCGCT-1_1	ODC.NRG3	0
S1027_ATTCATCCATGACGGA-1_1	ODC.SLC5A11	0
S1027_ATTCATCGTGGTTCTA-1_1	ODC.LINC00609	0
S1027_ATTCATCTCCACTTTA-1_1	ODC.LINC00609	0
S1027_ATTCATCTCCCTTGGT-1_1	ODC.NRG3	0
S1027_ATTCATCTCCTATTGT-1_1	ODC.SLC5A11	0
S1027_ATTCCATAGAATCGAT-1_1	ODC.NRG3	0
S1027_ATTCCATAGCCACAAG-1_1	ODC.OPALIN	0
S1027_ATTCCATAGTCTTCCC-1_1	ODC.OPALIN	0
S1027_ATTCCATAGTTGGAGC-1_1	ODC.NRG3	0
S1027_ATTCCATCAAACGTGG-1_1	AST.CABLES1	0
S1027_ATTCCATCAATACAGA-1_1	ODC.OPALIN	0
S1027_ATTCCATCATCGTTCC-1_1	ODC.LINC00609	0
S1027_ATTCCATGTAAGCAAT-1_1	ODC.SLC5A11	0
S1027_ATTCCATGTATGGTAA-1_1	EC.CACNA2D3	0
S1027_ATTCCATGTATTGAGA-1_1	ODC.NRG3	0
S1027_ATTCCATGTCACGCTG-1_1	InN.SST.PDE1A	0
S1027_ATTCCATGTCGTCTCT-1_1	ODC.SLC5A11	0
S1027_ATTCCATGTGCGGTAA-1_1	ODC.SLC5A11	0
S1027_ATTCCATGTTCACCGG-1_1	ODC.LINC00609	0
S1027_ATTCCATTCACGTCCT-1_1	MGL.CSF1R	0
S1027_ATTCCATTCCCAAGTA-1_1	ExN.LINC00507.GRIK4	0
S1027_ATTCCATTCCTGTTAT-1_1	ODC.NRG3	0
S1027_ATTCCATTCTTACCAT-1_1	InN.LHX6.SULF1	0
S1027_ATTCCCGCAACCGATT-1_1	ODC.OPALIN	0
S1027_ATTCCCGGTAGTCCTA-1_1	InN.VIP.CXCL14	0
S1027_ATTCCCGGTGCCTTTC-1_1	InN.ADARB2.SV2C	0
S1027_ATTCCCGTCACACCCT-1_1	ODC.SLC5A11	0
S1027_ATTCCCGTCACGATAC-1_1	AST.CABLES1	0
S1027_ATTCCCGTCCATTGTT-1_1	ODC.NRG3	0
S1027_ATTCCTAAGCCACTCG-1_1	ODC.LINC00609	0
S1027_ATTCCTAAGCTCATAC-1_1	ODC.NRG3	0
S1027_ATTCCTAAGTTGTAAG-1_1	AST.GFAP	0
S1027_ATTCCTACAAACACGG-1_1	MGL.CSF1R	0
S1027_ATTCCTACACCGGCTA-1_1	ODC.OPALIN	0
S1027_ATTCCTACAGGCACTC-1_1	ExN.TLE4.RXFP1	0
S1027_ATTCCTAGTACTTGTG-1_1	AST.GFAP	0
S1027_ATTCCTAGTCCACGCA-1_1	ODC.NRG3	0
S1027_ATTCCTAGTCTACGTA-1_1	ODC.SLC5A11	0
S1027_ATTCCTAGTGGCTTAT-1_1	ExN.LINC00507.GRIK4	0
S1027_ATTCCTATCCACTTCG-1_1	ODC.OPALIN	0
S1027_ATTCCTATCGGTGCAC-1_1	AST.GFAP	0
S1027_ATTCGTTAGGCATTTC-1_1	ODC.NRG3	0
S1027_ATTCGTTAGGTATAGT-1_1	AST.CABLES1	0
S1027_ATTCGTTCAAAGCTCT-1_1	ODC.OPALIN	0
S1027_ATTCGTTCAAATCCCA-1_1	EC.CLDN5	0
S1027_ATTCGTTCACGACGTC-1_1	ODC.SLC5A11	0
S1027_ATTCGTTGTCCGTACG-1_1	ODC.OPALIN	0
S1027_ATTCGTTTCACTACGA-1_1	ODC.NRG3	0
S1027_ATTCGTTTCTCCGAAA-1_1	MGL.CSF1R	0
S1027_ATTCTACAGGAGATAG-1_1	ODC.SLC5A11	0
S1027_ATTCTACCAAGCTGCC-1_1	InN.LHX6.SULF1	0
S1027_ATTCTACCAGTCAGCC-1_1	ODC.NRG3	0
S1027_ATTCTACCATTGCAAC-1_1	ODC.NRG3	0
S1027_ATTCTACGTCTGTAGT-1_1	EC.CLDN5	0
S1027_ATTCTACGTGCACGCT-1_1	ODC.SLC5A11	0
S1027_ATTCTACTCCGAGAAG-1_1	ODC.NRG3	0
S1027_ATTCTTGAGCGAGTAC-1_1	ODC.SLC5A11	0
S1027_ATTCTTGAGGTTGAGC-1_1	ODC.NRG3	0
S1027_ATTCTTGCAAGTCGTT-1_1	ODC.SLC5A11	0
S1027_ATTCTTGCAGACATCT-1_1	ODC.LINC00609	0
S1027_ATTCTTGCATGTTACG-1_1	ODC.OPALIN	0
S1027_ATTCTTGGTAGAGATT-1_1	ODC.NRG3	0
S1027_ATTCTTGTCAAGCCGC-1_1	InN.LHX6.GPC5	0
S1027_ATTGGGTAGCCTGACC-1_1	ODC.SLC5A11	0
S1027_ATTGGGTAGTATGAGT-1_1	ODC.OPALIN	0
S1027_ATTGGGTCACTACCGG-1_1	ExN.RORB.FOXP2	0
S1027_ATTGGGTCAGAACCGA-1_1	ODC.OPALIN	0
S1027_ATTGGGTCAGAAGTGC-1_1	ODC.NRG3	0
S1027_ATTGGGTGTAAGGTCG-1_1	ODC.SLC5A11	0
S1027_ATTGGGTGTACCCAGC-1_1	ODC.OPALIN	0
S1027_ATTGGGTGTACTCCGG-1_1	ODC.OPALIN	0
S1027_ATTGGGTGTGTACGCC-1_1	ExN.THEMIS.PDZRN4	0
S1027_ATTGGGTTCACTGAAC-1_1	ODC.OPALIN	0
S1027_ATTGGGTTCCTCTTTC-1_1	ODC.NRG3	0
S1027_ATTGTTCAGGCGAAGG-1_1	ODC.OPALIN	0
S1027_ATTGTTCAGTTCCTGA-1_1	ODC.SLC5A11	0
S1027_ATTGTTCCAGTAACCT-1_1	ODC.LINC00609	0
S1027_ATTGTTCGTACATTGC-1_1	ODC.SLC5A11	0
S1027_ATTGTTCGTCGCCTAG-1_1	InN.LHX6.SULF1	0
S1027_ATTGTTCGTGATGTAA-1_1	ODC.SLC5A11	0
S1027_ATTGTTCTCATCCTGC-1_1	ODC.SLC5A11	0
S1027_ATTGTTCTCGATAACC-1_1	ExN.RORB.RXFP1	0
S1027_ATTTACCAGCACTGGA-1_1	InN.SST.PDE1A	0
S1027_ATTTACCCAACGATCT-1_1	ODC.NRG3	0
S1027_ATTTACCCAAGAATAC-1_1	ODC.SLC5A11	0
S1027_ATTTACCCACACGCCA-1_1	ODC.SLC5A11	0
S1027_ATTTACCCAGACCTGC-1_1	InN.ADARB2.RELN	0
S1027_ATTTACCTCCTCTGCA-1_1	ODC.NRG3	0
S1027_ATTTCACAGAGTCACG-1_1	ODC.NRG3	0
S1027_ATTTCACAGCCTCACG-1_1	ODC.SLC5A11	0
S1027_ATTTCACAGTGCCCGT-1_1	ODC.LINC00609	0
S1027_ATTTCACCAACCGACC-1_1	ODC.SLC5A11	0
S1027_ATTTCACCATCCTGTC-1_1	ODC.SLC5A11	0
S1027_ATTTCACCATCGCCTT-1_1	ODC.NRG3	0
S1027_ATTTCACCATTCGATG-1_1	ODC.NRG3	0
S1027_ATTTCACGTAGCTGAG-1_1	ODC.NRG3	0
S1027_ATTTCACGTCCGAAAG-1_1	ExN.RORB.RXFP1	0
S1027_ATTTCACTCACCTACC-1_1	OPC.PDGFRA	0
S1027_ATTTCACTCCCTCTTT-1_1	ODC.LINC00609	0
S1027_ATTTCTGAGCGTATGG-1_1	ODC.LINC00609	0
S1027_ATTTCTGAGGACTATA-1_1	ODC.NRG3	0
S1027_ATTTCTGAGGCGACAT-1_1	ODC.LINC00609	0
S1027_ATTTCTGAGTATGTAG-1_1	ODC.NRG3	0
S1027_ATTTCTGGTACGATGG-1_1	ExN.RORB.RXFP1	0
S1027_ATTTCTGTCAAATAGG-1_1	ODC.NRG3	0
S1027_ATTTCTGTCTGCTCTG-1_1	OPC.PDGFRA	0
S1027_CAAAGAAAGACGGTCA-1_1	ODC.NRG3	0
S1027_CAAAGAAAGAGAGCGG-1_1	ODC.NRG3	0
S1027_CAAAGAAAGCGCCTCA-1_1	ODC.SLC5A11	0
S1027_CAAAGAAAGGCTTCCG-1_1	OPC.PDGFRA	0
S1027_CAAAGAAAGTACCCTA-1_1	AST.CABLES1	0
S1027_CAAAGAAAGTCGAGGT-1_1	ODC.SLC5A11	0
[truncated: 159,226 more rows]
