# Supplementary material for: LAG3 is not expressed in human and murine neurons and does not modulate α‐synucleinopathies
Source: EMBO Mol Med. 2021 Jul 26;13(9):e14745. doi: 10.15252/emmm.202114745 (PMC8422075; doi:10.15252/emmm.202114745)
Supplement: Supplementary file 4 — Source Data for Figure 1 [file EMMM-13-e14745-s001.zip › Fig1/1E.xlsx]

## Sheet: Sheet1
gene_name	cluster_0	cluster_1	cluster_2	cluster_3	cluster_4	cluster_5	cluster_6	cluster_7	cluster_8	cluster_9	cluster_10	cluster_11	cluster_12
SAMD11	0.117856	0.131114	0.129827	0.20632	0.00640618	0.104362	0.138102	0.0844873	0.129751	0.19484	0.35942	0.0911627	0.0507669
NOC2L	0.249384	0.426685	0.356074	0.229735	0.256164	0.402738	0.44409	0.401906	0.485655	0.486179	0.458737	0.413537	0.104421
KLHL17	0.0668234	0.0821604	0.0873967	0.0629932	0.0494454	0.0696155	0.103218	0.0838455	0.0889757	0.118606	0.086367	0.0815462	0.0351579
PLEKHN1	0.00181906	0	0.000861977	0	0	0.00182886	0.000988628	0	0.0023609	0	0	0.00323159	0
PERM1	0	0	0	0.000739502	0	0.00096517	0.00644881	0.00191348	0	0.00790896	0.0108563	0.0032161	0
HES4	1.52677	1.40437	1.36661	0.864765	1.88768	1.30431	1.22998	1.31006	1.97009	1.32066	1.48292	1.33184	1.22696
ISG15	0.462778	0.671906	0.884693	0.466132	0.287032	0.570349	0.822183	0.886223	0.492729	0.433827	0.355659	0.34381	0.617806
AGRN	0.677254	0.456089	0.418621	0.595766	0.768648	0.428815	0.385441	0.426069	0.449741	0.321527	0.339881	0.392454	0.295863
C1orf159	0.05985	0.0744032	0.0748394	0.0456531	0.083036	0.0568608	0.0797389	0.0526322	0.0335675	0.0705435	0.0578193	0.0685494	0.0390953
TTLL10	0	0.000425578	0.00217678	0	0	0	0	0	0	0	0	0	0
TNFRSF18	0.00555743	0	0.000745857	0.000885124	0	0.00410349	0.00712219	0.00253011	0.022441	0	0.00281003	0	0.0103697
TNFRSF4	0.000637658	0.00186135	0	0	0	0	0	0	0.00795567	0	0	0	0
SDF4	0.867505	0.588535	0.560473	0.983274	0.84142	0.485173	0.604777	0.512666	0.87523	0.648903	0.535645	0.500303	0.938655
B3GALT6	0.333545	0.720923	0.646929	0.32484	0.30374	0.692312	0.662233	0.758025	0.538484	0.736316	0.733602	0.634606	0.394655
C1QTNF12	0.0413732	0.075545	0.0619432	0.0162624	0.0351567	0.0998421	0.0553622	0.082468	0.0658101	0.0693343	0.135337	0.100302	0
UBE2J2	0.509939	0.492725	0.558011	0.475866	0.418659	0.495604	0.548608	0.46746	0.589005	0.463784	0.517922	0.489562	0.572447
SCNN1D	0.0627598	0.0287076	0.0326987	0.0571976	0.0946733	0.0388488	0.0515535	0.0234882	0.0219391	0.0414144	0.0552855	0.0514958	0.0248102
ACAP3	0.255384	0.557237	0.478652	0.221088	0.392184	0.480677	0.525909	0.501358	0.27936	0.458923	0.570902	0.512778	0.217881
PUSL1	0.148232	0.240838	0.219501	0.156067	0.141693	0.21896	0.166434	0.190666	0.373973	0.158601	0.263492	0.268573	0.129153
INTS11	0.337529	0.328964	0.302043	0.293066	0.28196	0.324374	0.350366	0.333569	0.410196	0.294781	0.326546	0.301879	0.3289
CPTP	0.203898	0.241338	0.242147	0.228679	0.189436	0.249387	0.254429	0.247606	0.271081	0.207053	0.261002	0.202407	0.119075
TAS1R3	0.00297199	0.00281395	0.00200339	0.00367654	0.00175981	0.00113655	0.00295113	0	0	0	0	0	0
DVL1	0.167072	0.33223	0.273312	0.166638	0.189614	0.289909	0.328092	0.30608	0.270054	0.348103	0.354739	0.286502	0.120899
MXRA8	0.141598	0.0285395	0.0203658	0.253776	0.171175	0.0173346	0.0169269	0.0178558	0.101777	0.0303691	0.0303811	0.030234	0.56909
AURKAIP1	1.41136	1.39344	1.36207	1.53004	1.47122	1.52202	1.42184	1.34222	1.66705	1.46869	1.54294	1.61914	1.22658
CCNL2	0.480149	0.565336	0.557982	0.535433	0.478804	0.600906	0.567806	0.572908	0.494586	0.512255	0.599042	0.628929	0.523822
MRPL20	1.08296	1.21928	1.16719	1.17983	1.09808	1.28463	1.24634	1.29845	1.37679	1.30107	1.36614	1.37283	1.00389
ANKRD65	0.0138846	0.00951413	0.00256963	0.00979599	0.0177591	0.0241423	0.00309092	0.0695531	0.0136904	0.0223705	0.0468688	0.0104896	0.0213364
VWA1	0.627565	0.175605	0.082851	0.402437	0.184034	0.276499	0.112596	0.370049	0.23322	0.143515	0.430221	0.178321	0.330505
ATAD3C	0.0258028	0.00815759	0.0100019	0.0221011	0.0191951	0.0120848	0.00937811	0.00686262	0.0234354	0.00502952	0.0309487	0.0236414	0.0363217
ATAD3B	0.092885	0.122553	0.125059	0.0901549	0.106495	0.0878937	0.154656	0.0820511	0.280093	0.107742	0.0905852	0.109654	0.0579735
ATAD3A	0.146588	0.161815	0.190925	0.218047	0.14219	0.14489	0.200257	0.178913	0.312719	0.179926	0.250027	0.151981	0.13692
TMEM240	0.141061	0.170561	0.193046	0.142269	0.0874999	0.156072	0.267964	0.166693	0.0885123	0.137341	0.138427	0.158349	0.0446413
SSU72	0.944477	1.06118	1.04597	1.02979	0.888332	1.11243	1.16194	1.13354	1.12854	1.0107	1.18863	1.13692	0.852742
FNDC10	0.082846	0.256004	0.230291	0.188623	0.0920124	0.217194	0.277077	0.29849	0.100109	0.358864	0.373392	0.333485	0.30679
MIB2	0.326898	0.311457	0.295316	0.323982	0.247664	0.254611	0.377871	0.258132	0.352632	0.306441	0.240289	0.233196	0.243724
MMP23B	0.0329808	0.0352599	0.0208053	0.0301568	0.0408629	0.0227438	0.0321512	0.0272087	0.030076	0.0245888	0.0277387	0.00997767	0.0518222
CDK11B	0.111957	0.13334	0.150234	0.127662	0.081479	0.110961	0.136532	0.110153	0.19015	0.0922434	0.125791	0.114471	0.0603183
SLC35E2B	0.106694	0.147123	0.136994	0.0832142	0.101769	0.12673	0.152675	0.140935	0.0868244	0.120671	0.144849	0.124363	0.126961
CDK11A	0.225224	0.189716	0.156179	0.189507	0.207268	0.17746	0.215359	0.122803	0.335558	0.221946	0.219656	0.171467	0.131979
SLC35E2A	0.081372	0.195918	0.174911	0.0973991	0.110876	0.13981	0.194551	0.150909	0.0723913	0.162378	0.158914	0.145127	0.0372221
NADK	0.20516	0.153848	0.155985	0.236268	0.257062	0.159105	0.158891	0.171462	0.25139	0.173734	0.157295	0.179057	0.200196
GNB1	1.15237	1.67591	1.6991	1.0956	1.21544	1.73045	1.72098	1.72168	1.20053	1.72678	1.74801	1.66888	1.11335
TMEM52	0.00283075	0.0276874	0.0125663	0.000758402	0.00408572	0.0116018	0.0119368	0.0193237	0.0173396	0.0147424	0.0133369	0.0320436	0
CFAP74	0.00711322	0.00870443	0.00447001	0.00648979	0.00303727	0.0026764	0.00235676	0.00781802	0.00207469	0.0060729	0.00535125	0.0161736	0
GABRD	0.00265652	0.00102734	0.00179829	0.000929008	0	0.000977498	0	0.00306705	0	0	0	0	0
PRKCZ	0.0812626	0.379128	0.26806	0.0582988	0.0421264	0.375633	0.38031	0.46237	0.235072	0.350913	0.493566	0.434246	0.0385038
FAAP20	0.958862	0.732654	0.782832	1.00786	0.917776	0.750317	0.788263	0.73384	0.74694	0.851752	0.772013	0.865304	0.930888
SKI	0.307389	0.245009	0.227179	0.312041	0.226956	0.191153	0.384946	0.219394	0.301881	0.300713	0.235473	0.257638	0.302352
MORN1	0.091629	0.0527417	0.0615063	0.0637691	0.0508121	0.0518536	0.0549462	0.0564255	0.0942971	0.0445312	0.0762464	0.0748052	0.0175437
RER1	0.899618	0.647087	0.670247	0.949164	1.03961	0.731844	0.66982	0.694718	1.09011	0.767381	0.699975	0.746493	1.0348
PEX10	0.515463	0.20381	0.217944	0.588699	0.48583	0.223854	0.21378	0.177495	0.362507	0.269253	0.261019	0.286185	0.375827
PLCH2	0.0429555	0.0542463	0.0433844	0.00882742	0.0414973	0.0434825	0.0803401	0.0363955	0.0350618	0.0595177	0.0571642	0.0586504	0.0423362
PANK4	0.0915428	0.117998	0.108698	0.0913333	0.0937088	0.107644	0.141503	0.115206	0.0903645	0.0784395	0.130256	0.0990394	0.0946421
HES5	0.109357	0.0377459	0.0091499	0.353164	0.107649	0.0136393	0.0394871	0.0108191	0.107239	0.0107636	0.0270518	0.0207406	0
TNFRSF14	0.0187648	0.00219691	0.00168046	0.00854593	0.0200478	0.00499644	0.00169444	0.00253011	0.00416318	0.00233158	0.00296968	0	0.0536824
PRXL2B	0.153308	0.149213	0.109556	0.0945161	0.146569	0.135438	0.172303	0.166193	0.130361	0.102497	0.156173	0.145979	0.0545401
MMEL1	0	0.00177703	0.000657531	0.000675665	0.00263291	0	0.00139884	0	0	0.00518094	0	0.00886262	0
TTC34	0.020164	0.0159236	0.00774256	0.0167557	0.0180007	0.00356915	0.0051751	0.00539473	0.00369461	0.00966878	0.00280455	0.00563536	0
PRDM16	0.0389979	0.00340808	0.00336788	0.0177445	0.06563	0.00180618	0.01848	0.0014007	0.0546439	0	0	0	0.0251169
AL512383.1	0.000388481	0	0	0	0.00310996	0	0	0	0	0	0	0	0
ARHGEF16	0.00265025	0.0127624	0.00230532	0.00102309	0.0025108	0.00325361	0.00134166	0.00987881	0.0106963	0.0067653	0.00406327	0.0142233	0
MEGF6	0.0528732	0.0174136	0.0112758	0.00654555	0.0402264	0.0178297	0.00664445	0.0243697	0.0151375	0.00482797	0.008843	0.0105333	0.0118566
TPRG1L	0.111805	0.153578	0.132369	0.104439	0.0592144	0.153257	0.188944	0.152643	0.242627	0.173201	0.175473	0.151518	0.176254
WRAP73	0.166859	0.1292	0.117366	0.149084	0.168639	0.126359	0.140715	0.101936	0.201857	0.0992093	0.104456	0.0983128	0.175596
TP73	0.000913244	0	0	0	0.00231876	0	0.00175085	0.00274338	0	0	0	0	0
CCDC27	0	0	0.00142345	0.000593615	0	0	0	0	0	0	0.00744943	0	0
SMIM1	0.156657	0.032777	0.0230614	0.10324	0.0681162	0.0398891	0.0259858	0.0484314	0.0736807	0.0205568	0	0.0152197	0.0420388
LRRC47	0.266369	0.434262	0.415489	0.247252	0.201895	0.385011	0.476973	0.442876	0.435507	0.45365	0.399632	0.410337	0.206686
CEP104	0.155656	0.282201	0.242886	0.157764	0.159607	0.24951	0.292227	0.315999	0.227066	0.27762	0.297698	0.257266	0.120934
DFFB	0.0315074	0.0470498	0.0438354	0.0228844	0.0383046	0.0241932	0.0721607	0.0322828	0.0324919	0.0386434	0.0373434	0.0644353	0.026603
C1orf174	0.253448	0.28066	0.25251	0.223492	0.21458	0.229578	0.287036	0.256854	0.341966	0.25551	0.266694	0.251206	0.252073
AJAP1	0.00113912	0.018865	0.002127	0.00390273	0.0009677	0.00536114	0.0282196	0.0793239	0.033674	0.0599606	0.0347949	0.00846207	0
NPHP4	0.166637	0.0737131	0.0703459	0.0774536	0.0764549	0.0762552	0.074214	0.0624261	0.0613774	0.0677092	0.0679171	0.0569654	0.0617323
KCNAB2	0.092056	0.0753868	0.0517004	0.0545977	0.0648968	0.115524	0.125252	0.141045	0.0654111	0.0733306	0.188903	0.0916872	0.0385677
CHD5	0.0505445	0.537997	0.710431	0.0413818	0.101873	0.489804	0.790149	0.632918	0.082004	0.545478	0.532773	0.386785	0.0157605
AL031847.2	0	0	0.00121226	0	0	0	0	0	0	0	0	0	0
RPL22	2.00297	1.74085	1.7424	2.19754	1.92677	1.71944	1.68973	1.60711	2.17545	1.77668	1.6427	1.75334	2.25979
RNF207	0.0233251	0.0401116	0.0397161	0.0116647	0.0647814	0.0320382	0.038747	0.0386186	0.0474138	0.0312304	0.0438593	0.0195123	0.0103697
ICMT	0.180566	0.142349	0.149755	0.19096	0.150326	0.149476	0.134344	0.150891	0.200036	0.135716	0.197477	0.144073	0.274456
GPR153	0.0779821	0.182123	0.16063	0.0484397	0.098357	0.248154	0.172945	0.20184	0.0371953	0.245333	0.289952	0.19435	0.100716
ACOT7	0.324568	1.28321	1.25537	0.285187	0.371131	1.32695	1.14025	1.36121	0.73054	1.08417	1.26219	1.23057	0.147749
HES2	0.0410235	0.00428851	0.00301852	0.0472061	0.391471	0.00604061	0	0.00580339	0.121152	0.00690464	0.002966	0.0102658	0
ESPN	0.0842486	0.0155008	0.00955804	0.0650459	0.473049	0.0290357	0.0250665	0.0322814	0.0722605	0.00790896	0.0208264	0.0110729	0.0542939
TNFRSF25	0.197281	0.129533	0.133657	0.120701	0.250824	0.0995863	0.0923741	0.079653	0.112273	0.142813	0.107702	0.119606	0.0548332
PLEKHG5	0.199523	0.155728	0.177529	0.106247	0.188355	0.186607	0.106385	0.131133	0.126797	0.193577	0.149325	0.201715	0.127174
NOL9	0.144451	0.180778	0.251715	0.121324	0.145687	0.167575	0.181486	0.162681	0.205841	0.166532	0.189082	0.144712	0.120993
ZBTB48	0.121225	0.131755	0.121764	0.0984796	0.090224	0.0971132	0.127175	0.100673	0.173525	0.108231	0.104744	0.0380865	0.0524334
KLHL21	0.0471631	0.0337144	0.0359058	0.0629297	0.0394748	0.0310146	0.03438	0.04295	0.135845	0.0540295	0.0479995	0.0309897	0.122488
PHF13	0.126134	0.151238	0.141608	0.129892	0.0884593	0.126381	0.147713	0.139853	0.113349	0.122558	0.161273	0.119808	0.191202
THAP3	0.29025	0.352336	0.346529	0.278213	0.303083	0.291304	0.297809	0.34595	0.334512	0.358777	0.303691	0.333571	0.251787
DNAJC11	0.193446	0.217329	0.229954	0.169433	0.183326	0.2119	0.215641	0.195887	0.20088	0.231977	0.281556	0.197327	0.261527
CAMTA1	1.29084	1.29104	1.29888	1.32189	1.10037	1.25513	1.45465	1.28578	1.14569	1.25467	1.42369	1.28657	0.969656
VAMP3	0.336443	0.111512	0.102013	0.421629	0.386028	0.106892	0.0957834	0.117847	0.294886	0.113881	0.129143	0.104164	0.418511
PER3	0.104619	0.0976313	0.125278	0.0968894	0.111912	0.075787	0.133947	0.0796984	0.170382	0.0473217	0.093512	0.0629575	0.046825
UTS2	0.314205	1.35196	1.77881	0.375865	0.123439	2.31696	0.0585662	3.757	0.126976	1.16965	0.596166	1.25342	0
TNFRSF9	0.0349553	0.222214	0.762331	0.0201055	0.0220081	1.22055	0.0590662	1.09056	0.0556497	0.249312	0.828982	0.937161	0
PARK7	2.07313	1.94508	2.02255	2.14672	1.95627	2.00116	2.00937	1.91017	1.96127	1.89075	2.09407	2.01402	1.81214
ERRFI1	0.929445	0.229851	0.489446	0.360616	0.077765	0.358438	0.333159	0.235994	0.380336	0.240143	0.140521	0.386366	0.303141
SLC45A1	0.096174	0.181925	0.197466	0.0791515	0.0513173	0.224873	0.171774	0.178017	0.0950221	0.138297	0.255151	0.213007	0.0378742
RERE	0.615822	1.16071	1.09346	0.709928	0.638632	1.131	1.33573	1.06151	0.775917	1.19712	1.08002	1.17023	0.319804
ENO1	2.7059	2.35239	2.57696	1.98275	2.49189	2.35498	2.24804	2.29152	2.3839	2.55394	2.18826	2.30948	2.2765
SLC2A5	0.0128262	0	0.00258932	0.00191427	0.00371406	0	0	0	0.00369461	0	0.00412496	0	0.0133899
GPR157	0.0150893	0.00459633	0.00452702	0.0133715	0.00486767	0.0103767	0.00196543	0.00171718	0.0258394	0.00693048	0.00673474	0.00541389	0.0467563
H6PD	0.114097	0.0576364	0.0648418	0.121549	0.133914	0.0562904	0.0546455	0.0558517	0.0915064	0.104916	0.0388502	0.0311744	0.111261
SPSB1	0.0162348	0.0576704	0.0266345	0.028469	0.012224	0.0727906	0.0385521	0.0708466	0.217808	0.0598653	0.206204	0.0482595	0.380133
SLC25A33	0.084488	0.293376	0.24611	0.187589	0.161124	0.301662	0.255953	0.319158	0.37772	0.279417	0.44001	0.299679	0.206972
TMEM201	0.0373837	0.0999597	0.0773371	0.0550427	0.0462192	0.0931506	0.118182	0.0973889	0.109524	0.0475451	0.139882	0.0754587	0.0703737
PIK3CD	0.00281829	0.0303265	0.0314152	0.00931363	0.00697476	0.0261225	0.0133298	0.0265941	0.014453	0.0248947	0.0137964	0.0227504	0.0213921
CLSTN1	0.83098	1.06887	1.04497	0.862703	0.9	0.985452	1.25862	1.14758	0.71322	1.00949	1.03625	0.880867	0.535422
CTNNBIP1	0.244052	0.538063	0.519295	0.324254	0.423961	0.565936	0.454913	0.618003	0.280949	0.425175	0.635148	0.521283	0.458994
LZIC	0.735452	0.713566	0.727806	0.584879	0.675639	0.643697	0.833342	0.714244	0.882985	0.774914	0.65579	0.768753	0.53993
NMNAT1	0.169402	0.0866092	0.0894496	0.151766	0.158231	0.0964493	0.0744293	0.10139	0.130469	0.122856	0.10547	0.13505	0.154458
RBP7	0.00145988	0.00360725	0.00127945	0.00156261	0.0121915	0.00209406	0	0	0.00420256	0	0	0.00276415	0
UBE4B	0.189894	0.217459	0.194451	0.153286	0.236198	0.17577	0.202813	0.216898	0.244628	0.221259	0.167086	0.190905	0.138819
KIF1B	0.893082	1.50044	1.50069	0.886518	1.13301	1.47881	1.51797	1.53952	1.06523	1.34336	1.50723	1.36226	0.498147
PGD	0.521738	0.80567	0.75583	0.639691	0.540098	0.842807	0.77651	0.769887	0.708886	0.752862	0.795952	0.830065	0.643796
CENPS-CORT	0.0105863	0.0096436	0.00301114	0.00642004	0.0112299	0.013812	0.00624873	0	0.006298	0.00143159	0.0139668	0.0114598	0
CENPS	0.11915	0.10645	0.0819231	0.141655	0.0946889	0.107792	0.0708188	0.0994118	0.0649896	0.0824831	0.165278	0.135945	0.138046
CORT	0	0.00205133	0.00130793	0.00250368	0	0.00483912	0.00428485	0	0	0.00364534	0	0	0
DFFA	0.349273	0.474905	0.454827	0.350874	0.39944	0.511502	0.462766	0.480365	0.471143	0.495343	0.516963	0.547392	0.379076
PEX14	0.148783	0.157757	0.15054	0.138109	0.150123	0.144258	0.217203	0.128961	0.215536	0.095094	0.141439	0.154428	0.10535
CASZ1	0.00778849	0.0361028	0.014896	0.0363	0.039248	0.047599	0.0274339	0.0338156	0.0376051	0.0109916	0.0177091	0.0156585	0
TARDBP	0.253469	0.295659	0.309072	0.219221	0.238007	0.241858	0.396754	0.313461	0.365426	0.289066	0.269151	0.256206	0.285782
AL109811.3	0.0577673	0.0882082	0.080084	0.0519884	0.0594577	0.0471688	0.116382	0.0822068	0.067292	0.0699905	0.044779	0.0616155	0.0461977
MASP2	0.00257277	0.00275921	0.00222163	0.000739502	0.000900008	0	0	0.00368485	0	0	0.00240025	0.00349197	0.0193684
SRM	0.76678	1.03317	1.03453	0.883921	0.854219	1.03046	1.0737	1.03912	0.887632	1.07993	1.17506	1.08667	1.28485
EXOSC10	0.210431	0.223297	0.219953	0.148406	0.23168	0.184039	0.197957	0.187503	0.264952	0.204372	0.220995	0.211242	0.214009
MTOR	0.17312	0.220593	0.243185	0.206763	0.220305	0.224223	0.244518	0.197691	0.234335	0.2743	0.240847	0.211075	0.0970175
ANGPTL7	0.000454418	0	0	0.00221144	0.0165909	0	0	0	0.00988518	0	0.00616084	0	0
UBIAD1	0.0974916	0.108477	0.117883	0.0939523	0.104756	0.0919235	0.134416	0.0978943	0.165183	0.0651157	0.105095	0.0733923	0.0512406
DISP3	0.0169157	0.063684	0.0988768	0.0102289	0.0109996	0.0288351	0.141024	0.063331	0.048396	0.0659168	0.0407489	0.0313708	0
FBXO2	0.44481	0.364355	0.448022	0.210632	0.514275	0.560703	0.460533	0.525811	0.408524	0.288131	0.522397	0.504613	0.0103697
FBXO44	0.249857	0.411272	0.429938	0.189934	0.239896	0.367957	0.519776	0.427774	0.266471	0.398744	0.447085	0.370345	0.10546
FBXO6	0.0650809	0.0863284	0.105619	0.0694287	0.0466841	0.0452862	0.0929581	0.070384	0.0682522	0.0808456	0.0601582	0.0740258	0.0181464
MAD2L2	0.365445	0.431937	0.508627	0.352715	0.513367	0.365487	0.421873	0.3532	0.499227	0.524987	0.359532	0.568441	0.551939
DRAXIN	0.0546206	0.538717	0.629633	0.0840492	0.230179	0.389201	0.636901	0.440491	0.419602	0.642204	0.293003	0.500999	0.464757
AGTRAP	0.600315	0.0530467	0.0324698	0.570778	0.603582	0.0581076	0.0431796	0.045832	0.433371	0.0581641	0.0264501	0.0610467	0.614934
C1orf167	0.0171029	0.00352106	0.00338682	0.024983	0.0102414	0.00376175	0.00769834	0.00456974	0.0141783	0.00576913	0.00428516	0.00731301	0
MTHFR	0.220776	0.247619	0.200326	0.182745	0.233897	0.178981	0.219879	0.149034	0.230128	0.27909	0.18092	0.188135	0.126549
CLCN6	0.151013	0.264391	0.255657	0.106452	0.205532	0.264489	0.244628	0.234673	0.344169	0.22366	0.210293	0.26199	0.0468278
NPPA	0.00392789	0.00495426	0.0152619	0	0	0.000846325	0.183857	0	0	0	0.00398504	0	0.0103697
NPPB	0.0107155	0.108388	0.238016	0.0341169	0.00383511	0.0752029	0.172483	0.0735785	0	0.322557	0.140431	0.141797	0
KIAA2013	0.302577	0.237975	0.195513	0.244487	0.259777	0.225778	0.218945	0.215157	0.273667	0.249747	0.251826	0.203769	0.251059
PLOD1	0.384706	0.311197	0.296066	0.341805	0.393965	0.228005	0.226246	0.316974	0.30462	0.307792	0.178194	0.293294	0.949367
MFN2	0.197292	0.342807	0.355687	0.208527	0.177495	0.337116	0.378279	0.38489	0.356542	0.30569	0.442309	0.355467	0.12064
MIIP	0.319393	0.491369	0.494484	0.305503	0.328193	0.371137	0.413613	0.478361	0.458351	0.340567	0.39792	0.351568	0.178518
TNFRSF8	0.00127907	0.0185298	0.0366286	0.00208253	0	0.0105918	0.0250233	0.020714	0	0.0163272	0.0509389	0.0110915	0.0213921
TNFRSF1B	0.000416983	0.0011729	0	0.00123533	0	0	0	0.0019553	0.0071903	0	0.00392735	0	0.0733745
VPS13D	0.211215	0.199245	0.2116	0.231054	0.3283	0.185146	0.230664	0.179917	0.271737	0.214956	0.276639	0.185256	0.130538
DHRS3	1.11291	0.0968408	0.171331	1.13749	1.40782	0.128221	0.379397	0.0462585	1.01158	0.473939	0.0770827	0.11698	1.19139
C1orf158	0.00557284	0.00251707	0.000460914	0.0187669	0.00780878	0	0	0.00311899	0.0458506	0	0	0	0
PDPN	1.47365	0.124791	0.277004	1.53617	2.05309	0.176028	0.193158	0.0849301	1.36806	0.132951	0.0739099	0.120806	0.737847
PRDM2	0.255377	0.487301	0.512002	0.252282	0.251587	0.467103	0.701031	0.479195	0.422221	0.667571	0.530626	0.511418	0.342834
KAZN	0.803751	0.374389	0.274803	0.668622	1.02205	0.280982	0.463742	0.402112	0.765886	0.343669	0.84913	0.267674	0.101051
TMEM51	0.0280949	0.0710646	0.0442262	0.0519448	0.116269	0.0462887	0.035414	0.110502	0.0783507	0.0464083	0.0916118	0.0474386	0.324991
FHAD1	0.0145962	0.0214012	0.0217639	0.0313134	0.0365306	0.026749	0.00548596	0.0363372	0	0.0357755	0.0533669	0.0476036	0.0804093
EFHD2	0.132473	0.188724	0.130643	0.240968	0.232269	0.146283	0.164318	0.142452	0.220902	0.101862	0.190767	0.139363	0.1869
CASP9	0.092851	0.0762199	0.0432485	0.0571636	0.0681904	0.0798229	0.0597422	0.102769	0.0882685	0.0597389	0.0634555	0.0611041	0.203239
DNAJC16	0.1985	0.235023	0.184869	0.14606	0.150592	0.217534	0.199691	0.213601	0.24038	0.226317	0.232068	0.20192	0.175404
AGMAT	0.0051649	0.0110177	0.00992149	0.00813918	0.00336516	0.00564418	0.00584472	0.00181496	0.0171354	0.00847451	0.0206035	0.00704541	0
DDI2	0.0583089	0.108704	0.0973181	0.0466691	0.0548116	0.0736948	0.10784	0.10675	0.0734041	0.0818688	0.0744999	0.0890309	0.0578717
PLEKHM2	0.286273	0.339874	0.372488	0.328101	0.273122	0.318951	0.352553	0.311696	0.362621	0.314779	0.35787	0.301173	0.277443
SLC25A34	0.0169828	0.0144525	0.0154285	0.0203819	0.0207608	0.0116589	0.0132632	0.01451	0.0331638	0.00152852	0.0117647	0	0
FBLIM1	0.0380391	0.256368	0.2798	0.0616415	0.0394071	0.218531	0.217575	0.21446	0.117112	0.211015	0.0927377	0.237385	0.528017
UQCRHL	0.0237324	0.0360436	0.0259286	0.0236816	0.0232979	0.0341271	0.0417368	0.0123262	0.0399972	0.00985648	0.0391843	0.027305	0.0507036
SPEN	0.381933	0.602619	0.627024	0.384903	0.368733	0.508134	0.706142	0.508166	0.616641	0.554099	0.572668	0.450244	0.403167
ZBTB17	0.11532	0.186692	0.185348	0.133653	0.124256	0.166568	0.175173	0.148904	0.182362	0.171986	0.144497	0.164547	0.129623
SRARP	0	0	0	0.000880693	0	0	0	0	0	0	0	0	0.244676
HSPB7	0.00643721	0.00100733	0	0.0021873	0	0.00704326	0.00541541	0.00144368	0.0168363	0.0138834	0.00791324	0	0
CLCNKA	0	0.00318354	0	0.000425011	0	0.000899496	0	0	0	0	0	0	0
CLCNKB	0	0.00199192	0	0.000980363	0	0.0016163	0	0.0020102	0	0.00390692	0	0	0
FAM131C	0.0301077	0.351766	0.289163	0.0324154	0.0195476	0.421328	0.228454	0.365277	0.169794	0.39434	0.535702	0.432657	0.0193684
EPHA2	0.0348792	0.00846601	0.00485772	0.133741	0.0870529	0.00998779	0.00126477	0.00795146	0.106311	0.00770909	0.010657	0.013805	0.109671
ARHGEF19	0.00414046	0.0113818	0.0136893	0.0136892	0.002265	0.00812232	0.00184147	0.00265972	0.0205846	0.00782727	0.0103717	0.0145249	0.190359
CPLANE2	0.0407096	0.043333	0.0440142	0.0361598	0.0661437	0.0401491	0.0427132	0.0369946	0.0354438	0.0689581	0.0363589	0.0324132	0
FBXO42	0.251757	0.326166	0.320222	0.214669	0.244518	0.291189	0.345129	0.298136	0.425386	0.256573	0.320822	0.240098	0.117273
SZRD1	0.411783	0.33498	0.349011	0.483476	0.418169	0.325227	0.266315	0.315499	0.421946	0.348852	0.245101	0.368773	0.486721
SPATA21	0.00414498	0.00459229	0.00452287	0.00769744	0.00150253	0.00411535	0.00384514	0.00225728	0.00289967	0	0.00372466	0.00237949	0
NECAP2	0.454306	0.18258	0.179301	0.44896	0.411617	0.149343	0.18937	0.14973	0.380923	0.182717	0.178375	0.175211	0.38141
NBPF1	0.183669	0.341657	0.299794	0.145885	0.209153	0.244926	0.312722	0.311572	0.303883	0.258073	0.178982	0.237758	0.111366
CROCC	0.0592992	0.0664775	0.0558795	0.05912	0.0549911	0.0391873	0.0645173	0.0639338	0.0668931	0.0291338	0.0404471	0.0946133	0.0649723
MFAP2	0.239494	0.0893155	0.0915293	0.276096	0.0155839	0.0593838	0.0649657	0.0718491	0.110659	0.0731096	0.00701058	0.117117	1.16571
ATP13A2	0.35759	0.843473	0.866163	0.367234	0.270426	0.849985	0.851314	0.912943	0.366215	0.842701	0.856218	0.864951	0.390988
SDHB	0.535817	0.468084	0.41834	0.476697	0.589537	0.478472	0.47794	0.51587	0.685857	0.446435	0.597529	0.479089	0.325163
PADI2	0.00501279	0.0174384	0.0190324	0.0210921	0.0245009	0.0121386	0.0278391	0.0292884	0.0137471	0.0163368	0	0	0
PADI1	0.00155157	0	0.003459	0	0.0116533	0	0	0	0.0029033	0.00477896	0	0	0
RCC2	0.205819	0.13685	0.160174	0.241691	0.172572	0.0918756	0.188542	0.126577	0.319725	0.125795	0.0872291	0.106798	0.311043
ARHGEF10L	0.259855	0.284124	0.243336	0.26298	0.335864	0.287406	0.253052	0.236382	0.311243	0.227915	0.302134	0.26846	0.0948479
IGSF21	0.000575837	0.00338841	0.0250221	0.00068649	0	0	0.00670955	0	0	0.0248082	0	0	0
PAX7	0.00143943	0	0	0.00972832	0	0	0	0	0.0206875	0	0	0	0
ALDH4A1	0.811834	0.0550626	0.0513762	0.339503	0.167842	0.0978143	0.051671	0.0691075	0.141375	0.0588994	0.0313998	0.100147	0.071607
IFFO2	0.191895	0.0761185	0.0862673	0.202822	0.201997	0.0692358	0.0874772	0.0578614	0.0920144	0.09176	0.103413	0.0750797	0.0493711
UBR4	0.386645	0.48233	0.508844	0.352676	0.45059	0.452388	0.518712	0.508082	0.487231	0.482566	0.496964	0.471643	0.249598
EMC1	0.276401	0.262286	0.229536	0.302289	0.361129	0.203769	0.243292	0.219591	0.296344	0.210986	0.222057	0.226872	0.294919
MRTO4	0.569046	0.469244	0.476031	0.509846	0.58486	0.472235	0.527709	0.416276	0.616568	0.525586	0.556847	0.520383	0.521256
AKR7L	0.00317675	0.00806997	0.00588159	0.00136164	0.00258395	0.00438488	0	0.00191348	0.0132178	0.0138505	0.0254344	0	0.0133899
AKR7A3	0.00259395	0.00767829	0.00445214	0	0.0196607	0.00190758	0.0121712	0.0042913	0	0	0	0.0069304	0
AKR7A2	0.886118	0.338486	0.370171	0.942743	0.843569	0.391774	0.433535	0.278723	0.651173	0.399381	0.379307	0.372404	0.874552
SLC66A1	0.138238	0.108209	0.105178	0.141924	0.129444	0.0876709	0.133389	0.108808	0.175262	0.10529	0.115247	0.0725498	0.0549239
CAPZB	1.139	1.00126	1.04562	1.09998	1.18473	1.06151	1.20471	1.11599	0.946216	1.04261	1.07916	0.965507	1.64838
MICOS10	1.08876	1.02853	1.0519	1.28701	1.22077	1.20333	1.17158	1.15248	1.05515	1.12696	1.34982	1.18422	1.61295
NBL1	0.10882	0.393771	0.584232	0.173503	0.199083	0.568143	0.865026	0.343556	0.262023	0.652947	0.568227	0.564838	2.08469
HTR6	0	0.00368378	0	0	0	0.000764004	0.00982754	0	0	0.00470963	0.00363965	0.0214613	0
TMCO4	0.00525988	0.00129163	0.00219021	0.0120339	0.00720551	0	0.00169444	0	0	0	0	0	0
OTUD3	0.0745636	0.113248	0.131604	0.0703691	0.111709	0.100749	0.184314	0.0811397	0.12001	0.105871	0.134179	0.0725374	0.131457
PLA2G2A	0	0.00378602	0.0021924	0	0.00124155	0.00296893	0.00249247	0.00446164	0	0.00580588	0.00301383	0	0
PLA2G5	0	0	0	0.00203539	0.00358365	0	0	0	0	0	0	0	0
PLA2G2C	0.000595919	0.000867507	0	0.000516732	0.00350188	0.000700492	0	0	0	0	0	0	0
UBXN10	0.00773553	0.00347454	0.00192093	0.0140221	0.019557	0.00370963	0.0039853	0.00365912	0.008243	0.0052396	0	0.00490276	0
VWA5B1	0	0	0	0	0.00229511	0	0	0	0	0	0.00498344	0	0
CAMK2N1	1.07757	1.59377	1.40558	0.85368	1.60721	1.2918	2.20425	1.48399	1.43016	1.54341	1.6015	1.65428	0.355419
MUL1	0.180301	0.172752	0.161438	0.184404	0.233569	0.159465	0.163447	0.142165	0.250238	0.155891	0.176368	0.124722	0.0818669
FAM43B	0.0753159	0.0508967	0.0239899	0.119212	0.0473849	0.0101083	0.105792	0.0195706	0.0485686	0.140814	0.0821903	0.126925	0
PINK1	0.423102	0.584104	0.525235	0.459063	0.352134	0.567088	0.553473	0.482255	0.450801	0.604555	0.59694	0.628632	0.284777
DDOST	1.40598	1.05815	0.975827	1.41025	1.36724	1.00674	1.03185	1.04834	1.2216	1.07644	0.983038	0.914919	1.7264
KIF17	0.0276166	0.0583722	0.0532341	0.0121815	0.0257294	0.0647331	0.0548951	0.0972742	0.0195093	0.0559706	0.0569621	0.0283767	0.0103697
SH2D5	0.00438587	0.0728757	0.0459053	0.00656701	0.00129224	0.0475732	0.0721969	0.0797544	0.0278475	0.0392022	0.044587	0.0407215	0.0290735
HP1BP3	0.959083	0.988192	0.998566	0.980548	0.913457	0.807375	1.07807	0.900985	1.04908	0.944855	0.827876	0.743944	0.69829
EIF4G3	0.646243	0.894807	0.871082	0.593692	0.623702	0.801082	0.919681	0.970622	0.593441	0.851548	0.895565	0.812325	0.632602
ECE1	0.0711424	0.142305	0.173491	0.156638	0.752079	0.109207	0.136419	0.121476	0.212529	0.23723	0.116691	0.158583	1.16898
NBPF3	0.023364	0.01818	0.0212509	0.0201379	0.0173206	0.0151612	0.0368505	0.0139157	0.019534	0.0319213	0.0172876	0.0132972	0.0213364
ALPL	0.0044412	0.00666424	0.00559192	0.0059593	0.0100077	0.00820888	0.00180235	0.0016763	0.0296624	0.00273522	0.00590828	0.00444285	0.0290735
RAP1GAP	0.133918	0.249838	0.201562	0.106284	0.0394929	0.210841	0.278183	0.268265	0.149972	0.286678	0.271973	0.244566	0.0213364
USP48	0.445666	0.571035	0.558527	0.398969	0.407121	0.492023	0.63557	0.530464	0.536681	0.590262	0.521454	0.524235	0.39491
LDLRAD2	0.001305	0	0.000400271	0.00397692	0.00207471	0	0	0.00210911	0.00945242	0	0	0	0.0150537
HSPG2	0.0565122	0.0128296	0.00920922	0.19904	0.0553801	0.00630375	0.0125645	0.0299272	0.0336882	0.00487558	0.00412496	0	0.34969
CDC42	1.83266	2.3574	2.38708	1.73517	1.80044	2.38142	2.24272	2.43385	1.87543	2.25859	2.34381	2.37481	1.6884
WNT4	0.325035	0.999217	0.662025	0.12946	0.0309381	0.45264	0.465675	0.684402	0.119906	0.383892	0.357507	0.314799	0.178479
ZBTB40	0.0892696	0.0811791	0.0778143	0.0812024	0.122651	0.083125	0.167496	0.0640969	0.215199	0.101554	0.077188	0.0554651	0.0459838
EPHA8	0.00635959	0.111736	0.0331417	0.00114218	0.00779841	0.0892374	0.0500624	0.0834813	0.0171993	0.122087	0.270598	0.135545	0
EPHB2	0.354399	0.390877	0.396034	0.482744	0.464385	0.305072	0.322258	0.385854	0.3382	0.310858	0.36131	0.307357	0.34774
TEX46	0.00402371	0.00275137	0.000909464	0.00279984	0.00690358	0.00200694	0.00405083	0.00274338	0.0071903	0.00227808	0	0.00286809	0
KDM1A	0.640433	1.07471	1.05957	0.555756	0.519015	1.00452	1.08507	1.00415	0.68841	0.976671	0.972722	0.986266	0.699189
LUZP1	0.303589	0.295507	0.346548	0.471235	0.360137	0.266827	0.404839	0.253503	0.278949	0.25588	0.383942	0.368126	0.267189
HTR1D	0.103564	0.00175834	0.000869872	0.0251334	0.00518261	0.00218584	0	0.00340398	0.0529503	0	0.00249283	0	0
HNRNPR	1.14503	1.48885	1.46994	1.06147	0.961625	1.35315	1.57883	1.33127	1.3503	1.4552	1.44857	1.34037	0.875243
ZNF436	0.226133	0.129705	0.136429	0.173122	0.132525	0.12478	0.0833557	0.0992913	0.097677	0.107062	0.152576	0.162996	0.0563828
TCEA3	0.0352101	0.0395884	0.0454178	0.0396097	0.0207437	0.0610838	0.0186815	0.0606297	0.0190032	0.0460689	0.0557444	0.0360088	0
ASAP3	0.208794	0.0447034	0.0456689	0.16948	0.0952292	0.0699703	0.0755997	0.0315839	0.11863	0.0252147	0.0691262	0.0563135	0.124116
E2F2	0.007175	0.00131663	0.000320352	0.00123506	0	0.00490402	0	0.00191164	0	0	0	0	0
ID3	0.670346	0.0344591	0.0820293	0.800589	0.0617824	0.0313341	0.0483992	0.0263813	0.254779	0.0448649	0.0119104	0.030465	1.86235
RPL11	3.05892	2.8696	2.85289	3.31953	2.78613	2.86534	2.79836	2.72399	3.02452	2.81054	2.69208	2.84664	3.52768
ELOA	0.204205	0.238228	0.215305	0.176148	0.182285	0.189819	0.293103	0.210602	0.269551	0.220315	0.185829	0.170271	0.276876
PITHD1	0.570161	1.13154	1.05749	0.557089	0.519438	1.22969	1.19102	1.23753	0.944221	0.995238	0.948749	1.1104	0.51613
LYPLA2	0.315626	0.382923	0.376671	0.270477	0.211167	0.486662	0.304277	0.336984	0.297902	0.328392	0.38449	0.450209	0.225241
GALE	0.233243	0.38869	0.337355	0.283895	0.288395	0.374185	0.324559	0.31478	0.260648	0.40458	0.444146	0.407953	0.161137
HMGCL	0.424793	0.205836	0.182641	0.402241	0.479208	0.20929	0.179654	0.190352	0.487302	0.25876	0.228934	0.280181	0.332642
FUCA1	0.11471	0.289959	0.260312	0.196803	0.118194	0.187403	0.192573	0.252609	0.149343	0.298169	0.256558	0.274006	0.289813
CNR2	0.00132223	0.00152607	0.000710952	0.00126686	0.000735838	0.000766139	0	0	0	0	0.00650337	0	0
PNRC2	0.617431	0.447248	0.456553	0.575373	0.538841	0.299569	0.534787	0.384221	0.64874	0.447252	0.268985	0.300257	0.342086
SRSF10	0.58403	0.569005	0.602061	0.66393	0.664985	0.550216	0.665804	0.51528	0.822225	0.586201	0.456983	0.457437	0.570598
IFNLR1	0.00120893	0.00774894	0.00831657	0.00229088	0.00243752	0	0.00440065	0	0	0.0118335	0	0.0195764	0
GRHL3	0.00140949	0	0	0.0118296	0	0	0	0	0	0	0	0.00320312	0
STPG1	0.00263392	0.0489243	0.0374061	0.0313352	0.0068372	0.016266	0.0353742	0.0474283	0.0467639	0.0768105	0.0212795	0.0710179	0.0290735
NIPAL3	0.0206558	0.124276	0.142573	0.116001	0.0636955	0.0966994	0.157443	0.109957	0.0776881	0.288839	0.166891	0.367552	0.0291953
RCAN3	0.0124977	0.143137	0.241574	0.0422567	0.0151448	0.0447649	0.304734	0.0187093	0.0390304	0.676418	0.0822179	0.706964	0.0412764
NCMAP	0.000215142	0	0.00236999	0.00238981	0	0.00158381	0.00290497	0	0	0	0	0.0170642	0
SRRM1	1.15458	1.01086	1.04261	1.0732	1.09666	0.90855	1.05531	0.903375	1.31915	0.999303	0.940507	0.937017	1.02273
CLIC4	0.224614	0.146087	0.194083	0.529709	0.37649	0.119404	0.236207	0.117979	0.408054	0.161568	0.0735249	0.128182	0.823881
RUNX3	0.000928136	0	0	0.000766325	0	0	0	0	0	0	0	0	0.0543536
SYF2	0.676325	0.674803	0.706433	0.712275	0.663057	0.610163	0.70296	0.675362	1.09181	0.659972	0.645065	0.660923	0.729799
RSRP1	0.70553	0.339687	0.333453	0.598012	0.731392	0.241305	0.377202	0.313834	0.556679	0.366033	0.400431	0.270932	0.578714
RHD	0.00226506	0.00417346	0.00286669	0.00136495	0.00340021	0.00112773	0	0.0031602	0.00529866	0	0	0	0
TMEM50A	0.94822	0.920173	1.0031	1.07462	1.16381	0.99104	0.979828	0.886712	1.08697	0.998277	0.947037	0.999602	1.16851
RHCE	0.0665151	0.0880719	0.0820405	0.0374997	0.0785576	0.114812	0.0863302	0.0628678	0.0785628	0.106076	0.115185	0.134086	0.0671303
MACO1	0.211449	0.782241	0.781145	0.200118	0.205433	0.699877	0.733442	0.652796	0.604105	0.681789	0.581219	0.667125	0.319091
LDLRAP1	0.0231584	0.0017419	0	0.0282216	0.0259574	0.00112224	0	0	0.0352551	0	0	0	0.107762
MAN1C1	1.00555	0.214607	0.121702	0.574375	0.804159	0.398079	0.137478	0.1811	0.507337	0.144498	0.463112	0.360568	0.156994
SELENON	0.828763	0.326992	0.277417	0.865859	0.929319	0.327016	0.340375	0.316255	0.496821	0.392588	0.350792	0.344226	0.360321
MTFR1L	0.511089	0.537845	0.532404	0.470082	0.499626	0.503268	0.590635	0.541168	0.458126	0.527904	0.591093	0.579801	0.325576
AUNIP	0.00721146	0.006241	0.00351057	0.00191537	0.0141274	0.00999859	0	0.0125668	0.0293882	0	0.00906925	0.00709192	0
PAQR7	0.146285	0.175526	0.179629	0.151962	0.136489	0.156846	0.193792	0.173916	0.20656	0.163327	0.183298	0.12855	0.178249
STMN1	1.50221	3.10098	3.17727	1.36307	1.55924	3.14147	2.8783	3.02501	1.78778	2.96578	2.96234	3.01759	1.84407
PAFAH2	0.0487716	0.0364539	0.0245419	0.060551	0.0755141	0.0256984	0.0208299	0.0358826	0.0603227	0.0186249	0.0213633	0.046666	0.0694814
EXTL1	0.00895807	0.00977649	0.00493257	0.019164	0.00811252	0.00897335	0.00237513	0.0114481	0	0	0.026247	0	0
SLC30A2	0.00116475	0.00085832	0.000848825	0.00238288	0.00355455	0.0011104	0.00184147	0.00181496	0	0	0	0	0
PDIK1L	0.104722	0.388819	0.381525	0.101067	0.0798324	0.299664	0.430199	0.403128	0.273847	0.257091	0.278596	0.235856	0.0366811
FAM110D	0.00188818	0.0139934	0.0242702	0.00502193	0.00212409	0.0191317	0.0217386	0.0112898	0.0034791	0.0140647	0.0358063	0.0200378	0
C1orf232	0.00202732	0.0338739	0.0183261	0.00233233	0	0.0176639	0.00397518	0.0161924	0	0.0316682	0.0064469	0.0248307	0
AL391650.1	0.00107243	0.00372334	0.00908786	0.00120045	0.00428611	0.00282041	0.00437182	0	0	0	0.00582301	0	0
ZNF593	0.470623	0.607905	0.600935	0.511161	0.397752	0.66193	0.561262	0.615102	0.705816	0.675107	0.772515	0.780661	0.746404
CNKSR1	0.013596	0.0228445	0.0111566	0.000929375	0.0133862	0.00959149	0.0094185	0.0275988	0.00703825	0.0271725	0.0268578	0.00821043	0
CEP85	0.0118054	0.0476337	0.0352359	0.0143394	0.0230404	0.0586397	0.0567306	0.0458088	0.0162205	0.0618868	0.0336515	0.0447429	0
SH3BGRL3	1.36704	1.85367	1.85411	1.63618	1.3242	2.04795	1.91675	1.91213	1.23828	2.07758	1.95568	2.11885	2.33174
UBXN11	0.221221	0.0696153	0.0850787	0.185423	0.206251	0.0734558	0.112272	0.0628215	0.168671	0.109799	0.0753561	0.0761145	0.0535314
CD52	0.000368109	0.000268651	0	0.000430599	0.00322572	0	0	0	0.0035515	0	0	0	0
CRYBG2	0.00123605	0.0159306	0.0117206	0.000484802	0	0.00109768	0.0125808	0.0136098	0	0.0163686	0.0119604	0.0177529	0.0191072
LIN28A	0.000842144	0.00658728	0.00909438	0.00389202	0.00515709	0.0135934	0.00264184	0.0128517	0.00419707	0.00583986	0.0134919	0.00407935	0
DHDDS	0.24221	0.28057	0.254364	0.255254	0.297137	0.280133	0.265324	0.260777	0.337201	0.290258	0.30943	0.285938	0.268196
HMGN2	1.37033	1.48188	1.48154	1.5461	1.20542	1.18314	1.68464	1.27477	1.63146	1.66776	1.07039	1.21704	1.57125
RPS6KA1	0.00993606	0.0280959	0.0290768	0.0141411	0.00639059	0.0332702	0.0160282	0.0209614	0.0337395	0.054976	0.0318043	0.0176022	0
ARID1A	0.646318	0.796524	0.890411	0.599878	0.658447	0.730133	0.80627	0.705895	0.588021	0.81359	0.686676	0.745446	0.432182
PIGV	0.152233	0.0622296	0.0682402	0.108118	0.136768	0.0792501	0.0846122	0.0612379	0.117204	0.0754323	0.0618211	0.0772145	0.0717459
ZDHHC18	0.101533	0.192724	0.219555	0.085959	0.0601016	0.278027	0.190479	0.251447	0.162269	0.181282	0.215329	0.273473	0.0393013
SFN	0.00166257	0.00152132	0.000679443	0	0.0036534	0.00247339	0	0.00200897	0.00885821	0	0	0	0
GPN2	0.117279	0.0912403	0.0922142	0.0915577	0.11377	0.092524	0.0958403	0.0992566	0.188997	0.100694	0.0968296	0.0900032	0.143224
GPATCH3	0.0793357	0.065621	0.0757521	0.0748592	0.0764736	0.0553068	0.0597771	0.0792178	0.0937306	0.0573235	0.0587051	0.0929627	0.0150537
NUDC	1.15635	1.26658	1.31877	1.1518	1.04809	1.26197	1.29756	1.23402	1.38947	1.33259	1.30323	1.37204	0.925589
KDF1	0.00090092	0.00159904	0.00174989	0	0	0	0	0	0	0.00372443	0	0.00364429	0
TRNP1	0.0872092	0.458851	0.58016	0.367796	0.084014	0.513458	0.39838	0.510409	0.157712	0.447162	0.556676	0.618279	0.0213921
TENT5B	0.00061092	0	0.0019419	0.0327974	0	0	0	0	0	0	0	0	0
SLC9A1	0.115451	0.0775259	0.0833629	0.0678559	0.079689	0.093336	0.0875906	0.0786874	0.0693022	0.0889213	0.100081	0.10107	0.264591
WDTC1	0.135382	0.190236	0.197101	0.155937	0.137819	0.153324	0.176233	0.125993	0.153886	0.18922	0.140726	0.19531	0.11349
TMEM222	0.351191	0.330353	0.304301	0.357722	0.330341	0.304646	0.325256	0.335294	0.388786	0.347788	0.318582	0.273134	0.26653
SYTL1	0.0105962	0.00194548	0.00576715	0.0195979	0.0166157	0.00192641	0.00531876	0.0046146	0.00766162	0	0.00727865	0	0
MAP3K6	0.163343	0.0740995	0.069604	0.0870566	0.104353	0.0849906	0.0478257	0.0551803	0.0497025	0.121837	0.0492818	0.11192	0.0328566
FCN3	0.000701606	0	0.000612796	0	0	0	0.00366792	0	0	0	0	0	0
CD164L2	0.00442609	0.00129534	0.00151347	0.00053665	0.0114131	0.000915776	0	0	0	0	0.00406327	0	0
GPR3	0.00944465	0.0208276	0.0267274	0.00464557	0.0219638	0.0327486	0.0472731	0.03089	0.0163217	0.0279044	0.0401556	0.0187974	0
WASF2	1.25794	0.321887	0.334597	1.03555	0.891607	0.345842	0.241432	0.351826	0.784763	0.346094	0.230423	0.230235	1.09182
AHDC1	0.392336	0.383843	0.312384	0.303905	0.294066	0.328296	0.327282	0.269586	0.187185	0.318453	0.352862	0.286623	0.149852
IFI6	0.735277	0.498793	0.816091	0.811074	0.847261	0.576699	0.861938	0.569578	0.393121	0.721232	0.917673	0.592452	0.590592
FAM76A	0.295832	0.169457	0.199113	0.229447	0.200209	0.134368	0.181762	0.141976	0.275016	0.127493	0.171216	0.142371	0.111989
STX12	0.599133	1.15481	1.22054	0.662712	0.945123	1.30268	1.18115	1.1398	0.788356	1.01272	1.33979	1.19236	0.224875
PPP1R8	0.190246	0.219434	0.233994	0.21	0.185299	0.227165	0.203503	0.221461	0.254176	0.194936	0.191051	0.221181	0.165515
THEMIS2	0.00514656	0.00623594	0.00983936	0.0643388	0.0425166	0.00552172	0.0369151	0.00776796	0.0225032	0.00765085	0	0.0215972	0.0716725
RPA2	0.413815	0.355586	0.342937	0.459046	0.54881	0.280832	0.331686	0.277389	0.521824	0.401977	0.328552	0.358482	0.318754
SMPDL3B	0.00021908	0.00227661	0.00393491	0.00118344	0	0.00313839	0	0.00788686	0	0.00342265	0	0	0
XKR8	0.00874649	0.000704738	0.000769214	0.00244853	0.0140639	0.00148777	0.00586065	0.00200708	0.00958351	0	0	0	0
EYA3	0.156781	0.148128	0.129392	0.150055	0.172848	0.125984	0.131615	0.148546	0.212316	0.119537	0.165082	0.113053	0.143527
PTAFR	0	0.00186676	0	0	0.00170698	0.0013755	0	0	0.00352346	0	0.00337008	0	0
DNAJC8	1.12203	1.2686	1.21945	1.18321	1.05061	1.21107	1.22816	1.22702	1.19713	1.16144	1.32154	1.199	0.999907
ATP5IF1	2.0966	2.0865	2.10177	2.07136	2.14371	2.15065	2.24264	2.17507	1.96515	2.09293	2.26505	2.18896	1.768
SESN2	0.233755	0.138579	0.173639	0.244622	0.280448	0.060261	0.138673	0.11561	0.98504	0.144636	0.0829099	0.0877903	0.420071
MED18	0.12766	0.0695686	0.0914206	0.0590865	0.101337	0.104498	0.075938	0.0869412	0.133277	0.0337127	0.0949542	0.0638856	0
PHACTR4	0.472531	0.49269	0.53475	0.454555	0.455999	0.388811	0.591663	0.439851	0.489189	0.505324	0.370204	0.351305	0.367396
RCC1	0.0387882	0.0585963	0.0392738	0.0427168	0.0352313	0.0367422	0.0560977	0.0383279	0.079822	0.0497639	0.054218	0.0440735	0.0648053
AL513497.1	0.00146546	0.000513214	0.000365152	0.0013564	0	0	0	0.00181496	0	0	0	0.00705515	0
TRNAU1AP	0.320966	0.501974	0.514853	0.269482	0.323439	0.445832	0.461365	0.455974	0.393015	0.451701	0.39446	0.477422	0.339846
TAF12	0.383781	0.405809	0.34926	0.451195	0.343657	0.349232	0.374264	0.362123	0.639775	0.391175	0.433888	0.398748	0.521839
RAB42	0.0141769	0.00266062	0.00121779	0.0212627	0.0140802	0.00186017	0.00797281	0.00754554	0	0.00430606	0.00412496	0	0.0812894
GMEB1	0.114019	0.169938	0.161816	0.11258	0.102811	0.134747	0.194859	0.151224	0.171592	0.163327	0.144513	0.136467	0.129387
YTHDF2	0.535174	0.79084	0.792105	0.563251	0.515123	0.819335	0.793768	0.805767	0.800392	0.76842	0.784834	0.86806	0.651847
OPRD1	0.00119586	0	0.000379222	0.00152092	0.00263291	0	0.00360145	0	0.00923641	0.0122386	0	0	0
EPB41	0.0955985	0.425754	0.337439	0.0873808	0.083142	0.344915	0.43895	0.360474	0.239408	0.323475	0.353505	0.271138	0.118029
TMEM200B	0.0117194	0.0140111	0.0159664	0.000401388	0.0142338	0.00497088	0.0114428	0.00634294	0	0.0184584	0.00669445	0.00865473	0.0276475
SRSF4	0.653468	0.880049	0.832335	0.629008	0.626088	0.835364	0.91465	0.817948	0.820888	0.778367	0.83067	0.807247	0.585862
MECR	0.23264	0.22537	0.205854	0.265808	0.227457	0.238345	0.226138	0.180951	0.233305	0.274284	0.28408	0.344688	0.185323
PTPRU	0.0381102	0.0583042	0.0678526	0.0467991	0.0280228	0.0690669	0.0377783	0.0567255	0.0740078	0.144396	0.274102	0.153188	0.358689
MATN1	0.0082679	0.0170619	0.00672629	0.00248678	0.00597606	0.0140869	0.0137104	0.0273952	0.0363963	0.026829	0.0225668	0.0196485	0
LAPTM5	0.00615813	0.0167068	0.0228067	0.00725521	0.00106626	0.093992	0.0106738	0.0350548	0.012485	0.0126697	0.064729	0.0597436	0.0103697
SDC3	1.44065	1.13008	1.0517	1.44801	1.67235	1.23351	0.993094	1.18724	0.953715	1.08543	1.23647	1.13584	0.423289
PUM1	0.690025	0.98845	0.947243	0.674884	0.674841	0.778473	0.992061	0.899582	0.657821	0.988047	0.789439	0.831374	0.58884
NKAIN1	0.0385937	0.434757	0.506115	0.0355923	0.0563727	0.439762	0.361981	0.503682	0.124213	0.51629	0.584365	0.529748	0
SNRNP40	0.433223	0.43035	0.396939	0.417835	0.35286	0.414683	0.460815	0.391555	0.517719	0.365837	0.46201	0.412765	0.420176
ZCCHC17	0.738719	0.969666	0.911011	0.78446	0.783526	1.01019	1.04503	0.995157	0.870786	0.994826	1.01812	0.995336	0.666905
FABP3	0.0687549	0.465349	0.47273	0.0723932	0.115103	0.62181	0.545568	0.428911	0.159249	0.436084	0.313138	0.554982	0.036759
SERINC2	0.160717	0.166958	0.168202	0.0815434	0.324141	0.164133	0.209224	0.184582	0.188257	0.221378	0.105277	0.174813	0.518254
TINAGL1	0	0.0013299	0.00169264	0	0.00143032	0	0.0161022	0	0	0.00545796	0	0	0.0307919
HCRTR1	0.000446468	0.00914883	0.010707	0.00725935	0.000833697	0.00841201	0.00636611	0.0153922	0.00385022	0.00954163	0.0207641	0.00634382	0
PEF1	0.506563	0.328357	0.358788	0.456771	0.532516	0.343741	0.376815	0.30454	0.581827	0.357368	0.4505	0.353407	0.420044
COL16A1	0.100818	0.0137928	0.00444073	0.153252	0.0633479	0.0178804	0.0144741	0.0329783	0.0244205	0.0195905	0.0438337	0.00652269	0.168701
ADGRB2	0.401158	0.236189	0.225353	0.439078	0.449089	0.235589	0.339843	0.285501	0.306986	0.246301	0.349594	0.27298	0.170745
SPOCD1	0.0100054	0.00865584	0.0505293	0.0396495	0.0726733	0.00382304	0.117458	0.00482867	0.11018	0.066901	0	0.00908281	0.148828
PTP4A2	0.890627	1.05936	1.06306	0.902056	0.839079	1.0833	1.1197	1.09937	1.1786	1.17126	1.03747	1.06558	1.00284
KHDRBS1	1.12412	1.58023	1.60037	0.961281	0.914195	1.39445	1.59197	1.51766	1.32868	1.58403	1.33546	1.42263	1.00069
TMEM39B	0.0838832	0.159698	0.131666	0.084426	0.0935241	0.118345	0.150015	0.126983	0.114815	0.102306	0.0986409	0.131558	0.226138
KPNA6	0.420715	0.505511	0.522333	0.421791	0.434949	0.551979	0.535868	0.510317	0.49392	0.548688	0.597625	0.498625	0.359674
TXLNA	0.358358	0.307414	0.318112	0.376611	0.327426	0.322361	0.287442	0.293163	0.362761	0.344352	0.271318	0.271777	0.353111
CCDC28B	0.871817	0.801945	0.773514	0.877212	0.748077	0.694995	0.951413	0.667335	0.512936	0.686348	0.713602	0.671893	0.616989
IQCC	0.0295659	0.0205929	0.0207623	0.0207217	0.029238	0.0203599	0.0187611	0.00857919	0.022545	0.0179358	0.026844	0.0212552	0
DCDC2B	0	0	0.000929683	0.000593615	0	0.00116786	0	0.00170653	0	0	0.00249283	0	0
TMEM234	0.228485	0.201429	0.203986	0.176707	0.203093	0.182789	0.217671	0.186211	0.19736	0.289835	0.259975	0.200487	0.280296
EIF3I	1.0574	1.06237	1.11288	1.07381	1.06401	1.15764	1.07585	1.04337	1.40655	1.11194	1.15529	1.20647	1.08798
FAM167B	0.00034522	0.00151316	0.00324144	0	0	0	0	0	0	0.00227808	0	0	0
HDAC1	0.30251	0.0974051	0.11898	0.286991	0.261247	0.0734091	0.106601	0.0818403	0.287884	0.0926765	0.0546687	0.082702	0.347938
MARCKSL1	2.35724	2.93819	2.87438	2.16476	2.18666	2.8718	2.86796	2.89134	2.02351	2.69679	2.72033	2.79303	2.18362
TSSK3	0.0148337	0.00877255	0.00733895	0.00940293	0.0152295	0.0113159	0.0122626	0.0052385	0.00228254	0.0198595	0.0141989	0.0150087	0.0290735
FAM229A	0.0755738	0.0379229	0.0483472	0.054535	0.0525228	0.0391376	0.0613125	0.033914	0.0448657	0.0434494	0.0590529	0.030232	0.0276812
BSDC1	0.518078	0.505882	0.574693	0.440473	0.487278	0.476498	0.586097	0.447563	0.516894	0.539992	0.508132	0.452064	0.171966
ZBTB8B	0.0246715	0.175084	0.174501	0.0162821	0.025472	0.119983	0.180388	0.156195	0.0650704	0.0809101	0.117251	0.0847695	0
ZBTB8A	0.0878529	0.234812	0.235827	0.0939406	0.113835	0.15505	0.242364	0.164105	0.172651	0.176393	0.112758	0.125638	0.0456292
ZBTB8OS	0.426728	0.40493	0.38586	0.492061	0.434883	0.416055	0.447971	0.398857	0.649545	0.434678	0.438113	0.387486	0.38716
RBBP4	0.950034	0.936472	0.912899	0.881813	0.875889	0.819939	0.987323	0.825566	0.961527	0.977824	0.864057	0.796595	0.664928
SYNC	0.398746	0.288167	0.271029	0.529514	0.478369	0.228277	0.309581	0.197229	0.459921	0.29419	0.237396	0.180736	0.303825
KIAA1522	0.0390135	0.0805718	0.0805783	0.157597	0.0537168	0.0576354	0.0908759	0.0701841	0.0641749	0.0532434	0.0719631	0.0539966	0.0103697
YARS	0.279644	0.600252	0.576659	0.35874	0.342399	0.639126	0.544761	0.662151	0.742797	0.535204	0.701968	0.680924	0.35708
S100PBP	0.190807	0.268734	0.227491	0.199499	0.2208	0.277008	0.236446	0.25869	0.257244	0.27795	0.241847	0.197494	0.164774
FNDC5	0.08784	0.245647	0.174292	0.470428	0.0507311	0.164534	0.382225	0.238913	0.0359321	0.118123	0.197995	0.127997	0
HPCA	0.0508006	0.214392	0.175537	0.0385893	0.0491493	0.434026	0.319147	0.297712	0.0966023	0.282967	0.487649	0.38432	0
TMEM54	0.25733	0.194028	0.362044	0.392229	0.201633	0.393728	0.158067	0.182248	0.388635	0.472042	0.299172	0.449062	0.222916
RNF19B	0.16831	0.258217	0.236641	0.166415	0.149664	0.266897	0.204826	0.331936	0.267575	0.163536	0.274475	0.223031	0.129659
AL031602.1	0	0.000613758	0	0.000566871	0	0	0.00237513	0	0	0.00257811	0	0	0
AK2	0.555237	0.280811	0.273779	0.546591	0.48076	0.333767	0.259021	0.256552	0.496227	0.382397	0.342262	0.324733	0.517705
AZIN2	0.363233	0.110862	0.0997929	0.530873	0.185379	0.120889	0.115353	0.122894	0.144169	0.134512	0.165214	0.126026	0.169214
AL662907.1	0.000395314	0.00169603	0	0	0	0.00110863	0	0	0	0.00255512	0	0	0
TRIM62	0.0268173	0.0472806	0.0459223	0.0215553	0.0242663	0.040613	0.0496179	0.0660411	0.0231303	0.0976768	0.0383929	0.0508246	0.1064
AL662907.2	0.00208021	0.0019224	0.00142204	0	0.000737036	0	0.00286624	0	0	0	0	0.00302796	0
ZNF362	0.18285	0.325998	0.313083	0.180464	0.218767	0.290868	0.368198	0.301248	0.209488	0.321323	0.324978	0.303406	0.333313
PHC2	0.422981	0.467163	0.417666	0.517145	0.410119	0.439901	0.453602	0.442476	0.476408	0.533324	0.405116	0.590741	1.05065
ZSCAN20	0.0220757	0.0250782	0.0208744	0.0207227	0.0323845	0.0119306	0.0333127	0.0192534	0.0323174	0.00243235	0.0366287	0.00941285	0
CSMD2	0.000673657	0.00212235	0.00349903	0	0	0.000838033	0.0349637	0	0	0.0089194	0.034275	0.00877015	0
SMIM12	0.469908	0.302936	0.344033	0.46266	0.479939	0.382871	0.380514	0.339396	0.388017	0.371967	0.39273	0.412148	0.255879
GJB5	0.00088924	0	0	0	0.00120558	0	0	0	0	0	0	0	0
GJB3	0.000898244	0	0	0	0	0	0.00654979	0	0	0	0	0	0
DLGAP3	0.00605918	0.0837304	0.0913442	0.00347303	0.00326144	0.10453	0.0908401	0.112968	0.0360542	0.0871707	0.114385	0.123934	0
AC114490.3	0.0779853	0.0269591	0.0167788	0.0662711	0.054198	0.0206894	0.028859	0.012545	0.0443353	0.01854	0.0205411	0.0113298	0.0348527
AC114490.2	0.00956767	0.000793684	0.00371624	0.0093956	0.00730463	0.000782303	0.00730239	0.00131201	0.00802028	0.0102247	0.00199451	0.00581811	0.031416
TMEM35B	0.00246133	0.000515179	0	0.00233486	0.00737134	0	0	0	0	0	0	0	0
ZMYM6	0.120366	0.112826	0.118232	0.119112	0.165296	0.0946868	0.144581	0.0983839	0.161864	0.0987939	0.117465	0.066367	0.145095
ZMYM1	0.233888	0.213219	0.176237	0.216115	0.221466	0.164429	0.184077	0.149481	0.201407	0.186005	0.131259	0.21591	0.202766
SFPQ	0.869169	1.39306	1.42265	0.868374	0.813949	1.24107	1.43837	1.34901	0.972919	1.31576	1.21669	1.14269	0.827895
ZMYM4	0.591147	0.670643	0.692913	0.576851	0.614177	0.611085	0.696377	0.629427	0.585314	0.617207	0.615493	0.586794	0.505354
KIAA0319L	0.530473	0.478581	0.447217	0.563643	0.686973	0.439111	0.478889	0.409727	0.522813	0.470499	0.381141	0.459606	0.347889
NCDN	0.133951	0.460259	0.410277	0.199652	0.190478	0.434217	0.523276	0.518576	0.200562	0.430065	0.408761	0.437318	0.108278
TFAP2E	0.00392331	0.00734932	0.0111584	0.00140917	0.00324133	0.0019158	0	0.0038065	0	0.00642572	0.00627437	0.00355281	0
PSMB2	1.22591	1.26635	1.22938	1.17461	1.30713	1.3491	1.26041	1.27631	1.37369	1.30561	1.38862	1.45149	1.2537
C1orf216	0.0015745	0.00601512	0.0158091	0.00257221	0	0.00152979	0.0215092	0.00191348	0	0.0265855	0.0195116	0.0109751	0
CLSPN	0.0223887	0.0838319	0.0860585	0.0248223	0.026545	0.0743095	0.0602869	0.0477564	0.0447483	0.0388848	0.0312612	0.0572355	0.0206329
AGO4	0.125237	0.261716	0.254941	0.104263	0.10615	0.152826	0.275619	0.256417	0.143712	0.195226	0.167569	0.108543	0.0681585
AGO1	0.314763	0.186747	0.1825	0.250841	0.248341	0.170853	0.237543	0.192231	0.14796	0.218936	0.142995	0.139776	0.0828934
AGO3	0.445343	0.327298	0.32217	0.35335	0.407989	0.280098	0.416861	0.295939	0.39707	0.326161	0.261435	0.278277	0.328986
TEKT2	0.0570333	0.0681852	0.0774365	0.0410741	0.0463306	0.0462814	0.0660436	0.0628893	0.0443075	0.0562811	0.0331726	0.0343479	0
ADPRHL2	0.66534	0.452061	0.44971	0.54063	0.533025	0.419977	0.458207	0.433799	0.670806	0.39959	0.350923	0.392965	0.425352
COL8A2	0.0467878	0.0154337	0.0804104	0.278741	0.0235105	0.0130269	0.0138009	0.0168387	0.0144329	0.0204494	0.013395	0.0118105	0
TRAPPC3	0.756137	0.504296	0.525652	0.699552	0.574119	0.533629	0.550993	0.497174	0.664507	0.514831	0.57766	0.534692	0.51451
MAP7D1	0.602507	1.01073	0.995606	0.541568	0.547127	1.02281	0.931122	0.987532	0.616566	0.945894	1.0259	1.0704	0.409867
THRAP3	0.838469	0.896441	0.864115	0.794261	0.817398	0.798271	0.917412	0.846878	0.971147	0.864051	0.809126	0.822354	0.77658
SH3D21	0.0181006	0.0237496	0.0249273	0.0221934	0.0297456	0.014428	0.0351829	0.0219493	0.0211231	0.0134784	0.0320177	0.0255761	0.0204509
EVA1B	0.670877	0.0312258	0.0551055	0.607245	0.624234	0.0592603	0.0333395	0.0285006	0.35162	0.0591932	0.0326903	0.0554172	0.741149
STK40	0.135476	0.279992	0.265078	0.150276	0.14745	0.224231	0.215382	0.306233	0.270992	0.24131	0.226395	0.221132	0.159258
LSM10	0.651902	0.64032	0.673484	0.73934	0.766762	0.688427	0.674711	0.643745	0.93241	0.67117	0.811258	0.778663	0.690808
OSCP1	0.285307	0.082721	0.0861505	0.214547	0.257243	0.122769	0.0834505	0.132453	0.161405	0.118045	0.127804	0.157215	0.115429
MRPS15	0.614587	0.699076	0.623578	0.604027	0.679584	0.813382	0.592509	0.777064	0.863875	0.739359	0.853891	0.835664	0.707796
GRIK3	0.000360983	0	0.000938797	0	0	0	0.0139635	0	0	0	0.00337008	0	0
ZC3H12A	0.0155804	0.00145524	0.00287116	0.011895	0.00877631	0.00340948	0.00175085	0	0.0248339	0.00625982	0.0100991	0	0.0505612
MEAF6	0.722643	1.30984	1.29506	0.73603	0.673239	1.35858	1.1642	1.28025	0.922957	1.1762	1.42192	1.27021	0.64381
SNIP1	0.151721	0.188996	0.188565	0.164595	0.165353	0.151499	0.191617	0.167315	0.306786	0.145778	0.118151	0.152745	0.174612
DNALI1	0.427013	0.245259	0.228319	0.41396	0.39213	0.302216	0.13296	0.22002	0.343294	0.307875	0.285942	0.295328	0.0714793
GNL2	0.149541	0.265352	0.267289	0.172241	0.158206	0.262704	0.227224	0.242381	0.345426	0.223827	0.207613	0.204394	0.207489
C1orf109	0.204229	0.145033	0.154718	0.236482	0.224774	0.121811	0.212355	0.121612	0.436954	0.199367	0.145471	0.163814	0.0932847
CDCA8	0.00827365	0.00926954	0.00494954	0.00532727	0.00995247	0.00502827	0.00253712	0	0.0291765	0.0243364	0.0130931	0.0154177	0
EPHA10	0.00654922	0.136149	0.143161	0.00427159	0.000663821	0.0849019	0.086442	0.140944	0.0306811	0.0720115	0.127977	0.0421421	0
MANEAL	0.138092	0.351067	0.304861	0.182982	0.21276	0.312313	0.340033	0.377889	0.222866	0.316682	0.30795	0.309228	0.100522
YRDC	0.263919	0.285601	0.272409	0.269454	0.212598	0.226333	0.350265	0.246447	0.482659	0.309281	0.24204	0.341377	0.260543
C1orf122	1.67959	1.52933	1.62421	2.0829	1.56894	1.63845	1.55376	1.5483	1.53603	1.59301	1.70926	1.67712	1.87095
MTF1	0.11683	0.10293	0.111142	0.10527	0.157057	0.0542332	0.110697	0.103371	0.181093	0.1083	0.0702953	0.0433578	0.0791507
INPP5B	0.0346537	0.0435468	0.0334598	0.0436449	0.0744591	0.0248755	0.0294273	0.0429588	0.0421043	0.0367368	0.0226625	0.0189464	0.0103697
SF3A3	0.371764	0.442028	0.435355	0.346831	0.372005	0.370885	0.385247	0.379509	0.586879	0.447919	0.385948	0.356895	0.354973
FHL3	0.0667314	0.218962	0.263723	0.185088	0.0717389	0.252275	0.246834	0.197523	0.0784462	0.24998	0.296091	0.226239	0.416783
UTP11	0.323726	0.561003	0.528198	0.34502	0.3442	0.558918	0.543418	0.496362	0.623481	0.593358	0.539761	0.611603	0.547707
POU3F1	0.0483872	0.160231	0.129965	0.0196569	0.0963042	1.49584	0.438873	0.101591	0.104128	0.230069	1.0802	0.900197	0.0298842
RRAGC	0.343576	0.295033	0.286255	0.322178	0.42599	0.287416	0.287905	0.299469	0.558865	0.279972	0.248372	0.313459	0.274155
MYCBP	0.0639502	0.0217396	0.00943961	0.0750406	0.0386268	0.0229776	0.0444269	0.0176317	0.0604138	0	0.0111278	0.0247623	0.108185
AL139260.3	0.000359544	0.000495652	0.00162701	0	0.00260884	0.000719991	0	0	0	0	0	0	0
RHBDL2	0.02242	0.00474691	0.0036095	0.0109417	0.0113832	0.00328265	0.00826313	0.00619474	0.0415996	0.00665666	0.00301383	0	0
AKIRIN1	0.874392	0.917707	0.931945	0.883666	0.788516	1.03245	0.772134	0.970569	0.984268	0.855417	0.984875	0.911963	0.632145
NDUFS5	2.48998	2.35196	2.45206	2.56245	2.5101	2.49048	2.38061	2.33342	2.24279	2.41772	2.41163	2.51836	2.32908
MACF1	0.797351	1.26672	1.21303	1.00216	1.16418	1.16561	1.16219	1.25689	0.933034	1.1848	1.14358	1.16179	1.0009
BMP8A	0.0134087	0.0215743	0.00871679	0.00199561	0.0167952	0.023498	0.00858468	0.0287369	0	0.0737454	0.0347888	0.00639818	0
PABPC4	0.272763	0.524463	0.473356	0.261782	0.215112	0.544875	0.403789	0.519708	0.546701	0.53737	0.567899	0.592094	0.453521
NT5C1A	0	0.000481802	0.0015473	0	0	0	0	0	0	0	0.00564429	0	0
HPCAL4	0.0455535	0.639395	0.622545	0.0315226	0.0171709	0.526095	0.526656	0.645133	0.10264	0.610015	0.617853	0.523344	0
PPIE	0.393703	0.28171	0.26886	0.372718	0.391801	0.280387	0.340777	0.258851	0.535431	0.304948	0.268746	0.32891	0.423245
BMP8B	0.000582664	0.00440365	0.00687548	0.00179397	0.00157379	0.00298585	0	0.00802701	0.00385022	0.0278913	0.016776	0.0157734	0
OXCT2	0.000656781	0.00342517	0.00120778	0.000492671	0.000935101	0.00308099	0.00184147	0.00159804	0.00244137	0.00312837	0	0.00550515	0
TRIT1	0.140455	0.26266	0.235021	0.0856816	0.112037	0.284497	0.166835	0.27298	0.261223	0.26051	0.305059	0.26782	0.100567
MYCL	0.0552704	0.0748599	0.0853136	0.0518169	0.0187489	0.0490766	0.0770283	0.0563742	0.191363	0.0627723	0.0715077	0.0504268	0
MFSD2A	0.341875	0.181866	0.190601	0.429087	0.219629	0.120477	0.185082	0.0886241	0.340465	0.143469	0.170123	0.137438	0.0150537
CAP1	0.841688	0.82404	0.842376	0.871538	0.927972	1.00959	0.738637	0.949969	0.900717	0.800192	0.98268	0.950227	1.0186
PPT1	0.960155	0.390109	0.320902	0.79379	0.949462	0.343578	0.287314	0.420489	0.720824	0.287829	0.390782	0.324788	0.421805
RLF	0.353181	0.55137	0.538297	0.251666	0.324467	0.44957	0.555603	0.473694	0.394067	0.518285	0.582553	0.3756	0.29721
ZMPSTE24	0.142706	0.14759	0.127107	0.217986	0.169571	0.159933	0.139922	0.13243	0.244268	0.152574	0.144912	0.131352	0.234606
COL9A2	0.107653	0.0342279	0.0356759	0.069947	0.069848	0.0462845	0.0360573	0.0502073	0.0272315	0.0243581	0.0332336	0.0150947	0.0382799
SMAP2	0.276737	0.930695	0.841874	0.307432	0.249035	0.981667	1.04675	1.05514	0.496262	1.02854	1.17582	1.04555	0.201235
ZFP69B	0.0296442	0.197367	0.17985	0.0313289	0.0205394	0.188194	0.154417	0.200165	0.084029	0.20145	0.189949	0.179623	0.0103697
AL603839.4	0	0	0	0	0	0	0	0	0	0	0.00366823	0.00309636	0
ZFP69	0.0141254	0.0162327	0.0161042	0.00328162	0.0130392	0.0255026	0.0103133	0.0278529	0.0055122	0	0.0251073	0.0091148	0
EXO5	0.0427219	0.0700754	0.0856961	0.0344984	0.0419138	0.0526786	0.0724954	0.0695202	0.0966181	0.0949501	0.0455307	0.0416667	0.0396572
ZNF684	0.0659247	0.0433267	0.0415725	0.0641803	0.0860774	0.0602382	0.065967	0.0561685	0.0868326	0.0502914	0.0432727	0.0844893	0.0211964
RIMS3	0.0803665	0.303182	0.252908	0.081864	0.0599592	0.444325	0.185303	0.406313	0.18053	0.303191	0.379685	0.390804	0.0684297
NFYC	0.216097	0.193759	0.165638	0.203239	0.197926	0.133175	0.280448	0.13931	0.320491	0.224509	0.134081	0.136376	0.192538
KCNQ4	0.178395	0.00426912	0.00231059	0.120859	0.159598	0.00886978	0.0126277	0.0127011	0.142283	0.00732095	0.00737784	0.0023012	0
CITED4	0.973798	0.577758	0.31167	0.368359	0.335868	0.865774	0.550021	0.83561	0.686368	0.57874	0.673389	0.772139	0.13256
CTPS1	0.0852054	0.283797	0.299147	0.100336	0.0669268	0.317963	0.318009	0.28357	0.149757	0.320713	0.315529	0.258637	0.117355
SLFNL1	0.00122651	0.00178108	0.00122952	0	0.00582074	0.00161701	0.0144791	0.00701024	0.00175032	0	0.0123583	0	0.0150537
SCMH1	0.106117	0.318397	0.3828	0.10247	0.129397	0.289046	0.254222	0.320263	0.216834	0.304161	0.314599	0.229613	0.0472859
FOXO6	0.0408539	0.0717004	0.0645048	0.0171102	0.0114091	0.0449218	0.155938	0.0477095	0.055935	0.0402033	0.0614607	0.0522752	0
EDN2	0.0122655	0.000708421	0.0035081	0.027631	0.0011995	0	0.00629626	0	0.0134389	0	0	0	0
HIVEP3	0.0665017	0.403885	0.449663	0.0825126	0.116904	0.350136	0.433194	0.402515	0.23539	0.490882	0.431879	0.381314	0.150132
GUCA2B	0	0.00384914	0.000788816	0	0	0.000903042	0	0.00314778	0	0.00589837	0	0.00415181	0
FOXJ3	0.206018	0.315845	0.325856	0.197664	0.21221	0.253745	0.363378	0.25023	0.313969	0.302724	0.266369	0.230322	0.179026
RIMKLA	0.0445588	0.239691	0.259064	0.0313082	0.0399541	0.290612	0.221366	0.309718	0.0887832	0.3218	0.337288	0.373015	0.0394978
ZMYND12	0.0110529	0.00491589	0.00441806	0.0140111	0.00784203	0.0102494	0.00911226	0.0213905	0.00470647	0.0153066	0.0110265	0.00627967	0
PPCS	0.584136	0.516812	0.483483	0.506941	0.5578	0.503861	0.501956	0.561515	0.563086	0.524259	0.555667	0.483634	0.490473
CCDC30	0.23195	0.207715	0.175709	0.203362	0.214338	0.222009	0.17497	0.251781	0.239514	0.192084	0.239007	0.224417	0.0853651
PPIH	0.447744	0.362064	0.399823	0.431573	0.477466	0.349995	0.406649	0.313584	0.534943	0.448062	0.405523	0.337238	0.329889
YBX1	2.40544	2.7818	2.91392	2.5477	2.29111	2.7823	2.75133	2.71056	2.55559	2.80517	2.69942	2.74653	2.39909
CLDN19	0.000956657	0.00144279	0	0	0	0.000997141	0	0	0	0	0.00354562	0.00239823	0
P3H1	0.0841846	0.0949489	0.10918	0.147969	0.0835558	0.064728	0.0768453	0.085113	0.136074	0.098289	0.064502	0.088697	0.768977
C1orf50	0.0579684	0.116775	0.165336	0.0544938	0.0473731	0.134774	0.132307	0.129071	0.0553437	0.117671	0.16431	0.125993	0.0730947
AC098484.3	0.00102067	0	0.0020278	0.00158224	0	0	0	0.0034021	0	0.00434375	0	0	0
TMEM269	0.00665789	0.00705221	0.00294606	0.00165611	0.0136215	0.0116109	0.00683085	0.00523488	0.0129772	0	0	0	0
SVBP	0.642105	1.21652	1.20856	0.621247	0.790427	1.25588	1.01687	1.23377	0.782463	1.03528	1.17394	1.25849	0.611886
ERMAP	0.0440763	0.017808	0.0226861	0.0565516	0.0681273	0.0253262	0.00849452	0.0146875	0.0302319	0.0162644	0.0163352	0.0126824	0.0600123
ZNF691	0.0522566	0.0551157	0.0475012	0.0489199	0.081853	0.0528975	0.0649425	0.0459171	0.0610841	0.0261247	0.0688495	0.0410879	0.0857891
SLC2A1	0.369154	0.373409	0.433828	0.231959	0.527134	0.388199	0.264404	0.325665	0.56838	0.570231	0.240422	0.49276	1.09445
FAM183A	0.0341123	0.0029647	0.00613335	0.0548854	0.00431974	0.00450551	0.00281022	0.0011634	0.0355924	0.002805	0.00358122	0.00286672	0
EBNA1BP2	0.57519	0.860187	0.76372	0.538966	0.717577	0.838235	0.881609	0.806582	1.04226	0.807216	0.907864	0.903817	0.451658
CFAP57	0.0105151	0.00498538	0.00274464	0.0059984	0.00630407	0.00951882	0	0.013942	0.00360377	0.00763458	0.0409344	0.00398761	0
TIE1	0.000465679	0.000861089	0.00110988	0.00354	0.00394829	0	0	0	0	0	0	0	0
CDC20	0.000354263	0.00214222	0	0.00431661	0.0114617	0	0	0	0.00559697	0	0	0	0.00791131
ELOVL1	0.0942054	0.0495585	0.0588237	0.18718	0.139387	0.0417362	0.0670458	0.0553568	0.0922037	0.0385924	0.030758	0.0354415	0.278285
MED8	0.301882	0.428013	0.436681	0.350925	0.332475	0.388672	0.424935	0.404173	0.702028	0.461338	0.509046	0.496042	0.485269
SZT2	0.0995453	0.103191	0.111241	0.0968071	0.124703	0.0837348	0.120599	0.0945929	0.0996923	0.106836	0.10259	0.0753362	0.191162
HYI	0.00594337	0.0396853	0.049649	0.0566245	0.0112862	0.00745142	0.113601	0.00204093	0.00589505	0.116286	0.00921592	0.032989	0.121667
PTPRF	0.829386	0.800244	0.78676	0.50808	0.823609	0.672858	0.680314	0.836617	0.550157	0.734756	0.748072	0.632043	0.153788
KDM4A	0.11752	0.173754	0.162402	0.154839	0.13333	0.161611	0.206189	0.15121	0.174698	0.145519	0.116889	0.146859	0.148314
ST3GAL3	0.119748	0.190574	0.159363	0.105919	0.141008	0.162436	0.170843	0.11625	0.0899526	0.110529	0.206349	0.145771	0.039431
ARTN	0.00781666	0.0204751	0.0113043	0.00829081	0.0113104	0.0100022	0.0154086	0.0204824	0	0.021565	0.0231811	0.0100024	0
IPO13	0.130715	0.123442	0.132474	0.130262	0.160705	0.101578	0.117617	0.119687	0.146738	0.166705	0.0900676	0.0750783	0.115257
DPH2	0.0811605	0.0778334	0.0767278	0.0878514	0.0772817	0.0593249	0.0946919	0.0596129	0.219536	0.0939838	0.0766188	0.0467066	0.0974106
ATP6V0B	1.46768	2.11862	2.20934	1.47824	1.37133	2.13459	2.08314	2.05356	2.01299	2.19549	2.06152	2.22144	1.31642
B4GALT2	0.291722	0.416334	0.421646	0.300773	0.27688	0.438957	0.408103	0.517825	0.217001	0.435298	0.489366	0.381612	0.33161
CCDC24	0.220299	0.173623	0.126728	0.149439	0.150309	0.18722	0.15816	0.134782	0.110526	0.213484	0.229389	0.223463	0.0918695
SLC6A9	0.495994	0.0704636	0.0767597	0.167324	0.203052	0.063313	0.090689	0.0868025	0.250035	0.0772987	0.0520322	0.0255257	0.0203752
KLF17	0.00309919	0.00042513	0.00571745	0	0	0	0	0	0.00281144	0.00255512	0	0	0
DMAP1	0.479438	0.364038	0.393205	0.374908	0.441145	0.320412	0.421102	0.331733	0.474155	0.39024	0.364094	0.316352	0.294013
ERI3	0.881219	0.807643	0.79672	0.814158	0.831514	0.848889	0.848495	0.766609	0.753238	0.765755	0.938402	0.795418	0.584993
RNF220	0.271103	0.396538	0.383208	0.233621	0.234713	0.400366	0.383451	0.386938	0.372003	0.465979	0.439846	0.393901	0.301783
TMEM53	0.195675	0.21903	0.205265	0.171554	0.187739	0.271804	0.16959	0.233473	0.198087	0.218234	0.281485	0.27759	0.151611
ARMH1	0.0885542	0.0367707	0.0347675	0.0382893	0.072439	0.0559169	0.0577765	0.0443104	0.0474142	0.0169974	0.0389334	0.0341121	0.0351782
KIF2C	0.00559078	0.00722529	0.00565333	0.00421418	0.00729533	0.00104699	0.00242231	0	0.00331247	0.0062271	0.0061652	0.00302796	0
RPS8	3.29671	3.33534	3.28067	3.47829	3.02449	3.35017	3.15985	3.15413	3.29869	3.24936	3.22472	3.31903	3.6893
BEST4	0.00607803	0.00829795	0.00962203	0.00188177	0.0128867	0.00529657	0.0147508	0.00455525	0	0	0	0.0154125	0.0248102
PLK3	0.167007	0.199963	0.188943	0.203445	0.337316	0.237034	0.166968	0.208501	0.324147	0.19759	0.228514	0.193236	0.203868
TCTEX1D4	0.00406957	0.000483388	0.000867482	0.0181407	0.00753166	0	0	0	0.00310984	0	0	0	0.0235715
BTBD19	0.0551555	0.00311779	0.00392853	0.0406887	0.108962	0.00304184	0.0191575	0.00277668	0.0407138	0.00634125	0.00679973	0.00719054	0.0680577
PTCH2	0.0407866	0.0592539	0.0779496	0.0300631	0.0749688	0.038374	0.0521354	0.0608532	0.037903	0.0645861	0.04922	0.0160802	0
EIF2B3	0.233042	0.363275	0.40461	0.208978	0.24386	0.367799	0.419829	0.344731	0.369773	0.37429	0.417489	0.316056	0.211238
HECTD3	0.136093	0.107545	0.0979061	0.1249	0.141234	0.0891031	0.1275	0.111288	0.160229	0.133489	0.0898568	0.104754	0.0608006
UROD	0.616379	0.307666	0.331225	0.601304	0.793439	0.320377	0.327988	0.30439	0.588764	0.346305	0.276209	0.394229	0.236345
ZSWIM5	0.0345862	0.0564503	0.0787741	0.00816881	0.0262211	0.0546789	0.0637986	0.0601093	0.0429309	0.0723707	0.114931	0.0830009	0.0193684
MUTYH	0.0592429	0.0596831	0.0517599	0.0745567	0.0860441	0.0350439	0.0559376	0.0359716	0.111264	0.0857609	0.0443653	0.0389507	0.0248102
TOE1	0.0782193	0.0938684	0.0831706	0.0570473	0.0643327	0.0955621	0.102714	0.0687834	0.171195	0.0843248	0.0839448	0.069613	0.0908797
TESK2	0.00462736	0	0.000934891	0	0.00400981	0	0	0	0	0	0	0	0.0191072
CCDC163	0.00672312	0.00377533	0.00615001	0.020525	0.0051096	0.00685592	0.010806	0.00654781	0.0217264	0.00399372	0	0	0
MMACHC	0.0395863	0.0265765	0.0253252	0.0360141	0.0331072	0.0196442	0.0160313	0.0477342	0.0565131	0.0270757	0.0407142	0.0281999	0.0150537
PRDX1	2.56388	1.83331	1.94759	2.46719	2.24003	1.91323	1.88442	1.84304	2.33463	1.92231	1.70454	1.99914	1.99608
AKR1A1	0.842123	0.676135	0.709836	0.858008	0.795065	0.706991	0.694138	0.662866	0.858403	0.631808	0.622514	0.726089	0.77833
NASP	0.780886	0.664133	0.66871	0.716763	0.6228	0.561333	0.758168	0.560994	0.821666	0.559175	0.554654	0.493794	0.449272
CCDC17	0.011458	0.00565714	0.00222377	0.00280078	0.019535	0.00418835	0.00286236	0	0	0	0.00357601	0	0.0150537
GPBP1L1	0.2814	0.237284	0.224083	0.298837	0.29279	0.227267	0.240264	0.182526	0.313017	0.253458	0.187031	0.191612	0.194622
TMEM69	0.134564	0.127385	0.144033	0.116763	0.157507	0.11435	0.167853	0.115989	0.186999	0.147223	0.145087	0.118148	0.0992161
IPP	0.185044	0.1711	0.191753	0.180993	0.206488	0.161619	0.140187	0.117734	0.190036	0.124356	0.111027	0.191801	0.188556
MAST2	0.147565	0.531772	0.508034	0.110059	0.165989	0.409121	0.362349	0.476501	0.229472	0.396348	0.478742	0.37067	0.146829
PIK3R3	0.240053	0.392223	0.368092	0.344905	0.20756	0.265431	0.429872	0.329096	0.244	0.224866	0.161304	0.291001	0.128845
TSPAN1	0.00440002	0.0168222	0.00558624	0.00645237	0.000917711	0.0278918	0.0191839	0.0190981	0.0171654	0.00745125	0.00765665	0.0175642	0
POMGNT1	0.42472	0.354027	0.392445	0.441931	0.479632	0.362911	0.417633	0.347816	0.314474	0.392839	0.404343	0.324105	0.403789
LURAP1	0.0372613	0.0339955	0.0577461	0.0382846	0.0500562	0.0272327	0.0346275	0.0352698	0.0615857	0.0588962	0.0317492	0.0266906	0.0570438
RAD54L	0.0015669	0.0051678	0.00234601	0.00208935	0.00189184	0.00417255	0.00346563	0.00227698	0.00489919	0.00321154	0	0.00309636	0
LRRC41	0.312018	0.384183	0.377674	0.322235	0.366698	0.36281	0.38269	0.406174	0.323425	0.394951	0.368537	0.303778	0.394208
UQCRH	1.70338	2.00262	1.93884	1.92985	1.77141	1.97655	2.0715	1.93867	2.07343	2.00951	2.2305	2.01749	1.97561
NSUN4	0.0614793	0.079729	0.0798784	0.0568506	0.0532874	0.07188	0.0646149	0.0966682	0.0485989	0.0574674	0.073614	0.0651984	0.0717384
FAAH	0.0189372	0.174439	0.154826	0.0164561	0.00656808	0.130796	0.15156	0.147412	0.0294059	0.151277	0.150603	0.149673	0
DMBX1	0	0.00143023	0	0.00433493	0.000697292	0	0	0	0.00534805	0	0	0	0
TMEM275	0.00154524	0.0390161	0.0403879	0.00196267	0.00107473	0.0467155	0.00736568	0.0599647	0	0.113396	0.0674767	0.108432	0
KNCN	0	0.00086023	0.000528134	0	0.000750521	0.000838537	0	0	0	0	0	0	0
MKNK1	0.154067	0.13426	0.133429	0.164634	0.169061	0.148985	0.104802	0.144987	0.124404	0.146486	0.115951	0.133103	0.170997
MOB3C	0.0477309	0.0169317	0.0193501	0.0418458	0.0394963	0.022479	0.0347819	0.0147742	0.0131636	0.00837874	0.0146676	0.0128109	0.0213921
ATPAF1	0.357656	0.200708	0.20517	0.371498	0.312241	0.209804	0.242387	0.195565	0.330892	0.253223	0.238	0.190229	0.146803
TEX38	0.00451379	0.00303656	0.00203642	0.00197481	0.00430905	0.0101086	0.0101128	0.00447931	0.00331247	0.00422166	0	0	0
EFCAB14	0.352333	0.132353	0.137332	0.37317	0.313535	0.0951929	0.13576	0.132925	0.287683	0.165906	0.117852	0.110924	0.18367
CYP4A11	0	0	0	0	0	0	0.0029383	0	0	0.00217196	0	0	0
CYP4X1	0.000207181	0.0167293	0.00287134	0.000417724	0	0.0067104	0.00863158	0.0108796	0	0.0313023	0.0510294	0.017233	0
STIL	0.0140596	0.00974356	0.00982068	0.00650143	0.0192006	0.00525505	0.0185262	0.00869078	0.0243203	0.0108952	0.00809491	0.0118277	0.00791131
CMPK1	0.511094	0.842122	0.830989	0.610252	0.620048	0.874689	0.813406	0.805725	0.697322	0.853182	0.97229	0.855157	0.606275
TRABD2B	0.0010914	0	0.000681584	0.00379466	0	0	0	0	0.00892181	0	0	0.00333736	0.0351514
AL109659.3	0	0	0	0.00286464	0.000570358	0	0	0	0	0	0	0	0
SPATA6	0.632636	0.170479	0.147326	0.653172	0.75181	0.133304	0.188584	0.20801	0.394711	0.204799	0.069069	0.118986	0.328554
AGBL4	0.00039993	0.00520966	0.00688916	0	0	0.00353141	0.0146679	0.00512796	0.00926346	0.0110132	0.00199451	0	0
BEND5	0.41278	0.67453	0.846471	0.230467	0.327632	0.628326	0.951318	0.691109	0.36692	0.782964	0.521036	0.729387	0.177195
ELAVL4	0.0805829	0.792876	1.03967	0.0407784	0.0347826	0.672064	1.10277	0.877174	0.214888	0.628985	0.582556	0.924724	0
DMRTA2	0.00127665	0.000628202	0	0.00174739	0	0	0.0036309	0.001664	0.00180654	0.00496032	0	0.00707066	0
FAF1	0.236014	0.336699	0.328676	0.208529	0.215244	0.322664	0.329864	0.353507	0.346748	0.309103	0.38931	0.276181	0.217737
CDKN2C	0.00353914	0.00341218	0.00124129	0.00598314	0.00870721	0.00125229	0	0	0.0139284	0	0	0.00666363	0
RNF11	0.405067	0.778462	0.787771	0.46291	0.399985	0.75155	0.980128	0.825064	0.571254	0.89202	0.859546	0.677652	0.292558
TTC39A	0.0124556	0.0814607	0.102179	0.0135385	0.0260092	0.119144	0.0646208	0.0523622	0.0282072	0.139657	0.0948831	0.175286	0.0248102
EPS15	0.296886	0.497972	0.408186	0.417828	0.479078	0.437807	0.510826	0.585109	0.470161	0.44464	0.481235	0.388282	0.344789
OSBPL9	0.459011	0.484551	0.465923	0.534284	0.593468	0.488872	0.504458	0.479294	0.501864	0.520613	0.494655	0.506472	0.324119
NRDC	0.515959	0.778334	0.715216	0.553526	0.559732	0.781828	0.661189	0.820132	0.550703	0.700286	0.829044	0.771581	0.552361
RAB3B	0.0801198	0.670724	0.534484	0.0887817	0.0229716	1.32621	0.51639	1.20541	0.155787	1.17317	1.47114	1.5373	0.00791131
TXNDC12	0.125326	0.0800332	0.0847423	0.10803	0.100352	0.0861899	0.0759144	0.100572	0.116293	0.0950221	0.0881651	0.0870852	0.147779
KTI12	0.0866684	0.0674801	0.0659479	0.0610453	0.0804821	0.0494052	0.0832284	0.0401438	0.193048	0.0661002	0.0542234	0.0657135	0.0862991
BTF3L4	0.828887	1.27641	1.22454	0.86373	0.786178	1.30918	1.21818	1.31605	1.08195	1.21847	1.38923	1.30186	0.856102
ZFYVE9	0.114114	0.304817	0.265875	0.119548	0.115558	0.282063	0.339351	0.305977	0.184568	0.254208	0.3313	0.221494	0.0799786
CC2D1B	0.0933029	0.121939	0.103634	0.0760328	0.110097	0.114136	0.0845942	0.0971904	0.115706	0.072327	0.0937922	0.093121	0.0604425
ORC1	0.0034845	0.00218951	0.00141254	0.00198905	0.00623248	0.00193132	0	0	0	0	0.00227521	0.00688297	0
PRPF38A	0.52369	0.333794	0.349562	0.424055	0.458389	0.293568	0.415992	0.298104	0.512368	0.282066	0.273986	0.309391	0.279808
TUT4	0.648346	1.03025	1.03055	0.570878	0.604843	1.05966	1.03941	0.85781	0.845051	0.996808	1.24695	0.986103	0.364561
GPX7	0.00538087	0	0.00123955	0.000869675	0.00173829	0.000827111	0.00730942	0.00225893	0	0.00212249	0	0	0.0200963
SHISAL2A	0.00302187	0.0401697	0.0603198	0.00279647	0.0017527	0.0651953	0.0550839	0.0411663	0	0.0903345	0.0761456	0.0287974	0
COA7	0.15635	0.325293	0.299644	0.120315	0.12735	0.290263	0.264501	0.285996	0.29038	0.300603	0.391647	0.317183	0.0992164
ZYG11B	0.337058	0.799094	0.789063	0.30157	0.326784	0.759504	0.793351	0.835262	0.458119	0.692476	0.874115	0.669028	0.258608
ZYG11A	0	0.00321341	0.00407745	0.000291862	0.00227724	0.00252211	0.0103358	0.0026508	0	0	0	0	0
ECHDC2	0.00935839	0.0171917	0.0177093	0.00801412	0.0123195	0.0199751	0.0126745	0.0313096	0.0364318	0.0279343	0.00753049	0.0247206	0.00791131
SCP2	1.20802	0.792361	0.756299	1.38088	1.33778	0.807864	0.794548	0.78511	0.977029	0.828486	0.757595	0.913548	0.814137
PODN	0.128138	0.0333555	0.0356845	0.096315	0.145902	0.0277692	0.0391048	0.0300378	0.137008	0.0208373	0.0104399	0.0301912	0
SLC1A7	0.00153493	0	0	0	0.00150253	0	0	0.00666074	0	0	0	0	0
CPT2	0.347167	0.107994	0.0894992	0.313188	0.413818	0.127593	0.0834417	0.127274	0.279641	0.107979	0.0872104	0.13993	0.149133
CZIB	0.755494	0.453645	0.506417	0.756009	0.68901	0.511038	0.591687	0.446917	0.627848	0.540168	0.53003	0.546976	0.728665
MAGOH	0.547089	0.561459	0.535315	0.521836	0.520331	0.516539	0.574248	0.475418	0.898702	0.613451	0.566561	0.523257	0.611438
LRP8	0.505352	0.275437	0.191974	0.142707	0.456449	0.20749	0.232825	0.327355	0.158635	0.188706	0.241828	0.171945	0.0383689
GLIS1	0	0.000746651	0.00392135	0.000367801	0	0	0.0237057	0.00225838	0	0.0154419	0.00428516	0.00329009	0.0496688
NDC1	0.0464435	0.0636821	0.0551706	0.048256	0.0365681	0.0567109	0.0591571	0.0606906	0.0594546	0.0531598	0.0699606	0.0508438	0.0378742
YIPF1	0.357628	0.266083	0.275863	0.251397	0.266196	0.317578	0.214029	0.311715	0.271696	0.28235	0.268085	0.340781	0.205545
HSPB11	0.704491	0.454345	0.463254	0.633517	0.659029	0.472387	0.537947	0.434769	0.615792	0.432392	0.453315	0.474649	0.702404
LRRC42	0.330998	0.17794	0.164065	0.290476	0.279363	0.165372	0.13895	0.181611	0.341402	0.130735	0.120913	0.144498	0.301801
TMEM59	1.79685	1.39485	1.38313	1.76153	1.74935	1.38267	1.4115	1.34575	1.69018	1.46423	1.32503	1.38736	1.49617
AL353898.3	0.00370788	0.00379114	0.00292248	0.00310202	0.00309459	0.0105413	0.00147007	0	0.00392013	0.00321154	0.00296968	0.00833766	0
TCEANC2	0.0683611	0.0997068	0.0786603	0.0658671	0.0694069	0.0722309	0.086003	0.0739092	0.10887	0.13104	0.100181	0.0978318	0.0102395
AL357673.1	0.000760934	0.00046368	0.00100341	0.00119097	0	0.00264861	0	0.00489364	0.0179037	0.00502952	0	0.00327798	0
CDCP2	0	0.00101861	0	0.00135317	0	0.00147642	0	0	0	0	0	0	0
CYB5RL	0.0968577	0.0488922	0.0379539	0.0995755	0.103404	0.048128	0.0422937	0.043749	0.131264	0.0422863	0.0465545	0.0588707	0.0196751
MRPL37	0.3952	0.275207	0.280048	0.427637	0.457451	0.283965	0.289287	0.35688	0.501442	0.285296	0.336131	0.370273	0.401998
SSBP3	0.955148	0.970942	0.922917	0.743912	0.605328	0.731669	0.956253	0.817199	0.632732	0.995643	0.751852	0.719833	0.42843
ACOT11	0.00394032	0.00065025	0.00135904	0.00375437	0.000632116	0.000759545	0.00619796	0	0	0.00717888	0	0	0
TTC4	0.0780359	0.0809142	0.0943261	0.0686634	0.0915301	0.0850811	0.119112	0.0763439	0.136042	0.0713727	0.0605628	0.067122	0.0392492
PARS2	0.0457165	0.0481346	0.0362121	0.032569	0.0450053	0.0426041	0.0328438	0.0329179	0.0955044	0.0301981	0.0527933	0.0378195	0.010316
DHCR24	0.136748	0.179691	0.202818	0.162725	0.075849	0.355065	0.120086	0.185107	0.159538	0.15891	0.220211	0.228634	0.273332
TMEM61	0.000203096	0.00104482	0.00158913	0.000553119	0.000987351	0	0.00385503	0.00389493	0	0	0.00325925	0	0
PCSK9	0	0	0	0.00418106	0	0	0	0	0.00321078	0	0	0	0.224363
USP24	0.171265	0.227512	0.234569	0.15507	0.176102	0.241905	0.221617	0.264676	0.206233	0.316988	0.278058	0.206966	0.0655662
AC119674.2	0.00397092	0.00312751	0.00283169	0.00403421	0.00234308	0.00659207	0	0.00761755	0.00360377	0.0173045	0.00240025	0	0
PLPP3	0.774761	0.0796193	0.0712704	0.673641	0.892501	0.0599755	0.114117	0.175448	0.550828	0.124095	0.042827	0.0455605	0.0834554
PRKAA2	0.286185	0.42563	0.470223	0.232004	0.334812	0.521974	0.346113	0.481317	0.369091	0.560251	0.561723	0.548904	0.100806
FYB2	0.00170179	0	0.00142877	0.000672715	0.00290443	0.00103613	0	0	0	0	0	0	0
DAB1	0.0474144	0.405092	0.459595	0.157316	0.129717	0.543829	0.303566	0.376378	0.194701	0.550434	0.285401	0.534529	0.12924
OMA1	0.144866	0.0569133	0.0477461	0.134314	0.153127	0.0554892	0.0704267	0.0415172	0.143614	0.0478086	0.0599635	0.0692268	0.065096
MYSM1	0.201526	0.24604	0.24171	0.142617	0.217233	0.187471	0.272016	0.211249	0.262693	0.194257	0.17748	0.191071	0.142762
JUN	2.12531	1.76937	1.93038	1.70669	1.99727	1.33732	2.01195	1.32025	2.06747	1.96685	1.49084	1.57559	1.43792
FGGY	0.154527	0.0657511	0.0709555	0.115454	0.133144	0.0858603	0.0396028	0.0858293	0.136762	0.0821002	0.103291	0.074579	0.368332
HOOK1	0.015919	0.209882	0.150745	0.0158477	0.00922884	0.15706	0.251182	0.18014	0.118884	0.217669	0.160495	0.122168	0.010316
NFIA	1.68506	0.104309	0.0473416	1.65517	1.25475	0.115235	0.953321	0.0851162	1.10623	0.0927262	0.0908691	0.0361168	0.743657
TM2D1	0.748732	0.482464	0.435559	0.627374	0.738373	0.425106	0.496401	0.507383	0.691046	0.484024	0.549976	0.432236	0.57189
PATJ	0.252095	0.312444	0.488606	0.1119	0.122458	0.169854	0.464791	0.173853	0.163801	0.233169	0.16636	0.223819	0
L1TD1	0.000200091	0.00304348	0.00649302	0.00512167	0	0.00259001	0	0.00125185	0	0.00457958	0.00690379	0	0
KANK4	0.00533797	0.0148511	0.0173301	0.155685	0.000979978	0.00952334	0.00654127	0.0385468	0.00606284	0	0	0	0.189809
USP1	0.236709	0.248555	0.280672	0.262982	0.157711	0.237893	0.346737	0.239648	0.517828	0.160172	0.228066	0.284319	0.247272
DOCK7	0.748201	0.485672	0.561284	0.586999	0.696729	0.493092	0.45129	0.528939	0.64505	0.518048	0.521816	0.529288	0.305889
ANGPTL3	0	0.00105449	0.00212821	0.00331201	0.000569346	0.00204548	0.00518843	0	0	0.00602021	0	0	0
AL138847.2	0	0	0	0	0.00063326	0.000794551	0	0	0	0	0	0	0
ATG4C	0.158482	0.146826	0.12102	0.158428	0.110169	0.0952901	0.152546	0.113695	0.139906	0.145641	0.179862	0.0813105	0.142291
FOXD3	0.00210582	0.0254025	0.117472	0.000639068	0.00563801	0.000968833	0.0258234	0.0016763	0.0378661	0	0.00357601	0	0
ALG6	0.0841536	0.0831399	0.0672063	0.0636677	0.0659878	0.0764537	0.06698	0.0692106	0.0701305	0.0600549	0.0716776	0.0751009	0.109302
ITGB3BP	0.491814	0.253444	0.230166	0.398418	0.395589	0.257379	0.272952	0.286192	0.517941	0.332331	0.329951	0.222699	0.582378
EFCAB7	0.227968	0.282403	0.226948	0.164108	0.205546	0.2545	0.284489	0.275827	0.19923	0.204842	0.25206	0.203919	0.22885
PGM1	0.55834	0.184585	0.206714	0.338796	0.426433	0.188794	0.282182	0.189365	0.261089	0.206566	0.162332	0.137282	0.543765
ROR1	0.00177177	0.0127247	0.0632139	0.075822	0.0167281	0.0119704	0.0103156	0.00364664	0.025561	0.00462534	0.00199451	0.0152252	0.299356
CACHD1	0.453167	0.236477	0.158862	0.313081	0.459117	0.189531	0.330784	0.159004	0.20056	0.199493	0.274203	0.133701	0.0676626
RAVER2	0.0907923	0.022354	0.0220238	0.0527446	0.0832903	0.0223182	0.0479361	0.0257528	0.0394861	0.0357256	0.0178871	0.0180681	0
JAK1	0.720562	0.88074	1.12566	0.643658	0.652416	1.1313	1.15941	0.635613	0.752221	1.0531	1.34063	1.29349	0.968038
AK4	0.79902	0.651664	0.617431	0.51239	0.762874	0.730867	0.482632	0.698874	0.613484	0.803725	0.604662	0.761785	0.425955
DNAJC6	0.0630555	0.649616	0.473624	0.0756087	0.0618866	0.635007	0.516597	0.747832	0.158333	0.582791	0.827733	0.564986	0
LEPROT	0.874136	0.600887	0.545601	0.790211	0.967342	0.617022	0.559586	0.628426	0.841567	0.764766	0.58737	0.665061	0.659662
LEPR	0.0380652	0.0972818	0.0661088	0.0830608	0.0829783	0.175245	0.0962768	0.114055	0.065749	0.179926	0.271987	0.169182	0.165202
PDE4B	0.652814	0.780596	0.70901	0.552754	0.73293	1.13461	0.927434	0.857842	0.456456	0.755724	1.12963	0.913967	0.229169
SGIP1	0.0250609	0.168369	0.108124	0.0282771	0.0574017	0.134117	0.212122	0.279663	0.013648	0.334763	0.156913	0.300985	0.0794155
TCTEX1D1	0.00824084	0.00953019	0.00218259	0.0733346	0.0131565	0.0100301	0.00147007	0	0.0121134	0.01408	0	0.0276293	0
INSL5	0.0021538	0	0.000699584	0.00482402	0	0	0	0.00142221	0	0	0	0	0
WDR78	0.142908	0.0930046	0.0683223	0.127828	0.0907443	0.107861	0.0841636	0.11008	0.106376	0.0733873	0.0984123	0.0696691	0.0590682
MIER1	0.418027	0.422352	0.405063	0.446361	0.418914	0.383537	0.4669	0.380039	0.490731	0.416408	0.341957	0.35056	0.486753
SLC35D1	0.0963735	0.0672967	0.0559868	0.127771	0.175017	0.0466173	0.0763548	0.0399878	0.0764397	0.0481476	0.0667929	0.045611	0.0820852
IL12RB2	0.00550457	0.0029643	0.00354772	0.00430924	0.00823693	0.00978727	0.00238917	0.0024824	0.0106246	0.0134308	0.00878332	0.00563473	0.0200963
SERBP1	1.32423	1.3839	1.29172	1.38599	1.22773	1.24229	1.40962	1.33392	1.44791	1.33644	1.40001	1.28296	1.32368
GADD45A	0.70932	0.351042	0.388455	0.820916	0.777044	0.28187	0.429799	0.253069	1.59284	0.411071	0.454113	0.33281	1.4034
GNG12	1.04154	0.114275	0.41911	1.05193	1.26757	0.0746092	0.457533	0.0540809	0.821196	0.161352	0.0308809	0.103852	0.555912
DIRAS3	0.0016199	0.00245064	0.00646937	0.00384756	0.00331598	0.000976328	0.00506283	0	0.00349829	0	0	0	0
WLS	1.52627	0.244591	0.550047	2.11281	1.84835	0.148789	0.292866	0.0816646	1.27037	0.209854	0.0423321	0.109219	1.06099
RPE65	0.432375	0.00445122	0.0020626	0.319305	0.63333	0.0166903	0.0138924	0.0107702	0.270396	0.0062271	0	0	0
DEPDC1	0.00119828	0.00526502	0.00805214	0.0091881	0.00421497	0.00548774	0	0.00497262	0	0.00676021	0	0	0
LRRC7	0.0755145	0.280286	0.560352	0.087661	0.0954397	0.217948	0.573268	0.246838	0.0808418	0.338838	0.222167	0.196161	0
LRRC40	0.247626	0.401952	0.429643	0.1771	0.304448	0.432796	0.396545	0.493701	0.230017	0.322142	0.480467	0.381652	0.139573
SRSF11	1.22505	0.953442	1.03675	1.13046	1.15992	0.967705	1.05608	0.979662	1.11932	0.965404	0.956133	0.978813	1.07948
ANKRD13C	0.216793	0.258436	0.286838	0.180499	0.171303	0.232523	0.367473	0.227246	0.213784	0.259615	0.283633	0.232101	0.113356
HHLA3	0.415261	0.218444	0.198276	0.362879	0.420568	0.224767	0.172941	0.227614	0.331526	0.237974	0.231912	0.26834	0.376431
CTH	0.0455809	0.031613	0.024567	0.0391711	0.0691081	0.0385281	0.0290314	0.0283705	0.0538069	0.0308355	0.0191101	0.0178878	0.0213921
PTGER3	0.00971891	0.190382	0.271198	0.0122368	0.00316398	0.12434	0.492963	0.176808	0.00959232	0.0499531	0.10175	0.132225	0
ZRANB2	1.0527	0.855128	0.856159	0.820799	0.917067	0.685422	0.960074	0.721925	1.24261	0.809711	0.701785	0.646364	0.619829
NEGR1	0.217253	0.406492	0.156533	0.0461466	0.047878	0.0737631	0.381944	0.202105	0.0326996	0.578191	0.405845	0.132442	0.0420822
LRRIQ3	0.0127411	0.0392246	0.0169137	0.0158674	0.0190703	0.00690996	0.00299811	0.0166542	0.00817162	0.0196405	0.0122411	0.0280589	0.0213921
FPGT	0.0314112	0.0263024	0.0133981	0.050158	0.0746181	0.01653	0.0234275	0.00506699	0.0645049	0.00831851	0.0178421	0.0129713	0.0213921
FPGT-TNNI3K	0.00521315	0.00208156	0.00138531	0.0184029	0.0189244	0.00809892	0.00196543	0.00360662	0	0.0141596	0	0.00311437	0
TNNI3K	0.00155015	0.00145571	0	0.00378621	0.00231476	0.0015972	0	0.00481746	0.00489919	0	0.00389803	0	0
LRRC53	0	0.0145221	0.00057645	0.0026391	0	0	0	0.0020094	0.00175348	0	0	0	0
ERICH3	0	0.00698427	0.00426271	0	0	0	0.00518843	0	0	0	0	0.00413349	0
CRYZ	0.183238	0.0645356	0.0729933	0.151555	0.260483	0.0484109	0.0426779	0.040861	0.208393	0.0823809	0.0380379	0.0499377	0.158805
TYW3	0.161875	0.196277	0.137435	0.175776	0.166324	0.135624	0.15787	0.156869	0.320779	0.149019	0.0948711	0.136109	0.0968716
SLC44A5	0.353178	0.350816	0.479878	0.163728	0.331988	0.357078	0.251202	0.213612	0.219922	0.516693	0.212956	0.390716	0.0852195
ACADM	0.405052	0.435586	0.457885	0.462472	0.486894	0.499365	0.540892	0.474638	0.457854	0.493343	0.421215	0.476882	0.364427
RABGGTB	0.3365	0.423153	0.375489	0.402279	0.305638	0.453366	0.405424	0.372884	0.47131	0.41043	0.401852	0.447676	0.321231
MSH4	0.000614431	0.000379999	0	0	0.000622775	0.00251807	0.00630746	0	0	0	0	0.00349197	0
ST6GALNAC3	0.0708042	0.213791	0.295255	0.0934864	0.0347488	0.250205	0.100462	0.204926	0.0124826	0.13881	0.161542	0.313938	0.512639
ST6GALNAC5	0.42505	0.18392	0.153728	0.153975	0.0559028	0.337142	0.355601	0.174785	0.106689	0.130155	0.687085	0.188998	0.0521007
PIGK	0.246395	0.236276	0.253288	0.256827	0.282614	0.244467	0.187623	0.240461	0.255437	0.245915	0.195447	0.226517	0.27937
AK5	0.0421775	0.369992	0.375102	0.131574	0.0148372	0.350103	0.416169	0.469048	0.10096	0.305037	0.534627	0.322686	0.700593
AC118549.1	0.275062	0.331908	0.320877	0.321452	0.26639	0.2898	0.386468	0.292496	0.364883	0.306921	0.306401	0.279256	0.278552
USP33	0.433121	0.602334	0.593837	0.46229	0.383355	0.605021	0.629272	0.597816	0.370634	0.571675	0.661321	0.575444	0.351546
MIGA1	0.3222	0.471658	0.408458	0.259715	0.390844	0.45015	0.429779	0.528787	0.447876	0.451069	0.541273	0.444346	0.198657
NEXN	0.0881624	0.0110299	0.00872172	0.217565	0.0326715	0.0084218	0.00536633	0.00922891	0.0217298	0.0109995	0.0171569	0.00342939	0.0859739
FUBP1	0.528374	0.870401	0.931156	0.473129	0.534893	0.74276	0.83629	0.82946	0.653587	0.84694	0.750115	0.726999	0.391162
DNAJB4	0.358896	0.476754	0.421991	0.322827	0.33051	0.449728	0.447084	0.495163	0.631155	0.518957	0.381225	0.533927	0.27474
GIPC2	0.00289757	0.00516877	0.00799377	0.00249907	0.00299094	0.0103403	0.00247361	0.00812322	0.0117841	0.00474657	0	0.00650653	0
PTGFR	0.00815665	0.0307726	0.0279648	0.00496715	0.00196176	0.159418	0.0545271	0.0533602	0.00634273	0.0427254	0.16376	0.210211	0.0103697
IFI44L	0.168588	0.00612087	0.00136886	0.0859249	0.0372038	0.00472977	0.00591776	0	0.0443923	0.00398674	0	0.00252896	0.097214
IFI44	0.105533	0.0449217	0.0113106	0.110912	0.108341	0.612401	0.0424552	0.0435001	0.0472972	0.0692786	0.198706	0.513865	0.43577
ADGRL4	0.000568001	0.00169036	0.00036321	0.00745107	0.00552375	0.0147089	0	0	0.0029033	0.00441458	0.00932457	0.00853289	0.875492
ADGRL2	0.37434	0.798956	0.705177	0.294354	0.356216	1.05119	0.325525	0.657589	0.36305	0.680223	0.624111	0.663749	0.221773
TTLL7	0.618441	0.693206	0.772688	0.377906	0.667176	0.624603	0.654363	0.746515	0.44269	0.847758	0.721188	0.630989	0.0814176
PRKACB	0.456296	1.3315	1.62949	0.447125	0.334172	1.24741	1.14759	1.22336	0.537423	1.87329	1.21534	1.18918	0.196749
SAMD13	0.0465001	0.0205904	0.0547353	0.0658844	0.0217336	0.0224509	0.0561821	0.0210637	0.0333016	0.0584548	0.0539216	0.0330472	0.0566476
DNASE2B	0.00220184	0.00260528	0.00734177	0	0.000524217	0.003137	0.00205105	0.00223512	0	0.00259569	0.0122987	0	0
RPF1	0.210148	0.180092	0.161478	0.207817	0.227199	0.162608	0.230443	0.176645	0.443242	0.24886	0.181721	0.166761	0.167853
GNG5	2.10457	0.589842	0.616597	2.25424	2.14672	0.69343	0.368571	0.523376	1.81246	0.735733	0.456854	0.678437	1.8971
SPATA1	0.0813998	0.00597369	0.00594295	0.0661647	0.0545894	0.00982059	0.00354118	0.0187327	0.0596201	0.0108929	0.0131303	0.00623438	0.0213364
CTBS	0.289771	0.1817	0.141083	0.284309	0.288628	0.149254	0.118537	0.14925	0.210576	0.180401	0.16786	0.17683	0.409426
SSX2IP	0.170447	0.286166	0.311907	0.239356	0.14031	0.217336	0.380531	0.318057	0.202431	0.299418	0.304071	0.200044	0.117664
LPAR3	0	0	0	0.00335484	0	0	0	0	0	0	0	0	0
WDR63	0.0838991	0.00330373	0.00323008	0.0714057	0.047354	0.0102511	0.0193913	0.00396903	0.0496833	0.00959494	0.00444325	0.00302796	0.0523725
AL603750.1	0.0129964	0.0071804	0.00343991	0.0127925	0.00731169	0.00122618	0.00298121	0.00241738	0.0211384	0.0119941	0.0106669	0	0
SYDE2	0.0813308	0.0527529	0.0437146	0.090064	0.0415516	0.0455987	0.0621713	0.0817018	0.0959755	0.0582463	0.0944685	0.0608494	0
C1orf52	0.546132	0.6816	0.657966	0.484915	0.453877	0.570622	0.644129	0.712414	0.76141	0.594407	0.625004	0.554889	0.440692
BCL10	0.376475	0.403279	0.426535	0.362774	0.294484	0.332047	0.362565	0.343952	0.585985	0.422067	0.337488	0.317744	0.349284
DDAH1	0.495055	0.398939	0.357594	0.542657	0.689633	0.340322	0.465156	0.386005	0.326238	0.38083	0.45266	0.380307	0.0527473
CCN1	1.12266	0.092302	0.101941	1.20938	0.881457	0.0775417	0.103402	0.0590759	0.708095	0.0669251	0.0407494	0.0541049	0.630983
ZNHIT6	0.173031	0.207505	0.225121	0.181642	0.175158	0.187631	0.263434	0.161228	0.257176	0.22811	0.191668	0.193076	0.112632
COL24A1	0.00952694	0.0157654	0.0164075	0.0112076	0.0266824	0.0288606	0.0204695	0.00622857	0.030918	0.018694	0.0474945	0.0286016	0
ODF2L	0.533254	0.741814	0.755344	0.387904	0.441125	0.727481	0.755442	0.780639	0.433435	0.757919	0.827254	0.706576	0.531759
SH3GLB1	1.19037	1.14669	1.22807	0.937536	0.902799	1.31394	1.30872	1.2368	1.07951	1.20782	1.43408	1.3478	0.756367
SELENOF	1.13401	0.769155	0.802441	1.08905	0.828812	0.820585	0.864672	0.751974	0.961808	0.848433	0.854514	0.86472	0.98793
HS2ST1	0.574091	0.303515	0.279673	0.392905	0.378927	0.309779	0.320993	0.278311	0.216914	0.267862	0.477482	0.27748	0.15593
AC093155.3	0.00114109	0.000553083	0	0.00212849	0.00298401	0	0	0.00126542	0	0.002805	0.00357574	0	0
LMO4	0.649409	0.466692	0.606522	1.00461	0.890253	0.631353	0.802295	0.879929	1.15282	0.586861	1.35985	0.544663	0.544796
AL445437.1	0	0.00133435	0	0.000712853	0	0	0	0	0	0	0	0	0
PKN2	0.579794	0.333733	0.353505	0.582968	0.708836	0.293077	0.407652	0.328839	0.625762	0.283057	0.272061	0.270971	0.406288
GTF2B	0.497926	0.52897	0.535175	0.433711	0.446889	0.52372	0.612326	0.579127	0.687841	0.553725	0.563686	0.547978	0.463026
KYAT3	0.172609	0.149456	0.152005	0.247944	0.164464	0.171945	0.121375	0.24912	0.149057	0.186392	0.230077	0.174314	0.33269
RBMXL1	0.187041	0.33183	0.324261	0.143242	0.193256	0.2624	0.284449	0.305057	0.205054	0.256134	0.269067	0.27265	0.0822279
GBP3	0.0665662	0.00299834	0.0422915	0.104263	0.0309567	0.0180707	0.0186262	0.00131749	0.0356905	0.0308101	0.00369944	0.00342939	0.251254
GBP1	0.0110174	0.00226687	0	0.0423104	0.00859578	0	0	0	0	0.0277552	0.0039328	0	0.262499
GBP2	0.0116338	0.132542	0.0589967	0.0330368	0.0123765	0.561151	0.11526	0.442775	0.0742938	0.252201	0.741782	0.414186	0.079119
GBP4	0.00699529	0.00592119	0.00550412	0.00594842	0.00834953	0.00329886	0.0148144	0.00300337	0.01436	0.00224242	0.00876826	0.00355281	0.0290735
GBP5	0.0036245	0	0	0.00268134	0	0	0	0	0.00753336	0	0	0	0
LRRC8B	0.209349	0.146141	0.158705	0.124452	0.145146	0.0991872	0.158769	0.105071	0.160511	0.130348	0.129793	0.123784	0.0390953
LRRC8C	0.0348344	0.0440665	0.0517131	0.0290883	0.0103913	0.0522297	0.0608263	0.0510652	0.0161892	0.0181161	0.0816734	0.0255831	0
LRRC8D	0.265949	0.179128	0.15633	0.216419	0.106642	0.147983	0.177723	0.181066	0.194826	0.165733	0.156283	0.137633	0.0669576
ZNF326	0.580292	0.598287	0.638771	0.464022	0.518889	0.539456	0.584906	0.593662	0.431578	0.57172	0.549576	0.519907	0.406304
BARHL2	0	0.00125441	0	0	0	0.00072724	0	0	0	0	0	0.00413349	0
ZNF644	0.611745	0.723559	0.727204	0.610493	0.619968	0.579487	0.7362	0.671132	0.730024	0.650906	0.605285	0.600293	0.445081
HFM1	0.0571182	0.10885	0.116247	0.0185867	0.0409545	0.0702888	0.0699406	0.0762729	0.0495724	0.0989549	0.0890351	0.0736371	0
CDC7	0.0446052	0.137882	0.11015	0.0394555	0.0363185	0.0989666	0.106642	0.143264	0.0489022	0.106254	0.13059	0.121691	0.0213921
TGFBR3	0.1907	0.0170082	0.00433614	0.0744051	0.0546316	0.00913736	0.0496278	0.023014	0.132128	0.0108797	0.00783898	0	0.0734098
EPHX4	0.0240973	0.0501732	0.0479307	0.0199413	0.0642841	0.0576234	0.0507005	0.0588758	0.0419833	0.0316307	0.045064	0.064028	0.0103697
SETSIP	0	0.00075816	0	0	0	0	0	0.00334883	0	0	0	0	0
BTBD8	0.181831	0.636179	0.617484	0.134154	0.203435	0.491948	0.74371	0.568269	0.151844	0.562945	0.849515	0.487202	0.0414009
GLMN	0.183065	0.17844	0.170021	0.14487	0.15234	0.19207	0.19085	0.190942	0.177042	0.124275	0.146416	0.138643	0.203082
RPAP2	0.368067	0.536176	0.56876	0.3572	0.375617	0.478098	0.606783	0.505086	0.484461	0.465934	0.494682	0.481545	0.325447
GFI1	0.00111167	0	0	0.00111458	0.000955884	0	0	0	0	0	0	0	0
EVI5	0.516544	0.279358	0.296245	0.51766	0.421563	0.32737	0.320512	0.24148	0.426444	0.234317	0.26676	0.268897	0.38999
RPL5	2.74265	2.74058	2.67959	2.8803	2.454	2.80635	2.50329	2.59791	2.77607	2.70165	2.53472	2.78024	2.89392
DIPK1A	0.201016	0.177065	0.166529	0.145531	0.034248	0.135927	0.172691	0.271483	0.102977	0.192819	0.226777	0.148762	0.116816
MTF2	0.366015	0.562081	0.54353	0.306203	0.278732	0.412875	0.538411	0.47647	0.358357	0.49699	0.444742	0.447286	0.277528
TMED5	0.512285	0.188293	0.17804	0.499334	0.54514	0.188005	0.194271	0.194957	0.504741	0.181286	0.182947	0.152137	0.479694
CCDC18	0.061215	0.0467459	0.0371689	0.0518176	0.0554585	0.0439295	0.0343474	0.043482	0.0489551	0.0284752	0.0426238	0.0523334	0.0419277
DR1	0.293858	0.476944	0.47634	0.318148	0.249653	0.507037	0.471645	0.500542	0.563399	0.474143	0.551717	0.454848	0.375205
FNBP1L	0.877924	1.57241	1.6557	0.824415	0.920536	1.38327	1.49949	1.54598	1.01093	1.35202	1.33159	1.21289	0.668742
BCAR3	0.114552	0.143224	0.203314	0.146256	0.165536	0.0995754	0.0895956	0.192025	0.282568	0.103705	0.0902967	0.167111	0
DNTTIP2	0.46425	0.509416	0.53998	0.379892	0.470285	0.516249	0.566428	0.51669	0.83259	0.479361	0.55649	0.50199	0.377467
GCLM	0.197991	0.165103	0.153831	0.285038	0.259933	0.186594	0.180968	0.268347	0.420052	0.13869	0.17774	0.151396	0.300151
ABCA4	0.00302806	0	0	0.00495646	0.00284905	0	0	0	0	0	0	0	0.133555
ARHGAP29	0.106432	0.0381482	0.0302591	0.643516	0.921692	0.0248055	0.0926492	0.138211	0.228031	0.0746493	0.0598771	0.0761751	2.03089
ABCD3	0.405703	0.246349	0.263995	0.446461	0.446803	0.195972	0.292486	0.303187	0.384917	0.181822	0.191147	0.214733	0.258077
F3	1.75056	0.0533593	0.0264294	1.24826	1.04562	0.113632	0.0222918	0.0557192	0.938216	0.0426077	0.0621003	0.0980229	0.0133899
SLC44A3	0.413236	0.0257557	0.0320223	0.234765	0.309715	0.0371166	0.0119432	0.0357315	0.175979	0.0104372	0.0353256	0.0317513	0.0292289
CNN3	2.98263	0.888062	0.908078	2.77901	2.73062	0.801494	0.843839	0.712131	2.23178	0.642222	0.751403	0.645278	1.58246
ALG14	0.646953	0.1544	0.145953	0.38177	0.458461	0.164118	0.161197	0.118748	0.387135	0.154532	0.208561	0.199258	0.129402
TLCD4	0.0763791	0.12758	0.134074	0.0654721	0.0429384	0.0609797	0.0781453	0.101937	0.0578629	0.111477	0.114706	0.100956	0
TLCD4-RWDD3	0.00563202	0.00844916	0.00239738	0.00597985	0.00469956	0.0089317	0	0.0052756	0.0101786	0.0181269	0.00690908	0.00581096	0
RWDD3	0.0606057	0.0452978	0.0445166	0.037335	0.0762552	0.039751	0.03962	0.0342402	0.0699136	0.0402488	0.0292346	0.0365144	0.0569229
PTBP2	0.527506	1.08622	1.1213	0.298073	0.50082	0.996358	0.950837	1.09578	0.695877	1.12289	1.04689	1.06089	0.101354
DPYD	0.0729468	0.0993637	0.0773263	0.0315001	0.0341063	0.070037	0.0344535	0.10416	0.0643549	0.141093	0.0764617	0.0368729	0.186534
SNX7	0.38289	0.121394	0.156938	0.321048	0.388611	0.14256	0.0803449	0.135629	0.20352	0.0697853	0.174523	0.156623	0.511904
PLPPR5	0.0413439	0.226269	0.286111	0.0167123	0.0532511	0.219958	0.304672	0.247257	0.193481	0.233003	0.328585	0.272709	0.116418
PLPPR4	0.135639	0.233593	0.253974	0.156143	0.0148944	0.179155	0.36314	0.234335	0.0840466	0.165398	0.352707	0.139146	0
PALMD	0.750679	0.131143	0.167415	0.731729	0.265794	0.0216267	0.0628534	0.0457815	0.395526	0.0135453	0.0200164	0.0186106	0.361565
FRRS1	0.0406311	0.00266116	0.00171837	0.0244996	0.0151864	0.00105725	0.00231744	0	0.0173765	0	0	0	0.070772
AGL	0.426093	0.346387	0.36156	0.368831	0.36018	0.291306	0.402275	0.353075	0.270403	0.30144	0.339057	0.302774	0.101003
SLC35A3	0.18083	0.177389	0.171226	0.162471	0.165317	0.15014	0.227132	0.157298	0.222224	0.247092	0.130137	0.10674	0.164105
AC118553.2	0.0117448	0.00859788	0.00879951	0.0033418	0.0130471	0.0100759	0.0115558	0.00564562	0	0.0194075	0.00610577	0.0055465	0
MFSD14A	0.0254923	0.0487492	0.04403	0.0157896	0.0185829	0.0358994	0.0438183	0.0712147	0.0240473	0.0621925	0.0882585	0.0622865	0
SASS6	0.0719028	0.08839	0.0865999	0.0769066	0.0751513	0.0880964	0.0830463	0.108828	0.144136	0.120453	0.0548353	0.111345	0.0569708
TRMT13	0.102569	0.133848	0.115339	0.0906153	0.125084	0.0995992	0.140374	0.0947501	0.1717	0.0762136	0.12366	0.0999507	0.0809285
LRRC39	0.00427604	0.00272925	0.00516551	0.00570832	0.00798739	0.00843781	0.00940946	0.00890321	0.0134325	0.00719751	0.0237418	0.00916647	0
DBT	0.28035	0.198171	0.17972	0.232893	0.296847	0.175043	0.256744	0.192774	0.323182	0.221657	0.155747	0.141648	0.0877056
RTCA	0.311212	0.478977	0.445561	0.316831	0.3382	0.446554	0.420189	0.502111	0.412974	0.422955	0.498225	0.468359	0.421201
CDC14A	0.0475836	0.00663214	0.00811802	0.0771094	0.0449957	0.00708031	0.00929995	0.0131599	0.0462738	0.0180072	0	0	0.0150537
GPR88	0.00459602	0.0295575	0.0302864	0.00265812	0.0042414	0.0915463	0.0292971	0.0804674	0	0.00368853	0.0172524	0.00915164	0
VCAM1	0.285469	0.00516992	0.00286711	0.242079	0.1504	0.00469334	0.0046176	0.00391412	0.138317	0.00518467	0	0	0.0133899
EXTL2	0.450408	0.357893	0.362538	0.366694	0.351219	0.469278	0.353565	0.300994	0.366189	0.36219	0.264298	0.446813	0.504248
SLC30A7	0.13098	0.206893	0.201045	0.14867	0.134629	0.215669	0.193994	0.12408	0.175582	0.201979	0.103494	0.194209	0.292914
DPH5	0.332098	0.260316	0.256825	0.264086	0.358296	0.293891	0.281468	0.207482	0.357582	0.231135	0.253317	0.295215	0.16391
S1PR1	0.196475	0.259292	0.411115	0.063203	0.189355	0.613874	0.0543701	0.109497	0.0592881	0.32717	0.00687876	0.440658	0
OLFM3	0.0317888	0.556066	0.406309	0.0148327	0.0228648	0.513429	0.57849	0.509935	0.0273787	0.287389	0.466403	0.383465	0
COL11A1	0.367782	0.0693988	0.143235	1.13919	1.35334	0.129058	0.0722661	0.0277334	0.276025	0.0304573	0.0291445	0.0957525	0.87547
RNPC3	0.266385	0.262574	0.28496	0.219567	0.343974	0.254427	0.284705	0.207722	0.328444	0.232013	0.258951	0.203254	0.118359
AMY2B	0.031335	0.030927	0.0215941	0.0109965	0.0261814	0.0183272	0.0359841	0.0148296	0.0368323	0.00434347	0.0101306	0.0182052	0
PRMT6	0.0821305	0.212155	0.162914	0.0584543	0.0749897	0.141967	0.15904	0.189267	0.110513	0.181801	0.185475	0.17399	0.0451912
NTNG1	0.043611	0.734931	0.433831	0.0475805	0.020042	0.180045	0.439352	0.868837	0.10242	0.510328	0.0639028	0.221615	0
VAV3	0.0229568	0.444722	0.320972	0.026309	0.00943406	0.387113	0.277881	0.825015	0.0895737	0.216447	0.160043	0.385338	0
SLC25A24	0.121947	0.202075	0.197288	0.11337	0.104323	0.193021	0.115837	0.219311	0.207617	0.272564	0.0907828	0.215686	0.364624
AL359258.3	0.0530392	0.0499402	0.0367215	0.0419696	0.0531121	0.035036	0.0379083	0.0549062	0.0240598	0.0282355	0.0201968	0.0401693	0.0102395
FAM102B	0.0670898	0.477369	0.370874	0.0659354	0.0759101	0.311074	0.327849	0.49711	0.101181	0.364842	0.291696	0.342157	0.0348001
HENMT1	0	0.000378411	0	0	0	0	0.00164508	0	0.0026975	0.0167413	0	0.00850483	0
PRPF38B	0.378047	0.412981	0.443804	0.347006	0.366623	0.344341	0.498736	0.351654	0.497082	0.458592	0.353116	0.357429	0.346177
FNDC7	0	0	0	0	0.0011995	0	0	0.0014007	0	0	0	0	0
STXBP3	0.508126	0.240741	0.249998	0.494147	0.524381	0.214347	0.220535	0.239795	0.461777	0.216699	0.243536	0.263613	0.195186
AKNAD1	0.0216445	0.0244355	0.0234909	0.0228627	0.0166769	0.0212457	0.0180946	0.00925747	0.0197205	0.0207546	0.0181023	0.00918314	0.0102395
GPSM2	0.268005	0.101197	0.0979793	0.221734	0.204706	0.050865	0.122372	0.0717576	0.209055	0.105276	0.0371305	0.0423891	0.109836
CLCC1	0.217782	0.26879	0.278011	0.219839	0.281922	0.248266	0.218561	0.200287	0.237358	0.266083	0.236064	0.212806	0.244541
WDR47	0.255651	0.627112	0.627025	0.19358	0.277044	0.654166	0.659779	0.647265	0.408018	0.527076	0.570177	0.59875	0.117257
TAF13	0.260242	0.353578	0.343285	0.318588	0.321244	0.318606	0.409536	0.326737	0.563041	0.400824	0.403763	0.297805	0.294407
TMEM167B	0.21727	0.382126	0.425677	0.249477	0.256454	0.365318	0.443159	0.434314	0.311629	0.398019	0.457943	0.364465	0.314917
C1orf194	0.223904	0.0464922	0.0464461	0.254903	0.170182	0.0429266	0.0637159	0.0560175	0.124104	0.0828393	0.0830669	0.0680021	0.0103697
KIAA1324	0.00468755	0.0398115	0.0494552	0.0132883	0.0171212	0.0486766	0.0392449	0.0215773	0.0198659	0.0719866	0.0367906	0.0130345	0.00791131
SARS	0.756202	1.00397	1.00641	0.797713	0.861692	0.972959	1.05902	0.991016	1.36172	1.06653	1.01896	1.06629	1.16946
CELSR2	0.938128	0.426969	0.450398	0.599838	0.902334	0.429334	0.461499	0.412959	0.436954	0.417823	0.511667	0.459933	0.0328566
PSRC1	1.04498	0.0807442	0.0741577	0.860448	0.686207	0.0854517	0.221009	0.07018	0.47012	0.114233	0.101952	0.0643588	0.0329442
MYBPHL	0.00729854	0.00117251	0	0.00583029	0.00609898	0.00102004	0	0.00227028	0.0101302	0.00949507	0	0.00476186	0
SORT1	1.41603	0.401796	0.360836	0.931626	1.04656	0.380719	0.541317	0.413918	0.838458	0.448339	0.398099	0.323793	0.270907
PSMA5	1.06202	1.07803	1.04892	1.02823	1.0001	1.03477	1.17842	1.07042	1.28852	1.08819	1.09755	1.1578	0.992921
SYPL2	0.00186699	0	0.000319276	0.00401248	0.000570175	0.00147622	0	0	0.00582002	0	0	0	0
ATXN7L2	0.0705459	0.0793555	0.0590987	0.0463149	0.0671355	0.0839086	0.0958882	0.0969061	0.0412727	0.0808514	0.0871303	0.0756731	0.0205797
CYB561D1	0.0314902	0.0474211	0.0232268	0.0371173	0.053017	0.0392424	0.0444301	0.0336042	0.0432355	0.0670428	0.0401273	0.0691712	0.0442067
AMIGO1	0.0323883	0.0622144	0.0524769	0.0410038	0.0261472	0.063264	0.0710174	0.0564168	0.0331169	0.0511583	0.0712069	0.0141507	0
GPR61	0.0152842	0.0321557	0.0463188	0.0124119	0.00507422	0.0404381	0.0350302	0.0468865	0.0092551	0.0554536	0.0369605	0.0505085	0
GNAI3	0.747118	0.60392	0.581582	0.700039	0.756306	0.655368	0.596356	0.676742	0.789323	0.592606	0.653881	0.644198	0.80971
GNAT2	0.000322533	0.00188196	0.000865746	0	0	0	0.00338203	0	0	0	0.00280455	0	0
AMPD2	0.201051	0.359172	0.325313	0.203041	0.240386	0.335522	0.428421	0.343761	0.284502	0.454627	0.395939	0.4096	0.19035
GSTM4	0.196628	0.0807226	0.0495908	0.185047	0.178118	0.137588	0.066667	0.0953852	0.129305	0.0871145	0.105438	0.0792586	0.130402
GSTM2	0.0488771	0.0153908	0.00714604	0.0539496	0.0662017	0.0317926	0.0332935	0.0242236	0.0172449	0.008365	0.0353034	0.013088	0.0193684
GSTM5	0.00134963	0.00060802	0	0.000421846	0.00124155	0.000850132	0	0	0.00184601	0.00255512	0.0034042	0.00363819	0
GSTM3	0.59297	1.01427	1.04652	0.588132	0.566607	1.12193	1.06518	1.06695	0.508812	1.32294	1.09395	1.20019	0.509083
CSF1	0.351887	0.0239633	0.023252	0.251704	0.310914	0.040164	0.0989949	0.0127182	0.406456	0.0390791	0.0338557	0.0198512	0.108741
AHCYL1	0.983942	0.526753	0.551059	0.820533	0.719959	0.538586	0.5827	0.542423	0.740865	0.513597	0.504104	0.568087	0.578337
STRIP1	0.142218	0.283058	0.307354	0.111063	0.125805	0.267044	0.276473	0.272611	0.138272	0.305456	0.236467	0.23735	0.0855372
ALX3	0.00238577	0.00746842	0.00461599	0.00338842	0.00309611	0.0125478	0.0124656	0.00600149	0.00393164	0	0.00438652	0	0
SLC6A17	0.00957349	0.135796	0.0999491	0.0068437	0.00234816	0.0407216	0.154519	0.114398	0.154514	0.287646	0.076161	0.166649	0
KCNC4	0.0670956	0.108517	0.115507	0.0455574	0.0104697	0.0839534	0.0826232	0.132174	0.0587742	0.157934	0.146088	0.0982124	0.0235694
RBM15	0.0630646	0.0707762	0.0731419	0.0650285	0.0561467	0.0536661	0.0793804	0.0304065	0.150248	0.0742397	0.0451166	0.0389902	0
SLC16A4	0.0670432	0.0142274	0.0126306	0.156542	0.110744	0.0055689	0.0303725	0.0163508	0.0176172	0.0201875	0.0253537	0.00325112	0.188842
LAMTOR5	1.59059	1.29307	1.29769	1.59238	1.63781	1.30454	1.28333	1.23877	1.64114	1.37514	1.36297	1.42909	1.19862
PROK1	0.000618259	0.00194764	0	0.000499579	0	0	0.00193978	0	0.00550106	0	0.00354025	0	0
KCNA2	0.00367903	0.0239987	0.00831041	0.00435232	0.0201868	0.0173512	0.0275586	0.019824	0.00929831	0.0186309	0.0371776	0.0312541	0
KCNA3	0.00127356	0.0169214	0.0220507	0	0.000750521	0.00190059	0.0121094	0.0220534	0	0.00280603	0.0110119	0.00736246	0
LRIF1	0.213252	0.25494	0.235177	0.190837	0.178551	0.216133	0.21531	0.235983	0.599995	0.258791	0.20467	0.240433	0.261654
DRAM2	0.304249	0.142846	0.159281	0.227042	0.260602	0.121243	0.180718	0.150013	0.272468	0.218822	0.144369	0.15605	0.269795
CEPT1	0.153567	0.13094	0.132122	0.16076	0.126599	0.132105	0.139115	0.119272	0.219932	0.109705	0.129875	0.132248	0.0475679
CHI3L2	0.0067304	0	0	0.0460641	0.00689134	0	0.00169444	0	0.0054548	0	0	0	0
PIFO	0.564446	0.015035	0.0073373	0.504707	0.509198	0.026871	0.0130395	0.0214646	0.404976	0.0191526	0.0030228	0.0167472	0.0335737
OVGP1	0.00551181	0.0164228	0.010472	0.0018618	0.000468485	0.00771777	0.00807666	0.0124466	0.00268548	0.00230553	0.0117121	0.00652435	0
WDR77	0.225605	0.199359	0.226496	0.22885	0.267697	0.194253	0.225124	0.171656	0.181342	0.192441	0.180506	0.244557	0.269947
ATP5PB	0.696409	0.608219	0.590397	0.748222	0.785113	0.68213	0.584856	0.626581	0.652757	0.584377	0.697096	0.702336	0.697328
C1orf162	0.00546952	0.0129506	0.00973189	0.00683069	0.0145663	0.01135	0.0163141	0.00226797	0.0214311	0.00486415	0.03963	0.0283091	0
TMIGD3	0.00116547	0	0	0	0	0.00229553	0	0	0	0	0	0.00364429	0
RAP1A	0.440636	0.315943	0.321911	0.525293	0.498946	0.257631	0.25674	0.305555	0.462354	0.256111	0.267027	0.233904	0.416275
INKA2	0.0879633	0.017786	0.0110707	0.0945455	0.205273	0.0151707	0.0158554	0.0118728	0.105138	0.0133364	0.0134432	0.0147824	0.0768346
DDX20	0.0813356	0.135496	0.123539	0.0864382	0.0865377	0.0974653	0.138807	0.0622887	0.194655	0.0927513	0.0809033	0.0860898	0.134226
KCND3	0.247405	0.116153	0.192967	0.173883	0.181753	0.0722067	0.21083	0.0964956	0.253517	0.134085	0.175474	0.0590344	0
CTTNBP2NL	0.310164	0.594848	0.671465	0.408329	0.337006	0.590677	0.584267	0.593433	0.376557	0.558086	0.522029	0.606659	0.338262
WNT2B	0.0573577	0.0639867	0.0626647	0.151311	0.0759087	0.0918479	0.0720672	0.0649061	0.0468241	0.0918084	0.0622761	0.0581604	0.0673449
ST7L	0.207583	0.208644	0.243306	0.166694	0.123524	0.166968	0.264234	0.157795	0.374892	0.297056	0.214013	0.176405	0.133245
CAPZA1	0.41903	0.596111	0.554197	0.477041	0.398283	0.68863	0.514158	0.676415	0.45061	0.627239	0.634565	0.623528	0.613592
MOV10	0.123291	0.0450887	0.0522578	0.105284	0.123089	0.0337876	0.0585263	0.027181	0.0954028	0.0521208	0.0355828	0.0158727	0.186691
RHOC	1.37603	0.734819	0.80605	1.50681	1.69105	1.27974	0.506394	0.958796	1.33403	0.849002	0.661574	1.16812	1.61087
PPM1J	0.0477027	0.113386	0.0770983	0.0390029	0.0398186	0.223388	0.0855115	0.112922	0.0793798	0.149885	0.229738	0.177125	0.0366811
TAFA3	0.000704356	0.000401375	0.000463713	0	0	0.00114331	0.00301191	0	0.00244137	0.00948801	0.00372332	0.00908793	0
SLC16A1	0.384073	0.11061	0.134241	0.489674	0.481391	0.0754314	0.121423	0.0815785	0.5144	0.197797	0.118805	0.10955	0.241369
LRIG2	0.145923	0.200357	0.185474	0.158863	0.152011	0.156722	0.187081	0.14633	0.214184	0.116824	0.189421	0.146247	0.103402
MAGI3	0.178684	0.309715	0.27784	0.122283	0.142302	0.321413	0.197348	0.307261	0.17679	0.261864	0.270109	0.334619	0.0561015
PHTF1	0.233466	0.162834	0.154137	0.170876	0.146086	0.173672	0.155661	0.162093	0.119566	0.196145	0.183642	0.165067	0.113023
RSBN1	0.35211	0.600685	0.609788	0.222088	0.262663	0.468538	0.633607	0.488757	0.382879	0.583624	0.463535	0.472139	0.224419
PTPN22	0	0.00135545	0	0.000903466	0	0.00157642	0	0	0	0.0132352	0.00358122	0	0
BCL2L15	0.000907341	0.00451764	0.000365152	0.0038707	0.000735838	0.00446693	0.00264184	0.00288829	0.0170953	0.00486415	0.00927875	0.00887271	0
AP4B1	0.040773	0.0652042	0.0656259	0.0402487	0.0512022	0.0473136	0.0449998	0.0572208	0.04762	0.0483753	0.0518531	0.035991	0.0341355
DCLRE1B	0.0403274	0.0668154	0.0780098	0.0330362	0.0412191	0.0707574	0.0692703	0.0499421	0.0433709	0.0607536	0.0308076	0.0579546	0
HIPK1	0.406138	0.372044	0.402291	0.331675	0.311894	0.275989	0.466699	0.296464	0.495476	0.386806	0.350705	0.26333	0.25556
OLFML3	0.0182453	0.000629113	0.00409596	0.0288255	0.104577	0.0025952	0	0.00324663	0.025526	0.0070734	0	0	0.557542
SYT6	0.00592333	0.125074	0.120982	0.00630743	0.0055345	0.0323611	0.213889	0.0645799	0.0401557	0.162518	0.0997353	0.0822698	0.0251169
TRIM33	0.336233	0.575317	0.573061	0.278847	0.274311	0.498512	0.645737	0.489194	0.367631	0.595931	0.444741	0.446454	0.250934
BCAS2	0.680231	0.872098	0.871057	0.656183	0.730188	0.793562	0.897889	0.894811	1.23356	0.852856	0.919795	0.694836	0.51608
DENND2C	0.00806345	0.0195398	0.0219029	0.0111179	0.017637	0.0191272	0.00711717	0.0248798	0.0152129	0.0282122	0.0346327	0.0118263	0.010316
NRAS	0.405403	0.288553	0.336615	0.342314	0.517362	0.319077	0.256275	0.306635	0.511673	0.299298	0.238165	0.287459	0.294066
CSDE1	1.12209	1.48258	1.53942	1.1896	1.09644	1.46269	1.46494	1.39218	1.2829	1.48996	1.41287	1.47662	1.10887
SIKE1	0.607408	0.722606	0.710703	0.493784	0.566693	0.701519	0.735605	0.758753	1.01408	0.720408	0.832864	0.705616	0.579711
SYCP1	0.000175151	0.00288381	0.0328758	0	0	0.00329018	0.00696851	0.019444	0	0	0	0	0
TSPAN2	0.110221	0.347036	0.246184	0.0742841	0.00660584	0.321992	0.253673	0.384186	0.0712826	0.219626	0.466771	0.39734	0
NGF	0.086637	0.0100836	0.0249108	0.00409335	0.00067765	0.00313001	0.0312407	0.00531763	0.102264	0.0067216	0.00294414	0.00976332	0.0235743
VANGL1	0.0931988	0.0207681	0.0122919	0.0998282	0.0540426	0.042301	0.0416022	0.0342068	0.0572457	0.0204348	0.062176	0.0266425	0.0760696
CASQ2	0.00453521	0	0.000476888	0.00404294	0.00197702	0	0	0	0	0	0	0	0
NHLH2	0	0.0122638	0.00579613	0.00151965	0.0009677	0.0135318	0.0350018	0.0321948	0.0325734	0.00683158	0.00628767	0.0271566	0.0103697
SLC22A15	0.0109161	0.0272091	0.0272063	0.011241	0.00269135	0.0100047	0.0440587	0.0247179	0.0139979	0.0242517	0.0125241	0.0279152	0.04209
MAB21L3	0.00153783	0.000486984	0.00212557	0	0.00203953	0	0	0	0	0	0	0	0.0102395
ATP1A1	0.646388	0.747274	0.72478	0.660612	0.668615	0.629614	0.801296	0.85808	0.763761	0.841397	0.674733	0.6759	0.545436
CD58	0.409107	0.030675	0.0825761	0.364818	0.359296	0.0457832	0.0289207	0.00613184	0.251806	0.0671718	0.0404214	0.0589655	0.33335
IGSF3	0.341376	0.523782	0.571041	0.32267	0.409031	0.401924	0.537479	0.500225	0.232739	0.522885	0.481819	0.388333	0.199162
PTGFRN	0.279635	0.18403	0.230421	0.397516	0.452719	0.216782	0.257041	0.17607	0.16646	0.252218	0.22473	0.162734	0.624776
CD101	0.00584452	0.00634278	0.0198863	0.00647707	0.00579019	0.0665214	0.0420363	0.0270825	0	0.0508674	0.215007	0.0964577	0.0437085
TTF2	0.118502	0.0614885	0.0611574	0.101227	0.162953	0.0777218	0.0540639	0.0699595	0.144913	0.116942	0.054632	0.110342	0.135952
TRIM45	0.134427	0.0289504	0.0353022	0.121544	0.123152	0.0338223	0.0354036	0.0204531	0.132786	0.0491286	0.0125433	0.0462377	0.00791131
VTCN1	0.000897732	0.00661873	0.0106894	0.00142842	0	0.0164796	0.00313175	0.0043133	0.00228254	0.0107215	0.0108818	0	0
MAN1A2	0.429695	0.642083	0.635156	0.517153	0.340474	0.503759	0.824005	0.571081	0.605325	0.735224	0.518424	0.476213	0.407537
AL157902.2	0.00061271	0.00186862	0.00207033	0.00431962	0	0	0	0	0.00398575	0	0	0	0
TENT5C	0.00117468	0.00207644	0.00201966	0.00515906	0.00272407	0	0	0	0.0030842	0.00651063	0	0.00914555	0
GDAP2	0.12795	0.14358	0.152801	0.127094	0.124396	0.131871	0.147298	0.16969	0.240955	0.125938	0.122575	0.160896	0.0550753
WDR3	0.174806	0.266864	0.244738	0.182284	0.176798	0.225993	0.239667	0.244292	0.408306	0.275879	0.314414	0.260898	0.124747
SPAG17	0.00464667	0.00826813	0.0163742	0.00689938	0.00179711	0.00854813	0.00891775	0.0164169	0.00630139	0.0115358	0.0108705	0.012075	0
WARS2	0.0805733	0.0589325	0.0636945	0.0820879	0.0928931	0.0751412	0.057503	0.0572221	0.135031	0.0790163	0.0697655	0.0520763	0.0236224
ZNF697	0.0211944	0.16933	0.134535	0.026956	0.00729399	0.155713	0.102374	0.158016	0.161322	0.120288	0.132764	0.150023	0.093706
PHGDH	0.518898	0.325128	0.426053	0.773455	0.474573	0.28966	0.386382	0.350265	0.898288	0.40536	0.171952	0.368605	1.05613
REG4	0	0.00105016	0.000338137	0	0	0.00135829	0	0	0	0	0.00334188	0	0
ADAM30	0.000970371	0	0	0.00456338	0.00234832	0	0	0	0	0	0	0	0.00791131
NOTCH2	0.364693	0.021782	0.0672931	0.441881	0.337791	0.0323682	0.046779	0.0335262	0.30062	0.0506483	0.052017	0.0444047	0.513622
SEC22B	0.559388	0.456948	0.450625	0.508403	0.469782	0.391141	0.45732	0.410345	0.615251	0.512847	0.359225	0.40904	0.485635
NBPF26	0.00787802	0.0104772	0.0116259	0.00782507	0.0121906	0.0107884	0.0159386	0.00812097	0.00120653	0.00233158	0	0.00542696	0
AC241377.3	0	0.000529248	0	0.00238981	0	0	0	0	0	0.00156541	0	0.0029136	0
FAM72B	0.00129558	0.00212872	0.00367457	0.00172337	0.00321271	0.00226839	0	0	0	0.00255512	0	0	0
SRGAP2C	0.283933	0.269713	0.310986	0.399728	0.470469	0.189442	0.351486	0.269269	0.400428	0.310128	0.253025	0.195783	0.292244
HIST2H3PS2	0.0010727	0.000802488	0.00382163	0.00162413	0.000937682	0.00102004	0	0	0.00295863	0	0	0	0
NBPF15	0.0278016	0.0576502	0.04505	0.0224945	0.0326655	0.0373031	0.0433324	0.0567872	0.0300788	0.0352965	0.0535851	0.0745107	0.0252692
SRGAP2B	0.270185	0.235339	0.236013	0.360058	0.377763	0.171299	0.314114	0.20549	0.357705	0.193921	0.246438	0.242292	0.315467
FAM72D	0	0.000426027	0.00131818	0	0	0.00160501	0.0025452	0	0.0031576	0	0	0	0
AC241585.2	0.00106501	0.00466492	0.0038869	0.00202249	0	0.00168276	0.00504893	0.00320579	0	0.00821143	0	0	0
NBPF20	0.0242522	0.0849795	0.11849	0.0196554	0.00283509	0.0761009	0.0944305	0.0408858	0.0186569	0.100373	0.0426869	0.0386539	0
GPR89A	0.065187	0.0472016	0.0513419	0.0487568	0.0595278	0.0460589	0.0528161	0.0641692	0.0818501	0.0636375	0.0623296	0.0324227	0.0378742
PDZK1	0.00146738	0.00181731	0.00438869	0.00698951	0.00416621	0.00292395	0	0	0.00175348	0	0	0	0
CD160	0.0108994	0.00393129	0.00498709	0.0061904	0.0121584	0.00693381	0.00841833	0	0.00308641	0	0.0208386	0	0
RNF115	0.342521	0.608218	0.590478	0.403906	0.39607	0.581707	0.628913	0.630276	0.617937	0.59128	0.638633	0.58014	0.217383
POLR3C	0.084122	0.0959131	0.101112	0.0519169	0.0659836	0.108398	0.104225	0.117394	0.127873	0.100897	0.136931	0.0835495	0.0798675
NUDT17	0.0850845	0.0517935	0.0455903	0.107319	0.0837862	0.0258526	0.061881	0.0208093	0.113027	0.0746295	0.0349121	0.0603531	0.0575745
PIAS3	0.144912	0.154212	0.157896	0.148937	0.0993927	0.12951	0.14046	0.163062	0.203351	0.137768	0.0939586	0.100916	0.210472
ANKRD35	0.0168387	0.0112454	0.0258185	0.00826642	0.00582399	0.00904076	0.0224242	0.0171014	0.00379636	0	0.021729	0.00321572	0.0559393
ITGA10	0.00898533	0.00501319	0.00648947	0.00941085	0.0100028	0.00289795	0.0121243	0.00351448	0.00295863	0.0107251	0.0108015	0.00646783	0.107182
PEX11B	0.0900514	0.105767	0.110104	0.0946172	0.0802527	0.110269	0.148341	0.110472	0.0611976	0.134886	0.129556	0.137284	0.106671
RBM8A	1.12758	1.13747	1.17696	1.07378	1.14131	1.27152	1.11776	1.21462	1.35989	1.24773	1.25614	1.22507	1.17084
AC243547.3	0	0.00170426	0.00291958	0.0024871	0.0069311	0	0	0	0.0120613	0	0.00270816	0	0
LIX1L	0.351579	0.254653	0.253808	0.316677	0.350268	0.280524	0.212348	0.211512	0.245197	0.283665	0.211287	0.219429	0.350163
ANKRD34A	0.00790421	0.0121198	0.00995956	0.00549446	0.0153777	0.00801079	0.0164226	0.00816946	0.00645663	0.0465785	0.0028477	0.0453284	0
POLR3GL	0.663629	0.666444	0.673455	0.692355	0.603956	0.676098	0.677965	0.617141	0.527569	0.773912	0.592194	0.778706	0.51541
TXNIP	0.829997	0.770292	0.781167	0.743433	0.750874	0.611553	0.940981	0.583072	0.718141	0.778747	0.552463	0.678131	1.10205
NBPF10	0.0154141	0.00936694	0.0118483	0.0161942	0.0109422	0.0159934	0.0271699	0.0016763	0.0151517	0.00444913	0.023143	0	0.0844096
NOTCH2NLA	0.0200301	0.00712376	0.0123547	0.025385	0.0189164	0.0155737	0.00243053	0	0.00847143	0.00774304	0.0174728	0.0158954	0.0915608
NBPF12	0.0439011	0.0383042	0.0540662	0.0381088	0.0464939	0.0294841	0.0594467	0.0482216	0.0738511	0.0699516	0.0308762	0.0382205	0
PRKAB2	0.258834	0.31372	0.293967	0.300348	0.211456	0.247236	0.307619	0.265622	0.472016	0.25898	0.242746	0.274509	0.125686
FMO5	0.00668097	0.00485612	0.00538612	0.00877159	0.00394821	0	0.00172169	0.00190476	0	0.00459309	0.00799316	0.00660366	0
CHD1L	0.153253	0.0740211	0.0679709	0.148132	0.138873	0.0604034	0.0967277	0.0566334	0.0972171	0.088313	0.0725321	0.0597839	0.114773
BCL9	0.203916	0.325743	0.34788	0.236756	0.209001	0.297522	0.249724	0.280492	0.175057	0.348095	0.292999	0.250827	0.140433
ACP6	0.0859586	0.0625557	0.0624078	0.0947647	0.200273	0.0513574	0.0344308	0.0511899	0.111044	0.085677	0.0349761	0.0883779	0.0526676
GJA5	0	0.00217388	0	0.00324075	0	0	0	0	0.00487679	0	0	0	0
GPR89B	0.0330387	0.0457026	0.0303472	0.019249	0.0308276	0.0390326	0.0344384	0.0533803	0.0411547	0.0660857	0.0282457	0.0436536	0.0133899
NBPF11	0.0434077	0.0577114	0.044475	0.0571365	0.0427905	0.0291584	0.04379	0.035764	0.113105	0.0306429	0.0421862	0.0548687	0.0693372
AC245100.7	0.314932	0.0928356	0.0693809	0.240548	0.112537	0.0770264	0.0863201	0.0873477	0.137553	0.0968207	0.111935	0.131935	0.098489
PPIAL4G	0.000685506	0.00387681	0.00316859	0.000511218	0	0.000794551	0	0	0	0	0	0	0
NBPF14	0.0230123	0.00973483	0.0192441	0.0346204	0.0307791	0.0232334	0.0179236	0.00461494	0.0173778	0.0194845	0.0286815	0.00839223	0.0654353
NOTCH2NLB	0.00120752	0	0	0	0.00183639	0	0	0	0	0	0	0	0
NUDT4B	0.00414927	0.000442931	0.000567655	0.00342577	0.00163983	0.00152121	0.00539301	0.00204596	0.00582752	0.00786102	0.00679167	0.0032161	0
PDE4DIP	0.453038	1.12366	1.26444	0.433303	0.3019	1.34982	0.950027	1.00954	0.962333	1.25748	1.32128	1.37384	0.460365
NBPF9	0.0448695	0.0514353	0.0629864	0.055958	0.0377927	0.0642571	0.0591052	0.0460159	0.0414816	0.0647105	0.0630655	0.062511	0.0193684
NOTCH2NLC	0.0133122	0.00142461	0.00386281	0.00968208	0.00427106	0.0106509	0.00397689	0.00290278	0.0143876	0.0126853	0.00301383	0.00286672	0.0200963
AC242842.3	0.000869675	0	0.00150162	0.000675412	0.00296686	0	0	0	0	0.00611425	0	0	0
NBPF19	0.000231213	0	0.00311409	0.000880693	0	0.0012287	0.00139841	0	0	0	0	0	0
HIST2H2BF	0.0198944	0.010226	0.00840459	0.0100174	0.00976506	0.00854111	0.00339791	0.00856099	0.0444655	0.0046845	0.0130453	0.00860646	0
HIST2H4A	0	0.00108197	0	0.000603874	0.00151088	0	0	0	0.00841345	0	0	0	0
HIST2H2AA4	0.000399364	0.00118101	0	0.00306426	0	0.000716413	0	0	0	0	0	0	0
HIST2H4B	0.00387128	0.00493921	0.0026355	0.00316822	0	0.00249575	0.00358102	0.00670755	0.00695668	0.00227808	0	0	0
HIST2H2BE	0.0181791	0.0104281	0.00331936	0.0169254	0.0204102	0.0132965	0.0158703	0.0129738	0.042329	0.00539352	0.0245887	0.0336409	0
HIST2H2AC	0.05566	0.0426727	0.0367075	0.0679091	0.0290763	0.0144074	0.0306344	0.04501	0.0650267	0.0517221	0.00954472	0.0393579	0.0520266
HIST2H2AB	0.00845657	0.00485298	0.00362382	0.00762839	0.00819415	0.00600268	0.00517304	0.00828131	0.00948918	0	0.00982735	0.00444285	0
BOLA1	0.0370299	0.0461596	0.028244	0.10833	0.0659572	0.0133145	0.0658904	0.00157614	0.0725849	0.146316	0.0373861	0.107599	0.234878
SV2A	0.376207	1.0331	0.805872	0.45323	0.332369	1.22359	1.07129	1.2199	0.477181	0.985677	1.21297	1.10618	0.159741
SF3B4	0.39213	0.510198	0.484924	0.412733	0.358811	0.45315	0.456992	0.463207	0.489217	0.430109	0.370134	0.378395	0.337012
MTMR11	0.0869385	0.0117885	0.0293245	0.114766	0.10982	0.0141666	0.0357109	0.00754216	0.0869502	0.0280078	0.00412496	0.00309636	0.107382
OTUD7B	0.109185	0.0911482	0.0624914	0.144679	0.0954304	0.0664634	0.0553845	0.078142	0.130281	0.0503155	0.051936	0.0784758	0.0710776
VPS45	0.263483	0.336565	0.29342	0.269481	0.269158	0.29336	0.260985	0.285286	0.249149	0.34659	0.304995	0.317047	0.293896
PLEKHO1	0.906639	0.720021	0.701958	0.627163	0.512238	0.63033	0.695638	0.710317	0.748147	0.668261	0.702899	0.65867	0.66471
ANP32E	1.03718	0.475959	0.492947	0.783494	0.631334	0.472897	0.466595	0.41545	0.725681	0.541818	0.325199	0.536368	0.508398
CA14	1.05894	0.142905	0.102052	0.586949	0.751088	0.134438	0.0927801	0.0979702	0.649253	0.0694918	0.0332487	0.127745	0.0228473
APH1A	0.852533	0.632363	0.63789	0.849637	0.965495	0.608219	0.686735	0.572011	0.924726	0.704858	0.517864	0.649098	0.735922
C1orf54	1.31262	0.423014	0.710822	1.06882	0.993078	0.348131	0.424202	0.270052	0.783909	0.561774	0.166415	0.540642	0.890348
CIART	0.050091	0.0180481	0.043663	0.0347723	0.0229328	0.00993788	0.0292621	0.0114749	0.0275914	0.0232553	0.00443166	0.0255043	0.0150537
MRPS21	1.4908	1.39946	1.42415	1.49893	1.54075	1.54757	1.45719	1.42172	1.37435	1.45782	1.60214	1.58061	1.38704
PRPF3	0.177824	0.222443	0.190934	0.125561	0.177831	0.166989	0.222826	0.185558	0.374639	0.131186	0.176427	0.160166	0.116261
RPRD2	0.283174	0.466227	0.414942	0.269373	0.27132	0.390195	0.479656	0.473151	0.448669	0.393387	0.455849	0.405102	0.262823
TARS2	0.177548	0.172186	0.160193	0.142618	0.144928	0.154602	0.150021	0.146555	0.180492	0.136872	0.0981623	0.164589	0.0951367
ECM1	0.0374538	0.141157	0.399397	0.0480141	0.0204909	0.235627	0.243418	0.197611	0.0565902	0.508597	0.0703758	0.226644	1.10537
ADAMTSL4	0.0229332	0.00887671	0.00769805	0.0378043	0.0243114	0.00564724	0	0.00380239	0.0229684	0.0106923	0.00596026	0.00249426	0.0550056
MCL1	0.709887	0.347394	0.401905	0.722771	0.625444	0.308687	0.3974	0.324494	0.648809	0.367113	0.288229	0.328073	0.629438
ENSA	0.596911	0.838629	0.852174	0.811769	0.539552	0.765978	0.928638	0.729522	0.664555	0.846423	0.82061	0.691891	0.511329
GOLPH3L	0.139933	0.115333	0.112601	0.161601	0.144462	0.128807	0.171549	0.088038	0.16436	0.124674	0.0967508	0.108823	0.111398
CTSS	0.00247059	0.00160626	0.00788011	0.00403175	0.00610934	0.00248826	0.0202843	0.00191164	0	0.0022991	0	0.00252896	0.0957771
CTSK	0.0119249	0.01068	0.0100633	0.0133727	0.0324996	0.00683609	0.0257777	0.0011634	0.00289967	0	0.0169301	0.0201367	0.144942
ARNT	0.141918	0.106207	0.0849313	0.10448	0.127503	0.0826664	0.094437	0.0969599	0.129633	0.103437	0.0737656	0.0530044	0.092847
CTXND2	0.000390475	0	0	0	0	0	0	0	0	0	0.00457618	0	0
SETDB1	0.146211	0.135517	0.12027	0.144202	0.161725	0.106563	0.149861	0.135971	0.149357	0.105289	0.148139	0.101783	0.0883741
CERS2	0.277106	0.192012	0.18268	0.315123	0.218741	0.210755	0.188745	0.20698	0.23994	0.205266	0.172484	0.179354	0.356954
ANXA9	0	0	0.00092329	0.0021758	0	0	0.00502253	0	0	0	0	0	0
MINDY1	0.091336	0.0789137	0.104547	0.0795023	0.0909772	0.0874948	0.0912893	0.10057	0.0949102	0.101233	0.0505076	0.0995138	0.0584797
PRUNE1	0.11357	0.185267	0.175007	0.0964214	0.0912601	0.194143	0.188141	0.175075	0.105422	0.122338	0.154504	0.180877	0.124547
BNIPL	0.00564354	0.00835176	0.00869416	0.00928249	0.00965822	0.00735815	0.0116424	0.00957537	0.0243811	0.0246162	0.016454	0.00746571	0.0522862
C1orf56	0.271213	0.287939	0.259095	0.307889	0.314455	0.261962	0.30178	0.292843	0.256523	0.287391	0.278526	0.202048	0.291219
CDC42SE1	0.379565	0.50539	0.538222	0.41523	0.398541	0.533931	0.531061	0.456859	0.419706	0.554488	0.459427	0.54047	0.340191
MLLT11	0.737899	2.15251	2.25717	0.785844	0.819014	2.24583	2.08274	2.20143	1.15333	2.15714	2.26845	2.33921	0.954105
GABPB2	0.016099	0.0152853	0.0178264	0.032426	0.030302	0.022897	0.0228139	0.0133058	0.0579958	0.0283088	0.00926796	0.0168884	0.0376835
SEMA6C	0.205037	0.257207	0.280646	0.109371	0.159087	0.239397	0.261898	0.18858	0.113772	0.21971	0.15874	0.255938	0.143713
SCNM1	0.338065	0.409162	0.364357	0.331569	0.318398	0.393219	0.352527	0.357779	0.609681	0.382078	0.412195	0.463671	0.241499
LYSMD1	0.117711	0.224524	0.202523	0.108465	0.0942889	0.217833	0.2159	0.185167	0.186842	0.232673	0.215556	0.21718	0.0608754
VPS72	0.378747	0.557324	0.552597	0.427983	0.390429	0.475356	0.527977	0.514194	0.480679	0.474624	0.461254	0.430559	0.258622
PIP5K1A	0.210914	0.209007	0.208805	0.210042	0.198137	0.166169	0.205583	0.156943	0.297572	0.204108	0.193812	0.177653	0.238076
PSMD4	0.932571	1.08199	1.08284	0.947262	0.914886	1.0824	1.07682	1.08701	1.10786	1.00803	1.0596	1.11104	0.87603
ZNF687	0.104872	0.0727152	0.0790232	0.128244	0.137163	0.0725371	0.100187	0.0385034	0.119054	0.0901837	0.0306297	0.081654	0.0620577
PI4KB	0.210713	0.268659	0.288709	0.257166	0.22538	0.24859	0.237739	0.231509	0.292253	0.276283	0.236899	0.26371	0.218724
RFX5	0.072813	0.065023	0.0736939	0.113598	0.0552098	0.0784221	0.11497	0.046107	0.127306	0.071939	0.105729	0.0869962	0.00791131
SELENBP1	0.233499	0.00673979	0.00328266	0.22896	0.149288	0.00666466	0	0.00518637	0.0706142	0	0.00357574	0.00329009	0.0790595
PSMB4	0.804699	0.866368	0.88093	0.844613	0.968564	0.900614	0.923308	0.900785	0.900174	0.949499	0.836276	0.894504	0.69831
POGZ	0.379168	0.519756	0.51093	0.313715	0.395836	0.422021	0.495727	0.500871	0.339938	0.462628	0.318876	0.440451	0.299038
CGN	0.0142418	0.0307267	0.013999	0.0130287	0.0390919	0.0408407	0.0123181	0.0355471	0.0122383	0.00651063	0.0312829	0.0128403	0
TUFT1	0.0224968	0.119844	0.105851	0.0414962	0.012554	0.129616	0.0885925	0.087527	0.0530145	0.0533856	0.107975	0.0994292	0.0193684
SNX27	0.385717	0.429393	0.412789	0.349019	0.453724	0.39402	0.480167	0.430702	0.535558	0.38694	0.423723	0.325788	0.148244
CELF3	0.111472	0.956433	0.977906	0.0795935	0.0518255	0.858354	0.834649	0.884228	0.236258	0.944196	0.874804	0.851085	0
RIIAD1	0.0308298	0.23104	0.299255	0.0503157	0.0499033	0.247419	0.28843	0.238703	0.0602383	0.386127	0.242782	0.265054	0
MRPL9	0.394056	0.490476	0.460111	0.352651	0.416129	0.463378	0.467612	0.508904	0.578269	0.440284	0.506898	0.48671	0.520986
OAZ3	0.0174094	0.021306	0.0153997	0.0320225	0.0347826	0.0191138	0.0129647	0.0244042	0.0413682	0.0137738	0.0152551	0.0357771	0
TDRKH	0.0598205	0.133174	0.144644	0.0556664	0.0430234	0.140527	0.167357	0.119723	0.144342	0.127057	0.135756	0.111691	0.0282449
LINGO4	0	0.000806938	0.000488004	0	0	0.000878538	0.00230157	0.00262578	0	0.0022991	0	0	0
RORC	0.00055919	0.00252816	0.000551886	0.000624435	0	0	0.00265549	0	0	0.00390692	0	0.00611999	0
C2CD4D	0.000642891	0.00518746	0.0122697	0	0	0.00590169	0.0115142	0.0038378	0	0.0184811	0.00444769	0.00640857	0
THEM4	0.0541162	0.229573	0.186618	0.14034	0.0538451	0.189937	0.140614	0.205605	0.137939	0.330933	0.256984	0.30408	0.0507669
S100A10	0.62265	1.78988	2.22508	2.5158	0.589912	0.262101	1.71405	0.212797	1.37308	2.71091	0.330121	2.6435	1.53088
S100A11	0.146776	0.340287	0.372707	1.72258	0.239119	0.0279558	0.0349778	0.0161835	0.7734	0.951719	0.0546699	0.652346	3.2918
LOR	0	0.00450543	0.000906103	0	0.000890636	0	0	0.00161952	0	0.00216181	0	0	0
S100A6	0	0.000526145	0	0.00072207	0.00572488	0	0.0046325	0	0	0	0	0	0
S100A4	0.0166012	0.00186241	0.00196258	0.0781275	0.0222418	0.00418384	0.00192257	0.00242921	0.0458193	0	0.00748909	0.00398761	0.113717
S100A3	0.00428521	0.00354082	0	0.0117906	0.00717743	0.00630051	0	0.0122763	0.004511	0.00245731	0.00320878	0.00325112	0.0485313
S100A2	0.036122	0.0561402	0.0703584	0.0887241	0.08645	0.053739	0.0377537	0.0381176	0.113895	0.0561075	0.033199	0.108102	0.0734754
S100A16	1.18572	0.0744826	0.0638431	1.40143	1.4493	0.0979681	0.0735931	0.0829224	0.563945	0.140264	0.0599175	0.161337	0.981191
S100A14	0.0048531	0.000614537	0	0.00229899	0.00215232	0.000899496	0	0	0	0	0.00295503	0	0
S100A13	0.920254	0.514046	0.653384	1.20514	0.752341	0.901768	0.367147	0.810612	0.377496	0.460009	0.403059	0.770011	1.56643
S100A1	0.0181761	0.00167079	0.013654	0.014474	0.0195937	0.0036258	0.00360728	0.00175593	0.0083572	0.00436757	0	0.00329009	0.021976
CHTOP	0.48078	0.598957	0.601673	0.373806	0.430216	0.504891	0.623362	0.562139	0.621286	0.611175	0.472963	0.558143	0.287521
SNAPIN	0.760437	0.354729	0.359438	0.604902	0.626933	0.38165	0.341719	0.396069	0.485701	0.388869	0.278903	0.377132	0.436987
ILF2	0.996524	1.07638	1.07567	0.959968	0.855427	1.0888	1.04007	1.02705	1.07825	0.989337	0.99129	1.0733	1.0844
NPR1	0.000711739	0.000699565	0.00172554	0.0202148	0.000632116	0.00116998	0	0	0	0	0	0	0
INTS3	0.337538	0.289666	0.263085	0.331139	0.436331	0.197831	0.334264	0.209216	0.242619	0.260427	0.233137	0.217605	0.172123
SLC27A3	0.0420836	0.0193701	0.0205084	0.0663576	0.0854168	0.0248479	0.00688755	0.00745411	0.102385	0.0222121	0.0275256	0.0353631	0
GATAD2B	0.255011	0.416382	0.357521	0.237364	0.205949	0.307976	0.444525	0.349052	0.276417	0.335341	0.323164	0.317405	0.166229
DENND4B	0.223461	0.378578	0.331908	0.150415	0.225364	0.310706	0.348059	0.298986	0.340392	0.372461	0.298285	0.308066	0.0521956
CRTC2	0.108342	0.0994766	0.111547	0.104127	0.112095	0.0773955	0.117308	0.067926	0.170693	0.106808	0.0844146	0.0665106	0.0597984
SLC39A1	0.0998225	0.029237	0.0399048	0.134956	0.103947	0.076722	0.0312582	0.0397555	0.118013	0.0578579	0.0297245	0.0681103	0.182147
CREB3L4	0.105471	0.0395896	0.0290011	0.0677979	0.104943	0.0416397	0.031892	0.0374727	0.104295	0.0488228	0.0359085	0.0440927	0.0643356
JTB	0.853294	0.9437	0.951651	0.996504	0.866066	0.942348	0.986912	0.887682	1.06322	1.0313	0.997591	0.991647	1.23935
AL358472.6	0.00490642	0.000821121	0.00528724	0.0061487	0.00826704	0.00117068	0.00836637	0.00515107	0	0	0	0.0149259	0
RAB13	0.441876	0.293036	0.604671	0.952549	0.36141	0.288497	0.250708	0.172884	0.572678	0.278624	0.12193	0.235656	1.38305
RPS27	3.2607	2.97563	2.96856	3.54139	3.17512	2.90308	2.83824	2.66705	3.52068	2.9955	2.69306	2.86783	3.61954
NUP210L	0.00125957	0.00159419	0.00052597	0.00109006	0	0	0	0.00451195	0.00841345	0	0.00501877	0	0
TPM3	1.05007	1.57327	1.6701	1.06876	1.09096	1.76312	1.50655	1.63665	1.29555	1.5921	1.64752	1.66045	1.21412
C1orf189	0.00876817	0	0.00107781	0.0041038	0.000569346	0.00269247	0	0.00170653	0.00612947	0	0	0.00237949	0
C1orf43	0.896567	0.913611	0.891965	1.03451	0.921006	1.0348	0.847177	0.898331	1.12577	0.942152	1.01725	1.05827	0.727378
UBAP2L	0.541552	0.710492	0.712793	0.509227	0.546472	0.717041	0.653363	0.718942	0.590775	0.699623	0.643646	0.690522	0.446594
HAX1	0.78833	0.766404	0.779935	0.763214	0.851441	0.797781	0.798871	0.788455	0.931441	0.926677	0.805847	0.852341	0.851614
AQP10	0	0.00030646	0	0.0014569	0	0	0	0.0022068	0	0.00333605	0	0	0
ATP8B2	0.0574073	0.162668	0.135226	0.07326	0.0716414	0.114474	0.140678	0.0937344	0.0669339	0.152172	0.199918	0.0881684	0.0812138
IL6R	0.012774	0.0227145	0.035461	0.0208571	0.0415021	0.0455989	0.0305926	0.0129142	0.0253867	0.0300063	0.0617771	0.0312898	0.0204509
SHE	0	0.000499279	0	0.00102157	0	0	0	0	0.00347468	0	0	0	0
TDRD10	0	0.000995692	0	0	0	0	0.0028447	0	0	0.00243235	0	0	0
UBE2Q1	0.183679	0.289711	0.259944	0.191416	0.178763	0.288755	0.232501	0.291859	0.259649	0.343411	0.3081	0.285833	0.214048
CHRNB2	0.0278308	0.141556	0.128843	0.0102016	0.00781705	0.137113	0.130487	0.193003	0.0226861	0.133153	0.121506	0.185697	0.0251169
ADAR	0.639247	0.849444	0.820756	0.554464	0.671981	0.749679	0.828849	0.733616	0.700726	0.776673	0.737418	0.713918	0.733473
KCNN3	0.532786	0.0712498	0.0313643	0.504811	0.498515	0.0484805	0.0392438	0.0238059	0.224026	0.0391664	0.0313182	0.0346753	0.104122
PMVK	0.77401	0.527425	0.520208	0.673071	0.74236	0.55927	0.5135	0.486656	0.712347	0.571955	0.564165	0.629288	0.410202
PBXIP1	0.851878	0.0663523	0.0631067	0.714794	0.976243	0.0668714	0.0461734	0.0661796	0.415598	0.0684397	0.0231083	0.0475714	0.419044
PYGO2	0.170619	0.217245	0.188243	0.186094	0.13818	0.223322	0.200392	0.197185	0.202062	0.173875	0.237143	0.24118	0.0964283
SHC1	0.468678	0.1415	0.146491	0.506116	0.576772	0.185217	0.146784	0.117602	0.296389	0.235514	0.142533	0.24647	1.0118
CKS1B	0.376191	0.187071	0.170962	0.425837	0.321208	0.231369	0.176462	0.194493	0.321186	0.13259	0.159999	0.186844	0.418363
FLAD1	0.195132	0.210321	0.207019	0.255155	0.18324	0.274329	0.251763	0.201364	0.300465	0.18629	0.281196	0.264227	0.194103
LENEP	0.0131583	0	0	0.0128695	0.0385106	0.00168161	0	0	0.0492861	0	0	0	0
ZBTB7B	0.0586531	0.0128973	0.0147232	0.0777643	0.0575106	0.0135782	0.0214587	0.00183256	0.106165	0.0261441	0.0105928	0.0271511	0.154128
DCST2	0.012247	0.01136	0.011559	0.00383144	0.0136102	0.00672324	0.0109299	0.00863454	0.00782806	0.0219403	0.0257747	0.00321572	0.010316
ADAM15	0.189113	0.135137	0.126456	0.165754	0.25905	0.114819	0.129111	0.108035	0.152005	0.148705	0.120382	0.0876841	0.11563
EFNA4	0.204453	0.0133179	0.00383184	0.122688	0.117533	0.00705992	0.00277642	0.0106379	0.0890336	0	0	0	0.300896
EFNA3	0.266972	0.393287	0.291284	0.0946747	0.0825015	0.273718	0.434841	0.347612	0.283874	0.363015	0.232423	0.220176	0.0987337
EFNA1	0.118176	0.0600694	0.0101131	0.122583	0.303954	0.044948	0.0265641	0.0545086	0.198788	0.100096	0.0763749	0.141716	0.0872467
SLC50A1	0.231876	0.148412	0.130528	0.256	0.267199	0.223773	0.16074	0.203187	0.192068	0.177128	0.269296	0.274071	0.519979
DPM3	1.20843	0.650423	0.659589	1.04505	1.06103	0.687433	0.726026	0.633742	0.870043	0.774628	0.79513	0.700044	0.865925
KRTCAP2	0.705217	0.535437	0.585332	0.615391	0.716485	0.513724	0.486039	0.498328	0.693003	0.61911	0.553638	0.533235	0.689464
TRIM46	0.0373484	0.113799	0.118848	0.0233257	0.03378	0.103522	0.108323	0.131841	0.0474726	0.127698	0.118919	0.0616501	0
MUC1	0.144763	0.0301846	0.0348256	0.103913	0.165952	0.0240205	0.0154181	0.0287658	0.0580454	0.0132738	0.0565189	0.0391778	0.0817289
THBS3	0.163535	0.128981	0.133128	0.180828	0.176572	0.105135	0.117054	0.0753274	0.110562	0.086318	0.104628	0.107823	0.0908791
MTX1	0.54202	0.411358	0.396167	0.548897	0.51875	0.413115	0.471918	0.424748	0.6256	0.39573	0.436432	0.414687	0.554357
GBA	0.299869	0.134777	0.129097	0.301328	0.349285	0.151978	0.100323	0.14965	0.232255	0.178966	0.12325	0.149277	0.082443
FAM189B	0.116463	0.15359	0.142636	0.130435	0.106101	0.230113	0.122683	0.180143	0.128194	0.227759	0.220137	0.209213	0.18177
SCAMP3	0.294081	0.270882	0.298417	0.246225	0.240352	0.257705	0.32374	0.257876	0.344345	0.274659	0.274509	0.329409	0.180909
CLK2	0.118747	0.0972581	0.0921849	0.0966993	0.104815	0.0901377	0.117931	0.0723527	0.141183	0.147328	0.112361	0.105533	0.0399501
HCN3	0.0555996	0.265528	0.313415	0.0236301	0.0531351	0.265782	0.272146	0.277448	0.120161	0.210627	0.242688	0.223497	0
PKLR	0.00161457	0.00319171	0.0026464	0.00312903	0.00278872	0	0	0	0	0	0	0	0.0150537
FDPS	0.947287	0.822456	0.776777	0.891684	0.889494	1.11961	0.733328	0.856223	0.86267	0.86597	0.98666	1.09426	0.881158
RUSC1	0.216928	0.396593	0.376996	0.202709	0.179853	0.519911	0.274034	0.411402	0.258018	0.302153	0.562222	0.498979	0.140608
ASH1L	0.627667	0.803742	0.880021	0.572436	0.57952	0.705333	0.923368	0.714616	0.745111	0.802375	0.715223	0.603628	0.384202
MSTO1	0.105139	0.14693	0.129732	0.107573	0.0793727	0.128024	0.165778	0.0754712	0.16512	0.161759	0.119801	0.151223	0.205182
YY1AP1	0.171867	0.260209	0.24184	0.156617	0.149633	0.224452	0.288409	0.224404	0.183449	0.247757	0.23594	0.158866	0.132735
DAP3	0.404604	0.39221	0.381945	0.442887	0.314997	0.413534	0.433645	0.367703	0.498387	0.412061	0.486987	0.472003	0.483346
GON4L	0.466502	0.413286	0.421694	0.456274	0.573897	0.371728	0.482831	0.344945	0.561148	0.432344	0.390531	0.366964	0.478501
SYT11	1.80573	1.47657	1.54881	1.56579	2.14801	1.59678	1.47532	1.502	1.60486	1.32245	1.59522	1.28608	0.387145
RIT1	0.525462	0.244338	0.247997	0.50539	0.501983	0.19806	0.199037	0.217568	0.442727	0.250209	0.117717	0.232888	0.294174
KHDC4	0.168747	0.208178	0.203299	0.124225	0.141321	0.149414	0.189773	0.0994492	0.297539	0.192384	0.128474	0.159423	0.152037
ARHGEF2	0.0818034	0.173069	0.217056	0.100804	0.165884	0.180071	0.186621	0.117049	0.478415	0.208287	0.095368	0.167692	0.519892
SSR2	1.09297	1.0828	1.0064	0.978669	0.991732	1.00645	0.913371	1.04257	1.11412	1.06399	0.881133	1.10515	1.95552
UBQLN4	0.133497	0.188513	0.200707	0.105124	0.104575	0.196275	0.227221	0.143696	0.186398	0.17203	0.188003	0.183901	0.0434535
LAMTOR2	1.03732	0.899458	0.86527	1.09765	1.03083	1.08267	0.915031	1.0662	0.98579	0.972099	1.13789	1.13864	1.00946
RAB25	0.00022195	0.00453498	0.00597097	0.00121722	0	0	0.00338394	0	0	0.0052396	0	0	0
MEX3A	0.357698	0.707826	0.75228	0.255194	0.343999	0.584087	0.704554	0.589961	0.424298	0.641082	0.505335	0.570437	0.252041
LMNA	0.556534	0.362826	0.359654	0.672383	0.605966	0.34316	0.347689	0.287721	0.686974	0.41429	0.323484	0.415718	1.41287
SEMA4A	0.0378585	0.0385414	0.040073	0.0272463	0.0168152	0.0200412	0.0690604	0.0351982	0.0150681	0.00549067	0.0277681	0.00967175	0.0118566
SLC25A44	0.0992556	0.138992	0.133354	0.102712	0.087219	0.106827	0.167979	0.13931	0.0990995	0.171346	0.184918	0.121134	0.131628
PMF1-BGLAP	0.0015596	0.00712264	0.00333473	0.00564007	0.00200605	0.00719717	0.00936475	0	0.00688977	0.00669192	0.00369944	0	0
PMF1	0.550738	0.326584	0.345251	0.49111	0.480663	0.322651	0.348711	0.306764	0.477628	0.322844	0.28395	0.317405	0.359732
BGLAP	0.000888291	0.00551009	0.00170374	0.00241733	0.0049519	0.00426119	0.00764658	0.00292163	0.00295863	0.00790896	0.00909922	0.00338296	0
PAQR6	0.273272	0.0421609	0.0329163	0.201929	0.218385	0.0336095	0.0422577	0.0319991	0.0524908	0.0186565	0.0157515	0.0378439	0.0422937
SMG5	0.153071	0.163131	0.154389	0.142039	0.157542	0.132676	0.193104	0.153153	0.235124	0.141366	0.112795	0.178518	0.0858689
TMEM79	0.0624227	0.0407308	0.0439515	0.0505729	0.0784474	0.0240667	0.0182979	0.039934	0.160661	0.0289645	0.0257713	0.0412934	0.0405923
GLMP	0.00866596	0.00382719	0.00328585	0.000352414	0.0122954	0.00203681	0.00372027	0.00624277	0.00692067	0.00143159	0	0	0
VHLL	0.000741603	0	0	0	0	0	0	0.00227698	0	0	0	0	0
CCT3	1.36054	1.36892	1.38993	1.3334	1.24976	1.3579	1.48268	1.34114	1.48242	1.38187	1.29994	1.4176	0.998783
TSACC	0.0386989	0.00962788	0.00168411	0.0270403	0.030914	0.00824102	0.0143554	0.0102119	0.0477537	0.00824689	0.0199228	0.0189875	0
RHBG	0.00472666	0	0.000785105	0.00131235	0.000983316	0	0.00462907	0	0.00308373	0	0	0	0
C1orf61	3.30538	0.310377	0.709914	2.79091	3.39386	0.606785	1.17991	0.301739	2.281	0.466921	0.239923	0.159875	0.276204
MEF2D	0.117893	0.178148	0.174747	0.138545	0.127215	0.136483	0.285295	0.169166	0.163823	0.2184	0.131048	0.138225	0.340872
IQGAP3	0.00017936	0.000529595	0.00256195	0.00159559	0	0.0010631	0.00574915	0.00279486	0.0336912	0.00152852	0	0	0
NAXE	1.11411	0.5186	0.506046	0.993699	0.542557	0.446015	0.525207	0.456123	0.567863	0.503207	0.39022	0.486907	0.52034
GPATCH4	0.137879	0.197471	0.149351	0.175276	0.0995434	0.199059	0.18096	0.196078	0.304887	0.192995	0.288972	0.2513	0.251432
HAPLN2	0.0305513	0.0457956	0.058967	0.0162096	0.011029	0.0279113	0.0451873	0.0432153	0.0163059	0.0412466	0.0465214	0.0775905	0
BCAN	0.664161	0.0568728	0.0359651	0.828068	0.339103	0.133943	0.0431549	0.056297	0.284272	0.0905396	0.0497681	0.102637	0.0150537
NES	0.923222	0.308682	0.159372	1.39468	1.56471	0.360596	0.162434	0.243135	1.11056	0.395069	0.298773	0.362446	0.873114
CRABP2	0.231554	0.535319	0.570592	0.181326	0.525178	0.930059	0.59338	0.61922	0.502125	0.744852	0.783979	0.993533	1.02574
ISG20L2	0.176568	0.228044	0.218706	0.22056	0.209581	0.165532	0.237661	0.19453	0.342195	0.205748	0.22967	0.199805	0.203564
RRNAD1	0.216264	0.126598	0.0942767	0.148422	0.20422	0.146974	0.149363	0.135845	0.247866	0.112043	0.103114	0.124611	0.0714327
MRPL24	0.37507	0.19948	0.174124	0.361407	0.454748	0.231455	0.254692	0.246227	0.280387	0.248414	0.190536	0.229782	0.204869
HDGF	0.560552	0.367655	0.437886	0.615731	0.504999	0.319558	0.542961	0.311349	0.472637	0.472672	0.360816	0.349256	0.38249
PRCC	0.34025	0.484748	0.451733	0.356995	0.286615	0.419169	0.481746	0.434297	0.380145	0.39998	0.412648	0.422971	0.339202
SH2D2A	0.00158047	0.00187447	0	0	0.00125894	0	0	0.00278104	0.00471624	0.00238036	0	0	0.0660143
NTRK1	0.000544788	0	0.00104251	0.00235748	0	0	0	0	0.00175032	0	0.00838907	0.00413349	0.0574584
INSRR	0.000266539	0	0.00036148	0.0020145	0.00151644	0	0	0	0	0	0	0	0.0365785
PEAR1	0.000864163	0	0.000839855	0	0.00210804	0	0.00323483	0	0.00611577	0	0	0	0
ARHGEF11	0.100163	0.248415	0.222607	0.107825	0.0680471	0.196929	0.324828	0.285353	0.112679	0.22043	0.208577	0.232751	0.0367668
ETV3	0.0698418	0.0846838	0.0934327	0.0539363	0.0545422	0.0610796	0.104178	0.0626419	0.138395	0.138614	0.0546039	0.0768811	0.26037
FCRL2	0	0.000378411	0	0	0	0.000829881	0	0	0	0	0	0.0025681	0.0133899
KIRREL1	0.0849394	0.0793334	0.0947841	0.16382	0.132484	0.0305244	0.149999	0.0709271	0.0396476	0.0721983	0.0395389	0.055292	0.453147
OR10K1	0	0.000817312	0.000902115	0.000946794	0	0	0	0	0	0	0	0	0
PYHIN1	0.00212644	0.00456294	0.00224678	0.00434922	0	0.00142472	0	0.00264301	0	0.00422166	0	0	0
IFI16	0.91668	0.566372	0.753062	0.876781	0.31379	0.416415	0.817436	0.50609	1.09982	0.797066	0.581931	1.15354	0.87015
AIM2	0.00917176	0.0409405	0.0631661	0.00477818	0.00926796	0.0336087	0.0429471	0.0323226	0.0170859	0.0353543	0.0357021	0.0243431	0
CADM3	0.664568	0.926097	0.784742	0.569795	0.243064	0.88772	0.717168	1.06558	0.570844	0.714763	0.771416	0.819628	0.0175437
ACKR1	0.0237398	0.0366534	0.0355842	0.0501847	0.00637845	0.0452193	0.0103977	0.0407498	0.0122315	0.0348686	0.0499353	0.0233648	0
DUSP23	0.00520527	0.00942521	0.00895612	0.0303509	0.0257356	0.00279503	0.0327862	0.00384016	0.0141698	0.0341686	0.00413098	0.0401501	0.0644335
SLAMF8	0.000132644	0.000742907	0	0	0	0	0.00187165	0.0020094	0	0	0	0	0.0485313
AL590560.2	0.00103593	0.0103148	0.00927473	0.0039458	0.0027759	0.0027225	0.0161852	0.017106	0	0.0210051	0.0154321	0.0133324	0
VSIG8	0	0.00602774	0.00112776	0	0.00941433	0	0.00441446	0.00131201	0.00520301	0.00855698	0	0.0025681	0
CFAP45	0.00512032	0	0.0022857	0.0396838	0.0123336	0	0.00215797	0.00137791	0.0124843	0.00238036	0	0	0
TAGLN2	0.526794	0.0315701	0.0450852	0.888006	1.0191	0.125876	0.196134	0.0254364	0.666789	0.149461	0.14086	0.186722	0.661039
IGSF9	0.0632445	0.0916627	0.115609	0.0186126	0.00818132	0.0514357	0.0368017	0.0883725	0.0508272	0.110249	0.0336824	0.0535864	0
SLAMF9	0.000342085	0.000499742	0	0.00238063	0	0	0	0	0.00368861	0	0	0	0
KCNJ10	0.150849	0.00578657	0.0030333	0.142243	0.0343223	0.00513194	0.0025847	0.00253971	0.0344904	0	0	0	0
PIGM	0.241907	0.195358	0.186239	0.164318	0.156397	0.216944	0.21164	0.189748	0.269922	0.206321	0.215702	0.221221	0.11033
KCNJ9	0.00684279	0.0233943	0.0216111	0.00313015	0.00587358	0.0329701	0.0651737	0.0355789	0	0.0288189	0.0495476	0.0472153	0
IGSF8	0.384527	0.528499	0.530402	0.402157	0.579583	0.535591	0.460286	0.614136	0.310369	0.510543	0.507031	0.508641	0.405438
ATP1A2	0.0578595	0.00291692	0.000701264	0.154611	0.0860323	0.00496636	0.0119294	0.00125258	0.0120558	0.00441799	0.0149174	0.00415181	0.594923
ATP1A4	0.000406777	0	0	0	0.00201542	0	0	0	0	0	0	0	0
CASQ1	0.0116104	0.00196182	0.00628976	0.0232376	0.0484135	0.00426357	0.00644654	0	0.00520931	0	0.0150091	0	0.0150537
PEA15	1.84623	0.965337	1.27025	1.74418	2.38759	1.18284	1.06643	1.00502	1.57664	1.13303	1.17474	1.17601	1.14123
DCAF8	0.279263	0.166109	0.180982	0.29712	0.317605	0.136427	0.185802	0.138991	0.193443	0.199883	0.141395	0.11107	0.225435
AL139011.2	0.000578362	0.0024368	0.00162244	0.00460963	0.00105241	0.00157642	0	0	0.00951212	0	0	0	0
PEX19	0.342846	0.182343	0.172808	0.33754	0.379732	0.190971	0.168508	0.170003	0.221158	0.232546	0.183006	0.256204	0.359412
COPA	0.915446	0.885622	0.873907	0.899033	0.915565	0.838737	0.866318	0.778799	1.00553	0.944988	0.831172	0.877022	0.981197
NCSTN	0.50659	0.287754	0.290359	0.460173	0.544251	0.28663	0.256626	0.27133	0.433352	0.306928	0.26013	0.250522	0.453751
NHLH1	0.00877704	0.0199566	0.0161816	0.00964344	0.00419182	0.0242996	0.0259901	0.0366949	0.0291449	0.0340075	0.0174396	0.0404579	0
VANGL2	0.439675	0.373708	0.360503	0.379577	0.521244	0.335486	0.312625	0.255535	0.315641	0.405959	0.259733	0.294823	0.15443
CD84	0	0	0	0	0.00216902	0	0	0.00163074	0.00297441	0	0	0	0
SLAMF1	0	0.00354946	0.00116566	0	0	0.000768092	0.00182558	0.00567984	0	0.0022991	0	0.00248775	0
ITLN2	0.00621478	0	0	0.00306426	0.00405805	0	0	0	0.00508401	0.00424416	0	0	0
F11R	0.0722091	0.00504241	0.00948815	0.0489458	0.0414657	0.00524763	0.00522063	0.0128425	0.0383192	0	0.00876826	0.00886392	0
TSTD1	0.00081657	0	0.000884225	0	0	0	0	0.0020094	0	0	0	0	0
USF1	0.225204	0.226497	0.230522	0.195801	0.205377	0.206789	0.284365	0.209657	0.248858	0.229936	0.194691	0.249678	0.232321
ARHGAP30	0.00294448	0.0039468	0.00246286	0	0.00916066	0	0.00385503	0.0093664	0.0143532	0	0	0.00753428	0
NECTIN4	0.00221374	0	0.000985108	0.00243831	0	0.000911384	0	0	0.00592263	0	0	0	0
KLHDC9	0.23271	0.257572	0.222325	0.227898	0.272082	0.287232	0.215935	0.288631	0.170217	0.232913	0.252717	0.291119	0.0674898
PFDN2	1.21117	1.98003	2.0637	1.12899	1.05393	2.12556	2.03108	1.97192	2.10103	2.22565	1.98973	2.24456	1.38053
NIT1	0.576683	0.381927	0.456434	0.498075	0.555536	0.49916	0.466717	0.371479	0.552222	0.451973	0.454295	0.495062	0.458288
DEDD	0.135795	0.242425	0.219821	0.139756	0.123634	0.224125	0.212246	0.173648	0.16036	0.186742	0.203825	0.251954	0.152945
UFC1	0.92456	0.791238	0.882091	1.01071	0.888303	0.863324	0.769085	0.761924	0.830215	0.906833	0.751614	0.90075	0.953976
USP21	0.0735779	0.0790678	0.0774882	0.0686972	0.0890661	0.0668187	0.0853406	0.0697467	0.098062	0.0642763	0.0609348	0.0653788	0.0853162
PPOX	0.258864	0.269627	0.293675	0.224623	0.233699	0.237922	0.330578	0.298633	0.209529	0.280453	0.271204	0.274675	0.135207
B4GALT3	0.176479	0.245038	0.245231	0.176593	0.18483	0.209592	0.229988	0.215918	0.249241	0.24896	0.154433	0.161808	0.289892
ADAMTS4	0.0246685	0.00744279	0.0130957	0.0197864	0.0439664	0.0074366	0.0249109	0.00167833	0.0309863	0.0158916	0.0269148	0	0.0282778
NDUFS2	1.09034	0.877483	0.914528	1.03793	1.20445	0.964278	0.957615	0.905474	0.91941	0.908298	0.935097	0.917355	1.01988
FCER1G	0.0017098	0.00108486	0.00359199	0.00282358	0	0.00273499	0	0.00137791	0.00703825	0	0.0140228	0.00407935	0
APOA2	0	0.000582613	0.00237935	0	0.0011995	0	0	0.00323002	0	0	0	0	0
TOMM40L	0.0484167	0.148477	0.166504	0.04368	0.101386	0.218822	0.156476	0.122608	0.0432038	0.179646	0.111892	0.133806	0.0982254
NR1I3	0.00272878	0.00451919	0.00582171	0.00151718	0.000641153	0	0	0.00241738	0.0023609	0.00814728	0	0	0
PCP4L1	0.0388178	0.443047	0.797142	0.0202879	0.0269328	0.723681	1.01379	0.239861	0.0203518	0.509032	0.27879	0.694243	0
MPZ	0.000516189	0.00916537	0.0102427	0.000442818	0.000468485	0.0461004	0.0194748	0.00767896	0	0.0186358	0.0293027	0.0146322	0
SDHC	0.87521	0.635314	0.706457	0.832693	0.780243	0.73435	0.723378	0.702541	0.722723	0.700346	0.708952	0.720304	0.699653
CFAP126	0.16843	0.00293923	0.00936334	0.22173	0.100301	0.0105459	0.00230054	0.00528665	0.0977276	0	0	0	0
HSPA6	0.000166241	0.025945	0.0218377	0	0	0.00135072	0.00473723	0.0177889	0.352763	0.0185762	0	0.0025681	0
FCRLB	0.0182883	0.0538018	0.0456846	0.0123746	0.0210979	0.0475202	0.0533374	0.0491055	0.0650932	0.0546329	0.0616647	0.0687911	0.0329992
DUSP12	0.297026	0.497242	0.49894	0.280062	0.281319	0.406388	0.538727	0.46078	0.569909	0.422049	0.468755	0.418333	0.32451
ATF6	0.544461	0.408998	0.418329	0.524897	0.496103	0.401265	0.393375	0.351936	0.543881	0.390769	0.340263	0.396829	0.408757
OLFML2B	0.0207796	0.00190712	0.0044012	0.106741	0.24686	0.00632156	0.00885796	0.003012	0.0454117	0	0	0.00333736	0.535777
NOS1AP	0.24227	0.128216	0.185838	0.354443	0.39648	0.109921	0.366638	0.100573	0.300736	0.0887448	0.116646	0.0627869	0.0536621
SPATA46	0	0	0.000842945	0	0.00254641	0	0	0	0	0	0	0	0
C1orf226	0.0892047	0.00637324	0.00893151	0.18637	0.18546	0.00482931	0.0243963	0.00210911	0.129706	0	0.00438652	0.00302965	0.0737253
SH2D1B	0.00182928	0	0	0.00422506	0.00158065	0	0	0	0	0	0	0	0
UHMK1	0.16424	0.188333	0.202976	0.182376	0.216322	0.207986	0.209177	0.197048	0.222411	0.204343	0.243603	0.213879	0.196265
UAP1	0.168957	0.315672	0.374186	0.199893	0.158008	0.29053	0.350744	0.297035	0.241783	0.255723	0.337679	0.214594	0.333473
DDR2	0.0552598	0.0124582	0.0235643	0.11113	0.0246638	0.00541844	0.0144918	0.00948968	0.109327	0.0359538	0.0206693	0.013522	0.676111
HSD17B7	0.214744	0.262796	0.316324	0.234825	0.185718	0.304376	0.246129	0.262762	0.252555	0.236984	0.273376	0.195048	0.242257
CCDC190	0.00212134	0	0.00146705	0	0.0039916	0	0	0	0	0	0	0	0.0250898
RGS4	0.0255248	0.164445	0.564232	0.0335748	0.00918479	0.0755757	0.332564	0.0385994	0.0591005	0.195666	0.172637	0.139632	0.0290735
RGS5	0.0462663	0.0178682	0.0210245	0.119692	0.0320212	0.0101285	0.0151266	0.00466905	0.157204	0.0188611	0.00756906	0.0108751	0
NUF2	0.0192254	0.0129781	0.0101169	0.00847692	0.00965618	0.00867878	0	0.00428139	0.00522105	0.00143159	0.0090805	0.00897204	0
PBX1	1.16472	1.34689	1.47453	1.31128	1.30248	1.3415	1.04757	1.15795	1.21565	1.2412	1.53257	1.07807	0.558043
RXRG	0.0607328	0.00159763	0.000887719	0.0523276	0.00313582	0.00156213	0.0036309	0.011345	0.00364496	0.0179388	0.0179638	0.00680079	0
LRRC52	0.0110579	0	0	0.00814277	0	0.00161415	0	0	0	0	0	0	0
MGST3	2.15264	2.19727	2.35014	2.13832	2.45576	2.25592	2.0752	2.20433	2.10747	2.139	2.23172	2.30117	1.86945
ALDH9A1	0.483913	0.229701	0.241716	0.542713	0.546458	0.158473	0.256693	0.211545	0.380171	0.157445	0.147488	0.119037	0.503143
TMCO1	1.45766	1.01146	1.03058	1.40641	1.39453	1.03053	1.08039	0.975036	1.46267	1.12942	0.985518	1.10217	1.03045
UCK2	0.0433803	0.192928	0.172327	0.0614194	0.057097	0.180799	0.192711	0.199758	0.159436	0.19969	0.238259	0.251116	0.211242
FAM78B	0.0059295	0.0275119	0.027128	0.00454212	0.00165331	0.00920313	0.0183527	0.0172143	0.00244137	0.0447735	0.0124021	0.0394704	0
POGK	0.199022	0.374082	0.410542	0.21998	0.18644	0.312503	0.363811	0.332539	0.303842	0.387645	0.283764	0.347118	0.0954343
TADA1	0.0844158	0.213026	0.214442	0.102498	0.0848495	0.162552	0.229975	0.172112	0.154737	0.183636	0.164478	0.127014	0.0393567
ILDR2	0.0294048	0.18492	0.332559	0.325392	0.0108029	0.223568	0.23872	0.235355	0.0637216	0.199157	0.185942	0.260334	0
MAEL	0.000270152	0.00212182	0.0104373	0.037104	0	0.00721833	0.00593011	0.00170653	0.00508401	0.00500856	0	0.00303058	0
GPA33	0	0.00338092	0.00351425	0	0.0021796	0.00226967	0	0	0	0.00601281	0.00303172	0.00575822	0
DUSP27	0	0.00123124	0	0	0	0.00116153	0	0	0	0	0	0.00286672	0
POU2F1	0.234251	0.512166	0.409187	0.259766	0.238575	0.423356	0.442714	0.450862	0.230611	0.400136	0.317057	0.392555	0.166344
CD247	0	0.00417234	0.00408041	0.0016497	0	0	0.00323483	0	0.00841345	0.00281203	0	0.0028004	0
CREG1	0.189512	0.458094	0.42377	0.244399	0.263922	0.340629	0.44984	0.422327	0.343721	0.45925	0.393284	0.4296	0.400825
RCSD1	0.000898337	0	0	0.0011262	0.000556813	0	0.00339032	0	0	0	0	0	0
MPZL1	0.623415	0.854248	0.776457	0.678757	0.526366	0.962911	0.740766	0.967285	0.466836	0.825845	0.933583	0.875464	0.711712
ADCY10	0.0013464	0.000583912	0.00295955	0.0010232	0.00637528	0	0	0.00242921	0.0346314	0	0	0	0
MPC2	0.978371	1.1693	1.19446	1.15265	1.11466	1.29033	1.22492	1.32301	1.11346	1.13595	1.45777	1.18624	0.82785
DCAF6	0.147917	0.197719	0.222626	0.181116	0.173651	0.220752	0.20884	0.200791	0.182273	0.197357	0.182035	0.186467	0.184324
GPR161	0.153285	0.341077	0.366095	0.131794	0.235848	0.33742	0.33091	0.287831	0.230748	0.414411	0.287508	0.264955	0.0887121
TIPRL	0.667073	1.18853	1.22306	0.664269	0.691963	1.1512	1.25327	1.23358	0.999151	1.17669	1.08871	1.09075	0.611223
SFT2D2	0.202347	0.170019	0.204246	0.212302	0.278888	0.184382	0.168409	0.154592	0.235693	0.199462	0.100253	0.109477	0.180328
TBX19	0.00794474	0.00321047	0.00523624	0.0089331	0.0111775	0.00178869	0.0102751	0	0.00993525	0.00600945	0.00575678	0.00918405	0
XCL1	0	0	0.001281	0	0	0	0.00632718	0	0	0	0	0	0
DPT	0	0	0	0	0	0	0.00195432	0	0	0	0	0	0.0482984
ATP1B1	1.79707	1.84019	1.85675	1.40693	1.01989	1.57586	2.30638	2.07942	1.69091	1.77889	2.06035	1.47948	0.119808
NME7	0.554065	0.396227	0.404612	0.551736	0.504873	0.368699	0.384476	0.429618	0.414319	0.356116	0.379775	0.372781	0.413489
BLZF1	0.254542	0.244784	0.284488	0.230509	0.304185	0.165836	0.285041	0.209768	0.355463	0.231628	0.186781	0.149674	0.224218
CCDC181	0.178462	0.24496	0.227459	0.150918	0.131593	0.238725	0.17583	0.267476	0.184973	0.266561	0.218627	0.233812	0.115174
SLC19A2	0.0318649	0.0353913	0.0414514	0.0292074	0.0192509	0.028216	0.053783	0.0256097	0.0520082	0.0451898	0.0477986	0.0228386	0.0465554
F5	0.000420842	0.00046408	0.00167655	0.00140361	0	0	0.00534919	0.00242921	0	0	0	0	0
C1orf112	0.0280834	0.0248038	0.0196359	0.0439992	0.0294516	0.0251156	0.0355135	0.0240563	0.0613047	0.0455041	0.0386941	0.0219423	0.010316
SELL	0.00458527	0	0	0.00140361	0	0	0	0	0	0	0	0	0
METTL18	0.0793635	0.0882815	0.0632295	0.0713675	0.0833955	0.060211	0.106809	0.0911226	0.0701162	0.0643483	0.0704104	0.0666937	0.0963501
SCYL3	0.0838675	0.0847909	0.0985458	0.0706048	0.0753107	0.0833997	0.0656803	0.0788073	0.128751	0.105434	0.0684865	0.0958365	0.0558977
KIFAP3	0.765703	1.38621	1.33982	0.776912	1.04172	1.32533	1.30692	1.38413	0.786064	1.36665	1.31519	1.22981	0.538758
METTL11B	0.000401696	0.00294688	0.00577458	0.000593615	0	0.000716413	0	0	0	0	0	0	0
GORAB	0.0776585	0.11128	0.0932331	0.100707	0.114387	0.0578241	0.13194	0.0876798	0.132085	0.116827	0.0632445	0.0789226	0.127697
PRRX1	0.101839	0.0365752	0.0304968	0.303076	0.309582	0.0216314	0.0244106	0.0119743	0.141379	0.167808	0	0.0607046	1.19284
FMO3	0.00129562	0.00297292	0.0010482	0	0	0.00818777	0.00238378	0	0	0	0	0.019815	0
FMO2	0.00235581	0	0	0.00405926	0	0	0.00412326	0	0	0	0	0	0
FMO4	0.0233222	0	0.00320747	0.0281569	0.0354167	0.00363166	0.00436438	0	0.0206655	0.00952075	0	0	0
PRRC2C	1.30059	1.50563	1.55147	1.0897	1.18792	1.49022	1.57057	1.45947	1.3384	1.46396	1.39069	1.46794	1.11932
MYOCOS	0	0.00362165	0.00125066	0.00162652	0	0.000968833	0.00365376	0	0	0	0.00281003	0.00291305	0
VAMP4	0.130946	0.179593	0.227474	0.15343	0.135212	0.265514	0.319206	0.200932	0.226486	0.229161	0.355964	0.302483	0.17554
EEF1AKNMT	0.128969	0.117382	0.110655	0.144326	0.128217	0.154581	0.174016	0.113004	0.170087	0.121872	0.0942424	0.148165	0.0500107
DNM3	0.110206	0.892509	0.525743	0.142464	0.0886854	0.770427	0.806518	1.01246	0.199971	0.687541	0.839138	0.877288	0
PIGC	0.227198	0.302648	0.263423	0.233372	0.260092	0.294637	0.25779	0.330882	0.257044	0.250574	0.327533	0.334708	0.24719
C1orf105	0	0.0023084	0.000717678	0.000970504	0	0.000915776	0	0	0.0047685	0	0	0	0.0150537
SUCO	0.629206	0.864992	0.846043	0.660186	0.653505	0.543963	0.87365	0.616709	1.13512	0.872333	0.538512	0.686816	0.474511
Z98043.1	0	0.000525004	0.000475529	0.00145764	0.00175529	0.000700492	0	0	0	0	0	0	0
TNFSF4	0.00190766	0.00534365	0.00711352	0.0123823	0.0136589	0.0102778	0.00640557	0.00521232	0	0.00406601	0	0	0.259532
PRDX6	0.856604	0.981363	1.04368	1.83658	1.32148	1.12567	0.891779	0.991617	0.937315	1.042	1.04828	1.19186	1.63211
SLC9C2	0	0.0012634	0.00525158	0.00471086	0.00290358	0.00185077	0	0	0	0	0	0	0
AL139142.2	0	0	0.00119722	0.00140248	0.00093133	0.00109768	0	0.00410011	0	0	0.00314211	0	0
ANKRD45	0.0311144	0.0432616	0.0573503	0.0738772	0.0848967	0.0388899	0.108792	0.0356835	0.0338412	0.0416285	0.0408614	0.0352893	0.0338781
KLHL20	0.108536	0.139783	0.155331	0.140103	0.173465	0.137314	0.174355	0.136273	0.159016	0.10163	0.128509	0.163088	0.141183
CENPL	0.0492143	0.0519406	0.0649254	0.0669457	0.0608544	0.0401413	0.0270374	0.0368543	0.128587	0.0644976	0.0538177	0.04034	0.0844791
DARS2	0.0673386	0.0552139	0.0532266	0.0779198	0.126449	0.0442506	0.0292194	0.043632	0.0994582	0.0643629	0.0672846	0.0864614	0.0778378
ZBTB37	0.144381	0.213774	0.227051	0.109939	0.182116	0.177129	0.240937	0.208225	0.296679	0.173	0.145814	0.149228	0.220211
SERPINC1	0	0.000288977	0.00074089	0	0.00163871	0	0	0	0	0	0	0	0.0150537
RC3H1	0.241864	0.355504	0.368989	0.237659	0.283236	0.312615	0.340684	0.291233	0.336098	0.353458	0.339768	0.299417	0.14129
RABGAP1L	0.112776	0.593186	0.530237	0.125041	0.171789	0.505092	0.643341	0.636355	0.275348	0.557758	0.628464	0.430714	0.16367
GPR52	0	0	0	0	0	0	0	0.00258305	0	0	0.00336825	0	0
CACYBP	0.800385	1.2507	1.16502	0.688503	0.822118	1.23662	1.19097	1.32917	1.29775	1.28801	1.25037	1.30281	0.611001
MRPS14	0.456745	0.383597	0.353575	0.48822	0.490461	0.391762	0.431275	0.352734	0.449226	0.401211	0.394433	0.411753	0.412395
TNN	0.000527674	0.000427154	0	0	0.00546365	0	0	0	0	0	0	0	0.101995
KIAA0040	0.0837189	0.00453544	0.00869053	0.0609137	0.0151166	0.013954	0	0.00432482	0.0621182	0.00975416	0.0111083	0.00209658	0.0238016
TNR	0.0123422	0.211319	0.302959	0.0233641	0.0112202	0.287425	0.353309	0.46691	0.00502842	0.338301	0.502009	0.182967	0
COP1	0.164343	0.262786	0.256767	0.152795	0.132611	0.201036	0.266238	0.294851	0.218797	0.212216	0.229975	0.200543	0.135045
PAPPA2	0.0931572	0.0113317	0.0240383	0.115368	0.00325424	0.00388425	0.0179483	0.0128204	0.127616	0.0201068	0.00470591	0.00643362	0
ASTN1	0.182459	0.279258	0.24293	0.225762	0.0731031	0.265166	0.316234	0.254469	0.166459	0.303936	0.218244	0.218535	0
BRINP2	0.0148174	0.112924	0.138888	0.0280668	0.00490211	0.122854	0.268162	0.0634093	0.0183393	0.109745	0.0131976	0.143591	0
SEC16B	0.0132506	0.0030628	0.00229855	0.0016653	0.0116478	0.00943566	0.00857326	0	0.00346728	0.00672881	0	0.00437349	0
RASAL2	0.285807	0.399193	0.473042	0.22482	0.415545	0.316495	0.580765	0.369815	0.286886	0.469307	0.423519	0.344403	0.226581
CLEC20A	0	0	0.00127323	0	0	0	0	0	0	0.00459309	0	0	0
TEX35	0.00650614	0.00182634	0.00142835	0.00157661	0.00296186	0.00192759	0.00420306	0.0164052	0	0	0	0.00437349	0
RALGPS2	0.619213	0.41525	0.348781	0.436388	0.607545	0.439581	0.441927	0.438502	0.305589	0.408344	0.507495	0.3735	0.178845
ANGPTL1	0.0198422	0.00123953	0.00205532	0.137362	0.00761174	0.00391915	0.00684121	0.00266956	0.00175032	0	0	0	0.010316
FAM20B	0.153439	0.24636	0.193578	0.140902	0.108993	0.205062	0.27631	0.251597	0.126719	0.282556	0.323949	0.227553	0.0677389
TOR3A	0.188025	0.145136	0.141913	0.150718	0.133601	0.169447	0.132861	0.183157	0.171891	0.108821	0.151923	0.149396	0.123111
ABL2	0.13088	0.257661	0.273093	0.193437	0.0874904	0.246097	0.289029	0.237918	0.184617	0.244	0.236176	0.230649	0.266843
SOAT1	0.124046	0.0860535	0.066155	0.0910685	0.106463	0.0598905	0.0728238	0.0715384	0.194326	0.0654404	0.093249	0.0788745	0.164644
AXDND1	0.00447964	0.000957439	0	0.00324605	0.00225169	0.00301507	0	0	0.00436368	0	0.00628767	0.0042793	0
FAM163A	0	0.00382373	0.00136424	0.000555049	0	0.00436435	0.00351385	0.00285138	0	0.0117249	0.0133369	0.00342939	0
TOR1AIP2	0.585013	0.420517	0.497156	0.507476	0.565433	0.386659	0.449744	0.430055	0.536808	0.419277	0.484994	0.322554	0.476921
TOR1AIP1	0.30052	0.0946333	0.141215	0.248013	0.271904	0.0908154	0.12216	0.119653	0.26357	0.103897	0.0947484	0.0551613	0.371644
CEP350	0.485314	0.583362	0.561751	0.388765	0.525402	0.462231	0.575231	0.497638	0.677842	0.596778	0.527738	0.483106	0.40145
QSOX1	0.329145	0.193281	0.157473	0.242217	0.170456	0.194995	0.207784	0.26137	0.211952	0.17848	0.184542	0.177606	0.582092
LHX4	0.0167274	0.0264129	0.0151848	0.015656	0.020216	0.147452	0.00840945	0.34505	0.0540927	0.00835583	0.10537	0.0173943	0.00791131
ACBD6	0.613117	0.856868	0.828321	0.550219	0.560216	0.920107	0.811402	0.873526	0.734256	0.848598	0.869323	0.821347	0.640311
XPR1	0.736714	1.071	0.913169	0.518029	0.43616	1.49006	0.905553	1.37032	0.516868	0.995377	1.31337	1.34265	0.0842714
KIAA1614	0.00890051	0.00431614	0.00807405	0.0187127	0.00706724	0.0133963	0.00462543	0.00181496	0.0023609	0.0247592	0.00354025	0	0.0294875
STX6	0.152636	0.42464	0.400283	0.222066	0.172731	0.340248	0.32622	0.410863	0.294058	0.345703	0.327836	0.365374	0.122849
MR1	0.0162527	0.00188733	0.00777776	0.0167369	0.0184378	0.00303348	0.00242231	0	0.0125194	0.00653886	0	0	0.0351579
IER5	0.298137	0.127228	0.111877	0.249112	0.211159	0.060351	0.123324	0.105305	0.422764	0.111845	0.0628149	0.166746	0.31856
CACNA1E	0.0272146	0.168607	0.159797	0.0132621	0.00866187	0.11037	0.175853	0.190904	0.0319174	0.246797	0.217641	0.252548	0
ZNF648	0	0.00477681	0.00375051	0	0	0.0061446	0.00230157	0.00354812	0	0.00652461	0.0034042	0	0
GLUL	1.16092	0.53859	0.562629	0.917359	1.19151	0.40811	0.475757	0.403329	1.61334	0.658564	0.351179	0.574464	0.440374
RGSL1	0	0	0.00169946	0	0.000955884	0	0	0	0	0	0.00535125	0	0
RNASEL	0.0827389	0.0590206	0.06888	0.104465	0.070295	0.0258566	0.0837356	0.0209352	0.0733237	0.0871777	0.0329177	0.0801344	0.0771146
RGS16	0.709808	1.05219	1.26286	0.221138	0.177099	1.40465	0.347918	1.894	0.63871	0.494791	0.742243	0.407823	0
RGS8	0.0507166	0.224071	0.290667	0.158658	0.0106097	0.0729832	0.22196	0.210228	0.0451439	0.197955	0.0764472	0.194347	0
NPL	0.12194	0.0581379	0.0584418	0.134221	0.0610801	0.0296175	0.0550535	0.0785558	0.0775095	0.0761188	0.0328342	0.0414879	0.026603
DHX9	0.686046	0.747612	0.75048	0.587984	0.711846	0.681652	0.759329	0.748233	0.656102	0.708751	0.684526	0.675124	0.40613
LAMC1	0.168126	0.0482964	0.0531168	0.283519	0.310631	0.0307836	0.085304	0.0598278	0.133772	0.0480239	0.0483782	0.0627709	1.22378
LAMC2	0.000656235	0.00550859	0.00763507	0.00124338	0.00775335	0.0124904	0.00732501	0.00393981	0.0290058	0.00593978	0	0.0212032	0
NMNAT2	0.0343414	0.421532	0.403951	0.0414294	0.151836	0.410847	0.490897	0.438482	0.190126	0.415254	0.457116	0.383431	0.0451712
SMG7	0.208221	0.266992	0.259487	0.203106	0.276308	0.217467	0.31277	0.240857	0.29846	0.207572	0.266449	0.186023	0.182046
NCF2	0.000924516	0.000529248	0	0.00101666	0.00960724	0	0.00246564	0	0.00184601	0	0	0	0
ARPC5	1.12703	1.61713	1.77599	1.10368	1.22556	1.71689	1.55909	1.76913	1.20421	1.68388	1.67212	1.61133	1.29358
RGL1	0.365354	0.062903	0.0841865	0.371663	0.447206	0.0888286	0.115539	0.0810565	0.280256	0.148223	0.127206	0.0739938	0.287547
COLGALT2	0.0302346	0.0431585	0.0415752	0.128209	0.150163	0.0426666	0.0545063	0.0638324	0.0259405	0.0383734	0.0667861	0.0647848	0
TSEN15	0.358197	0.316941	0.323561	0.392577	0.319119	0.325455	0.312057	0.3121	0.445644	0.304815	0.374761	0.363469	0.2969
C1orf21	0.345027	0.605659	0.726381	0.318145	0.777949	0.545045	0.63455	0.567339	0.50831	0.558024	0.464577	0.522296	0.173761
EDEM3	0.192136	0.370368	0.375058	0.184377	0.1764	0.348585	0.37748	0.414083	0.247352	0.451796	0.406905	0.382133	0.247066
NIBAN1	0.0707358	0.0406961	0.380161	0.15862	0.0263297	0.0615897	0.0219925	0.0325678	0.272374	0.075222	0	0.0828624	0.276456
RNF2	0.224978	0.54607	0.681639	0.203779	0.129434	0.492578	0.325817	0.545351	0.350057	0.475038	0.409009	0.418196	0.256314
TRMT1L	0.118254	0.201521	0.185694	0.086127	0.138973	0.206268	0.162139	0.201366	0.123377	0.159554	0.196087	0.172561	0.107039
SWT1	0.0842108	0.141195	0.13455	0.0620789	0.0963198	0.131156	0.0702305	0.121982	0.147124	0.134876	0.0877782	0.116707	0.0571564
AL356273.3	0.0281271	0.0442933	0.0406703	0.0192633	0.0205207	0.0271835	0.0736047	0.0355761	0.0586938	0.0449674	0.0326092	0.0280966	0.0352021
IVNS1ABP	0.206532	0.336347	0.353636	0.326024	0.172201	0.326963	0.35777	0.372116	0.28193	0.312856	0.312439	0.413939	0.307075
HMCN1	0.00670522	0.0290229	0.0422088	0.0265841	0.0028647	0.022628	0.030361	0.0216595	0	0.0185796	0.0271339	0.0480165	0.202328
PRG4	0	0.00921804	0.00174805	0	0	0.00487475	0.00321146	0.00344269	0	0.0220752	0.0063809	0.02318	0
TPR	1.04423	0.998707	0.982929	0.889092	0.960418	0.939857	0.97059	1.02913	1.07214	0.992318	0.966154	0.887243	0.867735
ODR4	0.327079	0.205918	0.20904	0.295968	0.353986	0.176503	0.225183	0.144942	0.336383	0.21161	0.156855	0.17273	0.351665
OCLM	0.000946422	0	0.000965328	0	0	0.00127333	0	0.00186661	0	0	0	0	0
PTGS2	0.0016384	0.000628202	0.00181428	0.000528378	0.00114079	0.00329423	0	0	0.00222192	0.00764074	0	0.00695928	0.138599
PLA2G4A	0.00393357	0.000485252	0.000910836	0.00276377	0.000903989	0.00164087	0.0059939	0	0.00184601	0.0218766	0.0827825	0	0.121701
BRINP3	0.132766	0.198012	0.148859	0.0468383	0.0486926	0.0709205	0.316795	0.111458	0.0867282	0.207353	0.0355606	0.135071	0
AL136454.1	0.00416231	0.00221501	0.00127257	0	0.00228454	0.00176316	0.00109034	0	0	0	0.0114378	0.00327798	0.0150537
RGS2	0.0842478	0.208615	0.214968	0.0381418	0.0419689	0.226484	0.268632	0.242027	0.151581	0.267501	0.250083	0.277563	0.186852
UCHL5	0.34911	0.689982	0.645456	0.294014	0.314464	0.671377	0.76226	0.701521	0.540467	0.655208	0.745064	0.654967	0.295329
RO60	0.973608	0.707565	0.80585	0.991275	1.15842	0.617433	1.05657	0.701941	1.23405	0.855547	0.599273	0.721134	0.733901
GLRX2	0.243922	0.364048	0.302153	0.343331	0.293677	0.335462	0.28001	0.402547	0.761744	0.359861	0.449074	0.421943	0.457223
CDC73	0.506381	0.357885	0.370203	0.482718	0.478582	0.288946	0.330814	0.30251	0.540849	0.394526	0.249832	0.307628	0.396491
B3GALT2	0.0151905	0.238193	0.109786	0.0270301	0.0253675	0.121043	0.29575	0.501568	0.0120372	0.333997	0.253688	0.322387	0
KCNT2	0.140464	0.0868303	0.20241	0.0912385	0.111808	0.158911	0.500037	0.0529167	0.109381	0.247909	0.193792	0.128507	0.0731573
CFH	0.0177534	0.000301455	0.0336663	0.0131222	0.00411557	0	0.0106668	0	0	0	0.00871396	0	0.85861
CFHR1	0.011232	0.0251131	0.0172251	0.00431487	0.0067374	0.00340537	0.0595007	0.00602166	0.0178173	0.00619191	0.0267001	0	0
ASPM	0.00763296	0.00864246	0.0112184	0.0116716	0.00886009	0.00501419	0.00583067	0.00309454	0.00520931	0.0101977	0	0.00364429	0
ZBTB41	0.379835	0.57068	0.490048	0.345798	0.451985	0.560512	0.482048	0.517648	0.382811	0.451245	0.538677	0.511024	0.276218
CRB1	0.176701	0.0268786	0.0206764	0.0849398	0.192827	0.00663104	0.104222	0.0252594	0.0783279	0.0201395	0.0158617	0.00604762	0
DENND1B	0.0632003	0.117839	0.115322	0.0524561	0.0497915	0.0794525	0.106731	0.131906	0.093911	0.0829941	0.105541	0.0803406	0.039021
C1orf53	0.131781	0.0498156	0.032998	0.1006	0.0759913	0.0536213	0.0389429	0.0542702	0.0704992	0.0331068	0.0718837	0.0387794	0.0205797
LHX9	0.00306079	0.00213889	0	0	0	0.135601	0	0.0035321	0	0	0.0924652	0.0160307	0
NEK7	0.130788	0.066033	0.0393553	0.0975334	0.082621	0.148976	0.060401	0.0973225	0.100036	0.0626763	0.228304	0.0683364	0.108858
NR5A2	0	0.00250498	0.00139451	0.000492671	0.00397633	0.00162486	0.00468791	0.00204596	0	0	0.00301383	0.00248775	0
ZNF281	0.21037	0.412204	0.451454	0.175652	0.176301	0.325034	0.407714	0.361764	0.292983	0.411573	0.323447	0.290529	0.16714
KIF14	0.0126036	0.00645713	0.00281482	0.00263171	0.00174031	0.0055165	0.00437927	0	0.032937	0.013859	0	0	0
DDX59	0.228225	0.156788	0.16133	0.14744	0.225042	0.186599	0.139589	0.178616	0.196995	0.177056	0.143297	0.22034	0.071096
CAMSAP2	0.414748	0.821826	0.852357	0.347787	0.466123	0.777702	0.925389	0.836343	0.496535	0.797771	0.921465	0.704958	0.270809
INAVA	0.031205	0.0334174	0.0170146	0.0138729	0.0258304	0.0155914	0.0101368	0.0178506	0.0444543	0.0118793	0.00312676	0.0236515	0.0157605
KIF21B	0.0693654	0.800125	0.598006	0.0395849	0.0370728	0.796008	0.57528	0.855485	0.142452	0.680136	0.715923	0.793639	0.0276475
ASCL5	0.000847094	0.00104556	0.000485045	0.00131235	0.00073812	0	0.00453232	0.00676788	0	0	0	0.0036731	0
TMEM9	0.888767	0.860763	0.812647	0.795511	0.841931	0.85855	0.909471	0.959547	0.890063	1.03153	0.74555	0.974506	0.551493
IGFN1	0.00145115	0.0214599	0.0380467	0.00323255	0.00264683	0.0507911	0.00318253	0.0360822	0.0937565	0.103624	0.0226563	0.0157993	0
TNNT2	0	0	0	0.00102727	0	0	0	0	0	0	0	0.00319831	0
LAD1	0.000416171	0.000424813	0	0	0	0	0	0	0	0	0.00387668	0	0
TNNI1	0.00277835	0.048821	0.0291449	0.00577752	0.00501205	0.0306075	0.0103247	0.0217231	0.00219584	0.0513618	0.046328	0.0461547	0
PHLDA3	0.983244	0.608743	0.519184	1.12629	1.35518	0.531048	0.525808	0.637582	1.47413	0.655287	0.704496	0.515811	0.667986
CSRP1	0.0633653	0.255796	0.232919	1.25931	0.132378	0.0477694	0.316922	0.0220346	0.465129	0.697628	0.147498	0.609624	0.849808
NAV1	0.553178	1.05883	1.03447	0.62101	0.501596	1.41438	0.840395	1.49191	0.469614	1.04137	1.13538	1.31043	0.720492
IPO9	0.502755	0.494113	0.565179	0.549458	0.512866	0.445125	0.545961	0.485615	0.436245	0.344591	0.482601	0.443473	0.402962
SHISA4	0.390476	0.533332	0.590738	0.494983	0.512139	0.578319	0.554225	0.631685	0.409561	0.566795	0.545475	0.576558	0.380525
LMOD1	0.00350566	0.00188553	0.00249567	0.0314695	0.00525982	0	0.00437182	0.00536905	0.00228254	0	0	0	0.0103697
TIMM17A	0.412563	0.493231	0.51051	0.43984	0.435061	0.555908	0.528159	0.564522	0.651418	0.47467	0.666942	0.575121	0.451745
RNPEP	0.171246	0.139411	0.16287	0.258265	0.208552	0.172707	0.221915	0.181001	0.285477	0.11169	0.146378	0.187147	0.264572
ELF3	0.0166032	0.00727029	0.00628057	0.00840053	0.00931046	0.00498183	0.0135213	0.00227028	0.0178173	0	0.00578784	0.0121557	0
GPR37L1	0.0325223	0.0017544	0.00121459	0.107724	0.0594985	0.0033352	0.00246564	0.0013727	0.00938015	0.00245344	0.0060186	0.00754331	0.0102395
ARL8A	0.753281	1.09865	1.07421	0.695817	0.855294	1.22114	1.02406	1.21185	0.918437	1.13723	1.17417	1.2646	0.386028
PTPN7	0.0185898	0.00262393	0.00244699	0.0141401	0.0287964	0.00207134	0.00164508	0	0.00736605	0.00255512	0	0.00963318	0
LGR6	0.000141011	0	0	0.00131456	0	0.00133269	0.00134166	0.00161952	0	0.0299862	0	0	0
UBE2T	0.11632	0.50352	0.282757	0.117681	0.140005	0.585736	0.350519	0.627682	0.163838	0.477705	0.630011	0.706089	0.0672376
PPP1R12B	0.166006	0.159815	0.181857	0.132528	0.208078	0.169398	0.211914	0.148596	0.110034	0.215634	0.172832	0.165986	0.0290814
SYT2	0.00214161	0.00469806	0.00442406	0.0037902	0.00449123	0.0582586	0.0336775	0.0401949	0	0.0230987	0.168535	0.0793046	0
KDM5B	0.938515	0.984147	1.04702	0.712636	0.852211	0.892174	1.00256	0.966872	0.712937	0.932956	0.70498	0.878615	0.89313
RABIF	0.215299	0.35067	0.311455	0.192635	0.227153	0.3549	0.319625	0.367585	0.265099	0.312047	0.406047	0.333948	0.260014
KLHL12	0.136146	0.172398	0.180002	0.125838	0.167938	0.207192	0.166221	0.211963	0.154895	0.164188	0.206118	0.19055	0.116261
ADIPOR1	0.451379	0.437146	0.390691	0.463648	0.47375	0.399334	0.470008	0.438895	0.551281	0.492545	0.493726	0.471054	0.362631
CYB5R1	0.548326	0.289289	0.279559	0.558306	0.705869	0.345626	0.301131	0.300037	0.602994	0.364481	0.288444	0.410551	0.377597
TMEM183A	0.398842	0.636896	0.645106	0.43723	0.313656	0.630227	0.689386	0.678553	0.562846	0.645342	0.742479	0.699206	0.429529
PPFIA4	0.0653246	0.0937657	0.103137	0.0411452	0.0401521	0.101437	0.132037	0.0697135	0.0437958	0.170548	0.137173	0.106687	0.0436247
ADORA1	0.135338	0.0618001	0.052723	0.229901	0.0776672	0.0501334	0.084397	0.046851	0.100137	0.0708263	0.12142	0.0608546	0
CHI3L1	0.0015174	0.00108076	0.00135617	0.0124505	0	0.00194779	0.00236529	0	0	0.00424048	0	0.00354158	0
CHIT1	0.00986031	0	0.000966286	0.00526849	0.00500516	0	0	0	0.0035515	0.00510944	0	0	0
BTG2	1.02117	0.211519	0.222013	0.815666	0.704341	0.116699	0.275814	0.155932	0.70903	0.186503	0.176121	0.148536	0.2069
FMOD	0	0	0.00275252	0.00127637	0	0	0	0	0	0	0	0	0
PRELP	0.00705904	0.00122204	0.000965408	0.00213408	0.00313871	0	0	0.00209804	0.00537238	0	0	0	0
ATP2B4	0.814552	0.711153	1.04826	0.666567	0.987253	0.786587	1.05237	0.736238	0.602276	0.690859	0.890364	0.688079	0.170526
LAX1	0.00148607	0.000675263	0.000911761	0.0010163	0.0079438	0	0	0	0	0	0	0	0
ZC3H11A	0.0148709	0.0226839	0.0257586	0.0127053	0.0170306	0.0175054	0.0210505	0.0168602	0.0337186	0.00637062	0.00301286	0.0158693	0
ZBED6	0.0120848	0.00587625	0.0173879	0.00889943	0.00359908	0.0226689	0.0132477	0.00605766	0.0157178	0.0144029	0	0.0139786	0
SNRPE	1.25545	1.19837	1.21338	1.21954	1.23743	1.10448	1.18967	1.10037	1.51366	1.15109	1.09361	1.17789	1.18707
SOX13	0.0657305	0.0193079	0.0234404	0.0614513	0.120618	0.0203676	0.0500445	0.0191823	0.0552361	0.0387997	0.0150338	0.0369159	0.0200963
ETNK2	0.103175	0.334596	0.2853	0.100696	0.177548	0.306851	0.291316	0.359961	0.147006	0.367662	0.310235	0.277671	0.0460788
KISS1	0	0.00420777	0	0.00114202	0.00342544	0.00173094	0	0.00566341	0	0.00912952	0.00851394	0.00476186	0.00791131
GOLT1A	0.000203096	0.00947133	0.011247	0	0.00642067	0.00591165	0.00195432	0.0112329	0.00502842	0	0	0.00593537	0
PLEKHA6	0.0449125	0.207714	0.220933	0.047857	0.0612677	0.216786	0.284924	0.235868	0.0805612	0.30022	0.214428	0.203741	0.0213921
PPP1R15B	0.202231	0.208166	0.155334	0.179664	0.187798	0.142061	0.240399	0.143578	0.358438	0.163622	0.182509	0.165432	0.0832213
PIK3C2B	0.0603534	0.161336	0.116457	0.03911	0.0714465	0.117891	0.141884	0.135557	0.055344	0.0748544	0.134394	0.103504	0.0329314
MDM4	0.441035	0.450435	0.439203	0.363052	0.419662	0.353068	0.441251	0.352792	0.556225	0.389039	0.39919	0.358774	0.219285
LRRN2	0.124062	0.264584	0.337365	0.146051	0.184662	0.157674	0.220154	0.259952	0.088702	0.172429	0.156237	0.113135	0
NFASC	0.0584399	0.472758	0.458593	0.156026	0.132752	0.379981	0.48889	0.448931	0.232236	0.53038	0.447844	0.40019	0.00791131
CNTN2	0.0260504	0.280277	0.254139	0.0234059	0.0288671	0.247051	0.207785	0.343384	0.0444453	0.238789	0.516841	0.345349	0
TMEM81	0.00997239	0.0185781	0.0281664	0.0126355	0.0113447	0.0107369	0.0210374	0.0287431	0.0219079	0.0222905	0.0328336	0.0224646	0
RBBP5	0.140695	0.197935	0.192157	0.141343	0.164748	0.149111	0.193481	0.208027	0.289628	0.216419	0.188646	0.209784	0.0839265
DSTYK	0.169387	0.441468	0.375507	0.189337	0.197353	0.372896	0.346438	0.412488	0.350117	0.327802	0.354092	0.352969	0.227656
TMCC2	0.0233492	0.18127	0.161413	0.0285364	0.0298788	0.161295	0.148772	0.227636	0.094864	0.166393	0.200907	0.181347	0.0252692
NUAK2	0.0536542	0.0319316	0.0165853	0.0852443	0.0493727	0.020584	0.0210035	0.0118045	0.037752	0.0200501	0.00997871	0.0156207	0.0157605
KLHDC8A	0.47542	0.297403	0.253265	0.406596	0.326426	0.182495	0.494133	0.198064	0.265721	0.169033	0.160284	0.138716	0
LEMD1	0.0122298	0.173506	0.141063	0.0219928	0.00704689	0.300453	0.19413	0.149043	0.00331247	0.276619	0.378839	0.483836	0.0213921
BLACAT1	0.00692405	0.0471916	0.0440154	0.00769065	0.00203656	0.0636918	0.0762019	0.0355407	0	0.0363845	0.0571298	0.1108	0
CDK18	0.0361449	0.0312152	0.0319308	0.037505	0.0529599	0.0400818	0.0459824	0.033542	0.0252286	0.0363494	0.0263935	0.0420624	0
MFSD4A	0.0706702	0.0484974	0.0509349	0.0638073	0.107644	0.0425013	0.0370771	0.0456127	0.0474785	0.069913	0.0606319	0.0335953	0
ELK4	0.10331	0.0851663	0.0848083	0.0992657	0.119884	0.035303	0.0800253	0.0657615	0.0932866	0.0642448	0.040171	0.0991823	0.163197
SLC45A3	0.0018835	0.00024855	0.00140171	0.00341738	0.011861	0	0.0107472	0.00253011	0.0133927	0	0	0	0
NUCKS1	1.53449	1.52707	1.63405	1.49181	1.44486	1.3174	1.72973	1.38174	1.57642	1.55771	1.3058	1.35137	1.34016
RAB29	0.298159	0.0757563	0.0901257	0.300248	0.381201	0.0873036	0.0997728	0.0966856	0.30546	0.0755127	0.16288	0.111872	0.379566
SLC41A1	0.229099	0.119392	0.106664	0.210071	0.190018	0.117962	0.14316	0.109882	0.1456	0.164837	0.0895144	0.0762119	0.138691
PM20D1	0.000386167	0	0.000586404	0.000984733	0	0	0.00414607	0	0	0	0	0	0
SLC26A9	0.00268179	0.00105084	0	0	0	0.00119879	0	0	0	0	0	0	0
RAB7B	0.00644658	0	0.000966286	0.0144282	0.0405641	0.000936496	0	0	0.0167722	0.00718243	0	0	0.0892497
FAM72A	0.0148556	0.00417165	0.00342563	0.0245895	0.0519454	0.00510094	0.00553843	0	0.0140463	0.0294104	0.00644827	0.00860576	0.0361296
SRGAP2	0.147454	0.254384	0.279626	0.235389	0.266472	0.221987	0.307292	0.276514	0.202595	0.201086	0.24266	0.274892	0.233231
IKBKE	0.024405	0.0120135	0.00584029	0.0368667	0.0467165	0.0167862	0.0125217	0.0109835	0.00175032	0.00255665	0.00818503	0.0148389	0.0774227
RASSF5	0.00216265	0.0596712	0.0763185	0.00363842	0.0016797	0.140075	0.0179694	0.112457	0.0147893	0.0735714	0.189729	0.166249	0.026603
AC244034.3	0	0	0.00235169	0.00138205	0.00198809	0.00159895	0	0.00344912	0.00222192	0	0.0129075	0.00239823	0
EIF2D	0.254747	0.119762	0.118834	0.255554	0.262669	0.134725	0.137904	0.117747	0.269237	0.115999	0.118422	0.135144	0.128406
DYRK3	0.0629956	0.163019	0.226045	0.0511285	0.0485944	0.196996	0.0513126	0.158858	0.376634	0.137448	0.0507151	0.0968523	0.0553274
MAPKAPK2	0.18897	0.28306	0.380393	0.264602	0.222613	0.347903	0.193047	0.315914	0.388246	0.344511	0.222836	0.342384	0.342546
IL10	0	0	0.000780229	0	0	0.00136611	0.00601198	0	0	0.00624925	0	0	0.0133899
IL19	0.000992316	0.000424646	0.00208278	0.00120592	0.00156335	0	0.0170112	0	0	0.00441799	0	0.0036653	0
FCMR	0.000920959	0.0102057	0.0182789	0.000492671	0	0.0101106	0.00624859	0.00727545	0.00120653	0.019424	0.0063877	0.0102027	0
C1orf116	0	0.000580101	0.00260669	0	0	0	0	0	0	0	0	0	0
PFKFB2	0.0817428	0.0560283	0.0652973	0.0506197	0.0756301	0.0408868	0.0323238	0.0296712	0.119013	0.0810436	0.0356652	0.034307	0.0615257
YOD1	0.0488843	0.0787089	0.0774954	0.0443274	0.0720492	0.0605173	0.106891	0.0698694	0.119382	0.0770268	0.045548	0.0273774	0.0656848
CD46	0.418169	0.409815	0.403056	0.398668	0.393354	0.362379	0.454023	0.372297	0.559572	0.367119	0.398978	0.305283	0.497089
CD34	0	0.00089756	0.00078887	0.0016876	0.00151644	0	0	0	0	0	0	0	0
PLXNA2	0.0572918	0.310464	0.113879	0.126833	0.264296	0.121869	0.455743	0.582402	0.162555	0.231377	0.203252	0.138733	0.196917
CAMK1G	0.00877356	0.101763	0.0642925	0.00520437	0.00269448	0.0720467	0.047633	0.0877732	0.0291801	0.0549342	0.104616	0.0207542	0.0191072
LAMB3	0.00575413	0.0431302	0.0255145	0.0106011	0.00300195	0.0115818	0.0125234	0.0456756	0.00811253	0.0275157	0.00793878	0.0182509	0.0444189
G0S2	0.0285177	0.165063	0.0885287	0.265729	0.0329393	0.0943508	0.0871183	0.174807	0.171622	0.110165	0.194014	0.162917	0.271816
HSD11B1	0.00100644	0	0.00142174	0.0122156	0	0	0	0	0	0	0	0	0.0248102
TRAF3IP3	0.00193434	0	0	0	0	0	0.00262353	0	0	0	0	0.00325823	0
C1orf74	0.0312926	0.024698	0.0265162	0.0244555	0.0278719	0.0375281	0.0263183	0.0413637	0.0174281	0.0193372	0.0362631	0.0622663	0.031416
IRF6	0.000474704	0	0.0024275	0.00174478	0	0	0.00372027	0.00163074	0	0	0.00565874	0	0
UTP25	0.155372	0.156227	0.12601	0.133414	0.184803	0.10291	0.194648	0.11706	0.326657	0.161587	0.12992	0.135868	0.0836376
SYT14	0.0846239	0.516103	0.515632	0.0720851	0.0739574	0.349734	0.470204	0.422595	0.281687	0.340386	0.408777	0.335602	0.0348747
SERTAD4	0.0113339	0.0305446	0.0191687	0.0354219	0.00132897	0.00897392	0.0684359	0.0305421	0.013088	0.0755324	0.0368185	0.00989913	0.0251169
HHAT	0.0545924	0.0298345	0.0295863	0.0540728	0.0413126	0.0369431	0.0479873	0.0327484	0.0589891	0.0266267	0.0326994	0.0404252	0.0428171
KCNH1	0.00746933	0.0404784	0.0251342	0.0193933	0.000890636	0.0124693	0.110675	0.065708	0.0226354	0.0650524	0.135711	0.0365576	0.00791131
AC096636.1	0.002732	0.00083998	0.00136749	0.000931184	0	0	0.00460817	0	0	0.00624325	0	0.00320312	0
AL590132.1	0.00104648	0.00429567	0.00225519	0.00342232	0	0.00198868	0.0107598	0.00490787	0	0.00997583	0.020861	0	0
RCOR3	0.267265	0.365488	0.294565	0.295085	0.246245	0.295898	0.342185	0.308757	0.389733	0.274381	0.317024	0.246877	0.276424
TRAF5	0.0708646	0.0953468	0.148739	0.0790604	0.099972	0.213499	0.209782	0.136808	0.148816	0.153743	0.158135	0.209794	0.270388
RD3	0	0.00144226	0	0.00152577	0	0	0	0	0	0	0	0	0
SLC30A1	0.154537	0.0191941	0.0191955	0.156027	0.158805	0.0250856	0.0408091	0.0187859	0.241126	0.0156934	0.0219156	0.0205861	0.0666206
NEK2	0.000627681	0.00203307	0	0.001499	0.00182746	0.000700492	0	0	0	0	0	0.0028004	0
LPGAT1	0.160484	0.85152	0.969573	0.17579	0.204711	0.980769	0.658378	1.00081	0.410667	0.853457	0.828202	0.963493	0.277072
INTS7	0.0422547	0.120118	0.0973656	0.0433857	0.0561769	0.108367	0.111455	0.112827	0.0478344	0.0827007	0.133832	0.0657915	0.0238016
DTL	0.00375352	0.00490296	0.00218247	0.00179456	0.00353177	0.00755607	0.00146499	0	0.00331247	0	0.00725973	0.00631904	0.010316
PPP2R5A	0.155732	0.023537	0.0259041	0.139324	0.167674	0.0313516	0.0383131	0.0248634	0.132699	0.0236744	0.0153064	0.043761	0.0450153
PACC1	0.387868	0.358763	0.323754	0.339922	0.421084	0.355602	0.28229	0.382187	0.3403	0.326005	0.354629	0.323312	0.129839
NENF	0.878723	0.900931	1.14348	1.12351	1.12037	1.07687	1.00171	1.01939	0.826857	1.00264	0.903845	1.08844	0.936481
ATF3	0.598467	0.635493	0.567705	0.875477	0.756906	0.655654	0.554762	0.45714	1.78215	0.692808	0.708213	0.932373	0.977711
FAM71A	0	0.000373885	0	0.0056715	0.000888717	0	0	0	0	0	0	0	0
BATF3	0.0581452	0.216503	0.233365	0.0671358	0.179395	0.38774	0.250894	0.410943	0.113961	0.24879	0.813325	0.364301	0
NSL1	0.629497	0.447748	0.443059	0.576192	0.708369	0.401146	0.505635	0.412403	0.70734	0.458614	0.421967	0.449465	0.634762
TATDN3	0.215	0.285541	0.255997	0.240541	0.2609	0.23868	0.340819	0.28848	0.280992	0.339008	0.360451	0.286831	0.17709
SPATA45	0.00152243	0.00373134	0.00571981	0.000511218	0	0	0.00195432	0.00209804	0	0	0	0.012853	0
FLVCR1	0.0653094	0.137886	0.168697	0.060478	0.0550909	0.138071	0.168534	0.117802	0.0785836	0.101338	0.185291	0.095915	0.0150537
VASH2	0.0194663	0.206529	0.137364	0.0405613	0.0219415	0.159985	0.233834	0.17449	0.035608	0.16225	0.225062	0.155171	0.161754
ANGEL2	0.219528	0.182567	0.191111	0.149654	0.230564	0.112248	0.236248	0.157147	0.29913	0.161143	0.148929	0.0942271	0.0856899
RPS6KC1	0.208167	0.283823	0.281854	0.183017	0.201994	0.245136	0.289309	0.282805	0.198627	0.276348	0.297185	0.228863	0.0977363
PROX1	0.243308	0.155681	0.162159	0.288862	0.231097	0.103869	0.686872	0.152259	0.327458	0.511889	0.12618	0.203128	0.0751675
SMYD2	0.0797	0.178454	0.14176	0.0703838	0.0710057	0.188507	0.11116	0.20787	0.105326	0.161091	0.179763	0.189955	0.0684266
PTPN14	0.080006	0.00777408	0.00469062	0.136624	0.10347	0.00264999	0.00463011	0.00979957	0.095053	0.0163569	0	0.0036731	0.301645
CENPF	0.0582015	0.0534452	0.022098	0.0741419	0.10285	0.0261674	0.0714906	0.0220506	0.0928908	0.0378962	0.0213934	0.0187295	0.0175437
KCNK2	0.0529213	0.0454411	0.0127116	0.00484557	0.0157778	0.0136475	0.0407645	0.0501128	0	0.108805	0.0178526	0.0401679	0.0200963
KCTD3	0.255959	0.245028	0.253622	0.26511	0.333987	0.231132	0.298399	0.299791	0.269959	0.202536	0.339785	0.20803	0.155103
USH2A	0.000630041	0.00346885	0.00138707	0	0.000697292	0	0	0.00441551	0	0	0.00951131	0	0
ESRRG	0.100294	0.480428	0.295924	0.0754569	0.102869	0.120635	0.45608	0.435268	0.0829392	0.0493145	0.349048	0.0525794	0.053002
GPATCH2	0.296079	0.381461	0.366968	0.310347	0.332088	0.31256	0.420843	0.384028	0.362936	0.268789	0.343886	0.327855	0.236336
SPATA17	0.293461	0.0702932	0.0698529	0.223263	0.163484	0.0925557	0.0665072	0.0646405	0.250042	0.0829963	0.0725453	0.0766052	0.0291538
RRP15	0.268975	0.354984	0.323035	0.229742	0.267025	0.272949	0.321642	0.303916	0.473802	0.268761	0.365265	0.268225	0.188237
TGFB2	2.01131	0.293265	0.129795	1.68085	1.15876	0.153179	0.288705	0.192268	1.17267	0.192666	0.134357	0.0358929	0.469117
LYPLAL1	0.944895	0.610329	0.54144	0.733486	0.937532	0.516359	0.606095	0.527896	1.2253	0.663795	0.49368	0.546305	0.470747
ZC3H11B	0.0230508	0.00492555	0.00637837	0.0141031	0.0814415	0.00435503	0.00895905	0.00630923	0.0282989	0.00304641	0.0102619	0	0
SLC30A10	0.104872	0.0831412	0.0747937	0.0502567	0.106318	0.0551821	0.0705228	0.076592	0.0986558	0.0384129	0.130472	0.0297659	0.0103697
EPRS	0.557184	0.794943	0.750753	0.527343	0.71619	0.776492	0.742922	0.844601	0.81807	0.788936	0.750932	0.863663	0.786026
BPNT1	0.277882	0.172446	0.175451	0.185504	0.217157	0.168805	0.197459	0.167766	0.185444	0.198906	0.173028	0.210075	0.123437
IARS2	0.579209	0.51999	0.529331	0.467241	0.498788	0.546754	0.537622	0.519863	0.52073	0.538783	0.60199	0.554197	0.415931
RAB3GAP2	0.583122	0.519352	0.503543	0.53169	0.611112	0.445384	0.505185	0.489993	0.754695	0.487184	0.473917	0.439895	0.345072
MARK1	0.277676	0.524697	0.534582	0.213031	0.318236	0.427087	0.533524	0.453547	0.376743	0.507693	0.508384	0.429367	0.13616
C1orf115	0.00865362	0.0229955	0.066278	0.00505675	0.00188083	0.0247726	0.0230821	0.0153843	0.0613776	0.0344741	0.0141858	0.0489544	0.103104
2002-03-01	0.107143	0.0384025	0.0316897	0.084042	0.0884784	0.0409916	0.0176677	0.0321833	0.0458845	0.0425958	0.0215847	0.0344748	0.103218
2001-03-01	0.0814924	0.0646579	0.0693208	0.0441194	0.0395962	0.059678	0.049064	0.0959467	0.076873	0.0491108	0.0704612	0.0717804	0.0118566
HLX	0	0.000504714	0.000565566	0	0	0	0.00365562	0	0	0.00254137	0	0	0
DUSP10	0.0785556	0.0122764	0.0169142	0.143198	0.0877105	0.00775476	0.0325746	0.00232545	0.0613493	0.0281472	0	0.0118815	0.0102395
HHIPL2	0.000496792	0.00203128	0.00230194	0	0.00918727	0	0	0	0.017773	0	0	0	0
TAF1A	0.0651939	0.0943873	0.10585	0.0418377	0.118531	0.0714273	0.109328	0.0524522	0.176658	0.0962117	0.118726	0.0748846	0.0748406
MIA3	0.701546	0.704476	0.638721	0.62356	0.738248	0.548089	0.770458	0.655298	0.812295	0.658552	0.585769	0.510857	0.536106
AIDA	0.407981	0.358809	0.436941	0.399068	0.473691	0.366653	0.426827	0.426884	0.48713	0.402985	0.430319	0.355119	0.395201
BROX	0.550948	0.336061	0.394841	0.521589	0.596843	0.316471	0.362172	0.248189	0.656697	0.417096	0.30205	0.368365	0.193835
DISP1	0.0536215	0.0878056	0.0791955	0.0734372	0.0551328	0.0518804	0.045657	0.0871604	0.0916602	0.0516697	0.13778	0.0166315	0.0489933
TLR5	0.0187534	0.0162868	0.0348301	0.0163354	0.0110577	0.00867605	0.0172582	0.0147359	0.0241584	0.0301843	0.0199814	0.0255207	0
SUSD4	0.156495	0.179396	0.339639	0.108023	0.02502	0.130189	0.325128	0.129237	0.0624579	0.299339	0.364656	0.322164	0
CAPN8	0.000278228	0	0.0041361	0.00204224	0.0018144	0.00246122	0	0.00209464	0.0026975	0.00350506	0.0169455	0.00285019	0
CAPN2	0.336905	0.359432	0.469644	0.545369	0.741157	0.346319	0.35822	0.386286	0.576387	0.301577	0.345029	0.361537	0.584264
TP53BP2	0.297081	0.274752	0.357786	0.320714	0.36356	0.191051	0.206115	0.258797	0.430955	0.215167	0.188318	0.188451	0.234596
FBXO28	0.126568	0.123095	0.120589	0.098127	0.128621	0.151854	0.10869	0.11028	0.136225	0.102878	0.11881	0.108634	0.083608
DEGS1	0.843079	0.677937	0.782724	0.772212	0.920314	0.683855	0.717651	0.689553	0.799728	0.780813	0.631162	0.734014	0.830087
NVL	0.14788	0.138705	0.142487	0.141565	0.135513	0.101555	0.137129	0.10807	0.179131	0.108409	0.141073	0.117895	0.0994353
CNIH4	0.554548	0.377826	0.386889	0.583847	0.602464	0.398559	0.322132	0.392263	0.810103	0.416545	0.46532	0.481676	0.905406
WDR26	0.258058	0.248504	0.234837	0.258286	0.325308	0.23042	0.264749	0.262488	0.255184	0.279755	0.333854	0.264496	0.28248
CNIH3	0.106045	0.135825	0.0993272	0.152826	0.125045	0.157529	0.144438	0.159983	0.135391	0.0784039	0.163474	0.133785	0.105432
DNAH14	0.173916	0.401805	0.302841	0.156615	0.224056	0.337218	0.305917	0.356607	0.465192	0.431268	0.336265	0.39015	0.150102
LBR	0.136101	0.310217	0.323268	0.155833	0.368014	0.204075	0.253417	0.301161	0.297648	0.254333	0.267955	0.219409	0.129646
ENAH	1.1483	1.08865	1.22402	1.33728	1.19845	1.13465	1.22521	1.05489	0.956102	1.1798	1.35791	1.11007	1.12926
SRP9	1.89621	1.96742	2.02784	1.97945	1.83176	1.96124	2.0589	1.91224	1.93585	1.89282	1.89404	1.91999	1.50142
EPHX1	0.365934	0.308218	0.284864	0.656215	0.48341	0.383986	0.245626	0.342026	0.540418	0.170458	0.260009	0.264523	0.262015
TMEM63A	0.0734979	0.00401741	0.00184872	0.0926361	0.0842439	0.0031909	0.00169444	0	0.0673431	0	0.00823297	0	0.0615539
LEFTY1	0.000175151	0.00927495	0.00722871	0	0.00262901	0.00412439	0	0.00696896	0.0229575	0	0	0.00721022	0
PYCR2	0.352344	0.232329	0.248189	0.445706	0.342882	0.261157	0.265442	0.217684	0.350163	0.273903	0.252021	0.258942	0.261603
LEFTY2	0.124199	0.000319685	0.00164674	0.396873	0.00684758	0.00368069	0	0	0.00514815	0	0	0	0
SDE2	0.147826	0.177526	0.1608	0.12342	0.135762	0.140182	0.205252	0.127719	0.230989	0.165994	0.200115	0.14821	0.143156
H3F3A	3.02007	2.69062	2.58284	2.80576	2.93962	2.61599	2.71157	2.47711	2.54919	2.68822	2.83976	2.65142	2.75251
ACBD3	0.692749	0.812726	0.793075	0.714889	0.596972	0.77545	0.852493	0.700772	1.03989	0.83216	0.792365	0.709289	0.895209
MIXL1	0.00101616	0.00300073	0.00137879	0	0.00111469	0.00346893	0.00364895	0.00186661	0	0	0.00870082	0	0
LIN9	0.034764	0.0265942	0.0167694	0.0332524	0.0161007	0.0142832	0.0274283	0.0173817	0.0367119	0.0177391	0.0251601	0.0177186	0
PARP1	0.770869	0.607423	0.59847	0.748001	0.742343	0.64658	0.562131	0.537714	0.573934	0.617955	0.658989	0.611178	0.535298
STUM	0.0272075	0.0178761	0.00335673	0.00987691	0.0470345	0.00195648	0.0690533	0.00962555	0.0180833	0.0353695	0.00521827	0.00643806	0
ITPKB	0.61738	0.0219717	0.0116341	0.550525	0.781421	0.0326315	0.0382726	0.0114047	0.359667	0.0252351	0.00295503	0.00656938	0.172352
PSEN2	0.090837	0.261586	0.198109	0.0770836	0.113298	0.237845	0.191777	0.239835	0.182057	0.143265	0.240616	0.261173	0.112708
COQ8A	0.0834356	0.0408272	0.0218154	0.110122	0.134957	0.0248546	0.0540414	0.0262628	0.103999	0.0237972	0.0217598	0.0225239	0.0605064
CDC42BPA	0.376843	0.567697	0.61664	0.358413	0.388702	0.543109	0.588215	0.566284	0.527012	0.736691	0.465718	0.576233	0.534604
ZNF678	0.144027	0.204709	0.218128	0.146688	0.190898	0.132407	0.321016	0.160268	0.143607	0.175895	0.14927	0.10006	0.0839733
SNAP47	0.387083	0.335204	0.294809	0.340868	0.367783	0.33416	0.3885	0.325777	0.353353	0.320515	0.353725	0.323841	0.16707
JMJD4	0.173939	0.134947	0.164977	0.16422	0.230024	0.140699	0.110182	0.114868	0.205215	0.114579	0.140742	0.157706	0.204867
WNT9A	0.00165345	0.00218835	0.0111227	0.000593845	0.0019635	0.00888374	0.00393032	0.0134298	0.0206442	0.00689788	0.0187204	0	0
ARF1	1.27826	1.65589	1.63996	1.29756	1.23925	1.67613	1.69144	1.56969	1.63348	1.70032	1.6061	1.68041	1.53346
C1orf35	0.463805	0.354304	0.342368	0.415746	0.45241	0.334898	0.38413	0.333465	0.652564	0.424634	0.356773	0.327879	0.360306
MRPL55	0.663542	0.708831	0.691383	0.646784	0.652007	0.749764	0.735879	0.71601	0.98088	0.709224	0.844417	0.819371	0.611043
AL359510.2	0.00508042	0.00266007	0.00523448	0.00109331	0.0040801	0.00216999	0.00262967	0.00197364	0	0.0052581	0.00644541	0	0
GUK1	1.80258	1.94679	1.95183	1.93205	1.6716	2.00098	1.90977	1.94849	1.88388	1.96532	1.85566	2.06518	1.6714
GJC2	0.0111791	0.0303241	0.0334333	0.0117434	0.013952	0.0335416	0.0449616	0.0309224	0.0313751	0.0328409	0.0303031	0.0352662	0.0236224
IBA57	0.0414374	0.0590382	0.0474376	0.0325066	0.0472897	0.0438355	0.0447043	0.0556229	0.151702	0.0851095	0.0626706	0.0323907	0.0193684
OBSCN	0.0185556	0.0540285	0.0431637	0.0121092	0.0189057	0.0760616	0.0893822	0.0774318	0.0217407	0.0489492	0.0541451	0.0315315	0.0824966
TRIM11	0.0615155	0.133062	0.123398	0.0891435	0.0605874	0.112309	0.107146	0.102197	0.173875	0.131599	0.0642479	0.162642	0.0666006
TRIM17	0	0.0014105	0	0	0.00186646	0	0	0	0	0.00716926	0	0.00237949	0
HIST3H2A	0.37232	0.333581	0.290487	0.277534	0.181927	0.253244	0.480028	0.186261	0.620151	0.3974	0.380267	0.317275	0.132511
HIST3H2BB	0.0170188	0.0152761	0.0167233	0.00613167	0.0231136	0.0288699	0.0230342	0.0215542	0.0640308	0.0385684	0.0202138	0.0313712	0.0191072
AL139288.2	0.00128964	0.000224825	0.00126702	0.000667386	0	0.00213039	0	0.00633853	0.00804814	0.00368853	0.00301286	0	0
RNF187	1.14682	1.50063	1.54396	1.17876	1.29077	1.42272	1.51454	1.41081	1.65017	1.59465	1.44128	1.5053	1.51522
RHOU	0.252252	0.900686	0.954793	0.1976	0.675944	0.659244	0.709589	0.33655	0.532407	0.75285	0.861617	0.790671	0.0221047
RAB4A	0.505547	0.827273	0.979296	0.651053	0.614944	0.996183	0.97938	0.862811	0.561577	0.893772	0.968546	0.999752	0.486576
CCSAP	0.109772	0.362946	0.528496	0.0734705	0.0970471	0.248125	0.765246	0.228595	0.276158	0.555851	0.387497	0.405648	0.0428691
ACTA1	0.00381523	0.0222924	0.0295255	0.0105422	0.00816562	0.0210593	0.0146699	0.00408101	0.00797033	0.0508049	0.0274196	0.0194717	0
NUP133	0.194552	0.18901	0.163529	0.157244	0.233851	0.15644	0.190592	0.169009	0.161638	0.13341	0.165194	0.172417	0.0685102
ABCB10	0.0253054	0.0618184	0.0618436	0.0256692	0.0263641	0.0452978	0.0399533	0.0288635	0.0293849	0.0705499	0.0471046	0.029767	0.0595349
TAF5L	0.0535149	0.1117	0.10578	0.0448257	0.0500679	0.117658	0.133302	0.118715	0.0886021	0.150187	0.128082	0.1119	0.070699
URB2	0.0421329	0.0493922	0.0367269	0.0325712	0.0457937	0.0309529	0.0323707	0.0209752	0.0909354	0.0576238	0.0401755	0.0285392	0.0102395
GALNT2	0.294909	0.315053	0.254446	0.41877	0.391215	0.297786	0.373418	0.424683	0.263189	0.360346	0.283326	0.307458	0.411923
PGBD5	0.0366907	0.178132	0.150914	0.0344642	0.137644	0.134676	0.213741	0.185174	0.120444	0.170216	0.26909	0.13415	0.0133899
COG2	0.317541	0.131507	0.115535	0.259033	0.213144	0.13163	0.182431	0.12867	0.270637	0.123479	0.112117	0.146598	0.172675
AGT	2.0665	0.071873	0.0433211	1.60534	1.70833	0.161101	0.107478	0.0760888	0.888801	0.0949205	0.136625	0.0551482	0.126532
CAPN9	0.00285413	0.00217006	0	0.00315958	0.020455	0.00300011	0	0	0	0	0	0	0
C1orf198	0.182001	0.100969	0.125101	0.28439	0.338444	0.137783	0.0490161	0.12366	0.228952	0.152471	0.125346	0.152779	0.251395
TTC13	0.0585899	0.214362	0.234652	0.0621518	0.0788408	0.186871	0.162361	0.237816	0.0721796	0.151869	0.190042	0.211198	0.0780204
ARV1	0.263162	0.320432	0.315244	0.239155	0.280307	0.327506	0.383138	0.240414	0.340106	0.341167	0.409776	0.273371	0.187255
FAM89A	0.281334	0.0952071	0.184155	0.267145	0.750097	0.147577	0.135775	0.11402	0.311013	0.147136	0.148636	0.198765	0.471697
TRIM67	0.00550756	0.114968	0.119289	0.00231514	0.0172531	0.139599	0.114579	0.151883	0.0458379	0.0943588	0.129668	0.0671522	0
AL109810.2	0	0.000653011	0.00195373	0	0	0.00134762	0	0	0	0	0.0081453	0	0
C1orf131	0.326134	0.290071	0.238178	0.281153	0.338622	0.220313	0.287929	0.256262	0.393834	0.267395	0.269448	0.230267	0.251271
GNPAT	0.287352	0.257309	0.265672	0.255059	0.311944	0.238747	0.297038	0.264417	0.336201	0.262785	0.243105	0.259307	0.279916
EXOC8	0.0702882	0.10465	0.0879219	0.0590405	0.0406608	0.0762601	0.116475	0.0964062	0.097263	0.13126	0.101681	0.0780447	0.0538635
SPRTN	0.13013	0.11499	0.126569	0.151559	0.125857	0.106658	0.146502	0.125831	0.13749	0.163605	0.0862037	0.119129	0.112865
EGLN1	0.128148	0.192938	0.242251	0.0826126	0.114461	0.158886	0.215519	0.133462	0.108176	0.221215	0.175379	0.182416	0.0383689
AL445524.2	0.00815054	0.00551079	0.002965	0.0149548	0.0108113	0.00538453	0.0121928	0.00609532	0.00924216	0.00243235	0.00326848	0	0.0102395
TSNAX	0.399398	0.462812	0.391723	0.390302	0.33893	0.389688	0.469164	0.502344	0.61976	0.531548	0.446449	0.432716	0.300126
TSNAX-DISC1	0.00490803	0.00149747	0.00036148	0.00505703	0.00163496	0.00276573	0	0.00219052	0.0109464	0	0.0129931	0.00254686	0
DISC1	0.0134095	0.00773659	0.0164847	0.00877746	0.0305504	0.00821914	0.00679341	0.0565394	0.0223605	0.0265024	0.0324312	0.0318202	0.0720161
SIPA1L2	0.219875	0.452069	0.426195	0.22985	0.475533	0.318225	0.943444	0.496261	0.442963	0.661433	0.447698	0.670547	0.516496
NTPCR	0.824008	0.456998	0.378627	0.738097	0.76622	0.461955	0.562903	0.472816	0.860577	0.457622	0.520504	0.643809	0.559224
PCNX2	0.120022	0.396066	0.37384	0.131297	0.218167	0.274464	0.380489	0.269057	0.221407	0.406746	0.329427	0.34381	0.251392
MAP3K21	0.00503052	0.0726588	0.062492	0.01222	0.00467059	0.0356596	0.0666155	0.0459719	0.0186547	0.0755562	0.0775773	0.0459254	0
KCNK1	0.00868542	0.0558063	0.0592757	0.00533462	0.00360811	0.0927479	0.204008	0.0137277	0.0689995	0.0836929	0.0159542	0.101482	0.0175437
SLC35F3	0.00335216	0.055349	0.0507784	0.018584	0.104189	0.0118512	0.140602	0.00523045	0.012014	0.0777068	0.0385624	0.107058	0
COA6	0.564998	0.474929	0.494363	0.572674	0.627262	0.477857	0.579105	0.514539	0.626854	0.445093	0.559407	0.602681	0.373782
TARBP1	0.195697	0.168517	0.169996	0.163519	0.282428	0.13008	0.253682	0.188872	0.20839	0.146021	0.220486	0.157909	0.096017
IRF2BP2	0.651153	0.631574	0.586655	0.608433	0.720342	0.481501	0.780804	0.460486	0.873653	0.676528	0.811218	0.482275	0.494432
TOMM20	1.27855	1.59367	1.61736	1.41558	1.31856	1.60276	1.69701	1.49426	1.66576	1.75428	1.5691	1.66197	1.28919
RBM34	0.0397561	0.0595179	0.0491029	0.0359974	0.065676	0.0570543	0.0519167	0.0391307	0.0989992	0.0353579	0.0586438	0.0647858	0.0942359
ARID4B	0.689231	0.766013	0.816054	0.675074	0.699204	0.663319	0.935766	0.665143	0.722914	0.707418	0.723596	0.648148	0.600131
GGPS1	0.255185	0.257054	0.215797	0.246998	0.206542	0.26944	0.200084	0.303579	0.222541	0.209217	0.309838	0.245653	0.163002
TBCE-ENSG00000285053	0.156336	0.249556	0.242795	0.118807	0.164593	0.201941	0.200289	0.207955	0.151262	0.21345	0.266573	0.214453	0.0758952
TBCE-ENSG00000284770	0.0464189	0.0365483	0.0325687	0.0390372	0.0441568	0.0436823	0.04318	0.0356587	0.035817	0.0372296	0.0384557	0.0468297	0.0496954
B3GALNT2	0.116317	0.0973769	0.109195	0.153105	0.0917277	0.0873963	0.112311	0.0930855	0.171128	0.103351	0.154035	0.0746405	0.223711
GNG4	0.271354	1.21517	1.17774	0.164394	0.168763	1.52561	1.23028	1.39061	0.626777	1.40986	1.43687	1.63622	0.0753778
LYST	0.152842	0.387545	0.354483	0.269194	0.678301	0.312699	0.40784	0.319949	0.465293	0.363989	0.33402	0.29862	0.226773
NID1	0.0308223	0.0350407	0.0192059	0.088694	0.028277	0.0546942	0.0221132	0.0257439	0.0311087	0.0414258	0.0623415	0.0436518	0.891772
GPR137B	0.136281	0.0459682	0.045589	0.143518	0.269896	0.0462861	0.0859602	0.0445659	0.251444	0.0745299	0.0472831	0.0558608	0.134162
ERO1B	0.030575	0.0550237	0.0612827	0.0197409	0.0353327	0.0324636	0.106702	0.0221184	0.0316854	0.0538839	0.0703739	0.0357763	0.0413489
EDARADD	0.00121252	0.00428985	0.00365847	0.000903926	0	0.0152686	0.00686888	0.00712814	0.0227294	0.00841746	0.0114939	0.0136031	0.0454677
LGALS8	0.0140736	0.0352502	0.0394973	0.0315201	0.00977632	0.010592	0.0929826	0.0228593	0.0274968	0.130424	0.0145078	0.105473	0.0371698
HEATR1	0.129038	0.116556	0.118507	0.111506	0.140433	0.107803	0.150983	0.090721	0.178568	0.123673	0.100103	0.0995602	0.12897
ACTN2	0.0283406	0.0211458	0.0492358	0.0244343	0.00982117	0.0168788	0.0320963	0.0337754	0.0255608	0.0240877	0.043068	0.0278318	0
MTR	0.240171	0.280571	0.29524	0.196595	0.22616	0.244183	0.23051	0.230187	0.246733	0.275638	0.231016	0.305041	0.279205
RYR2	0.0467173	0.360735	0.703104	0.0142079	0.00774474	0.42458	0.162103	0.347841	0.0412568	0.234881	0.213321	0.26506	0.0118566
CHRM3	0.10179	1.29491	1.25894	0.0748716	0.0698503	0.735255	0.787697	1.05895	0.258017	0.596959	0.277225	0.875425	0
FMN2	0.736136	0.202133	0.190349	0.303823	0.521984	0.147937	0.231034	0.194241	0.289319	0.237006	0.124112	0.173587	0.0603356
GREM2	0.00284428	0.0430434	0.00230113	0.00217279	0	0.0177933	0.0580794	0.217398	0	0.204041	0.0210678	0.0265346	0.0205797
RGS7	0.0167601	0.238491	0.162283	0.0158863	0.0083222	0.153791	0.270746	0.353282	0.0659867	0.191639	0.279903	0.151192	0
FH	0.374282	0.348888	0.370098	0.346151	0.394813	0.335289	0.329838	0.360405	0.382922	0.340629	0.472349	0.280887	0.388985
KMO	0.00288802	0.00133737	0.00371885	0	0.00409401	0	0	0	0	0.00543234	0	0	0
OPN3	0.0331067	0.0162681	0.0354648	0.0463895	0.0338251	0.0163782	0.0114555	0.011113	0.0396012	0.0509205	0.0429566	0.0210016	0.264833
CHML	0.331225	0.793595	0.863075	0.23536	0.262593	0.614389	0.625856	0.651811	0.657946	0.792305	0.688699	0.718843	0.154511
EXO1	0.000362676	0.00196128	0.000528971	0.00231743	0.00813219	0.000700492	0.00311602	0	0	0	0	0.00304186	0
MAP1LC3C	0.00484574	0.00414081	0.0103831	0.00176561	0.0233995	0.00903167	0.00196543	0	0.00228895	0	0	0.00407935	0
PLD5	0.0117375	0.208743	0.124217	0.078306	0.0152233	0.0669154	0.26926	0.15197	0.0213626	0.155351	0.0560454	0.0764692	0
CEP170	0.738336	1.56088	1.56438	0.560546	0.701061	1.48701	1.5757	1.52275	0.962499	1.57109	1.46473	1.49064	1.03814
SDCCAG8	0.484739	0.386648	0.408976	0.43008	0.52673	0.377268	0.375384	0.364599	0.460259	0.387324	0.32811	0.360386	0.354599
AKT3	0.59686	0.573806	0.647911	0.527402	0.410815	0.5912	0.667469	0.557157	0.437515	0.621595	0.6561	0.527771	0.277261
ZBTB18	0.381938	0.0647792	0.0860065	0.244506	0.286834	0.031142	0.118585	0.0192962	0.216645	0.0285236	0.0468198	0.0215435	0.041766
ADSS	0.2871	0.441595	0.45046	0.342001	0.298449	0.381903	0.517206	0.434867	0.550478	0.459911	0.479135	0.390092	0.383778
CATSPERE	0.00202341	0.000560019	0.000649926	0.000976636	0.0135141	0	0	0	0.00243328	0	0	0.00363819	0
DESI2	0.410142	0.385803	0.404624	0.388807	0.365337	0.359965	0.319764	0.498037	0.494474	0.456909	0.393482	0.278655	0.69781
AL451007.3	0.00143106	0.00312118	0.000979454	0	0	0	0.00206636	0	0.00514348	0	0.00361684	0	0
COX20	1.21138	1.36457	1.44422	1.15756	1.14552	1.3658	1.3701	1.35666	1.09917	1.37248	1.33258	1.31741	0.996688
HNRNPU	1.28621	1.47225	1.51725	1.12416	1.22732	1.34578	1.56702	1.3954	1.58368	1.47979	1.41138	1.31774	0.954769
EFCAB2	0.366559	0.171649	0.136607	0.307651	0.226194	0.223368	0.155829	0.239186	0.351262	0.179992	0.220309	0.205978	0.0511934
KIF26B	0.116183	0.263943	0.272675	0.125867	0.0819013	0.181126	0.294663	0.246352	0.15635	0.309981	0.225087	0.217588	0.349779
SMYD3	0.340582	0.443544	0.450272	0.288589	0.311347	0.420413	0.426332	0.471791	0.356185	0.547916	0.527884	0.503167	0.681739
TFB2M	0.0967077	0.0919378	0.0724376	0.0973319	0.0649108	0.0736818	0.140311	0.0931096	0.14857	0.0936476	0.0796816	0.0761063	0.150032
CNST	0.0882672	0.435472	0.413535	0.0941488	0.101546	0.732566	0.287597	0.578739	0.354198	0.497702	0.759092	0.694196	0.0193684
SCCPDH	0.702824	0.887609	0.84594	0.648098	0.718977	0.916008	0.743505	0.922701	0.66654	0.842235	1.02236	0.800969	0.397909
AHCTF1	0.213931	0.314958	0.308346	0.189955	0.176545	0.233349	0.334392	0.255797	0.431904	0.25264	0.285242	0.221577	0.15161
ZNF695	0.00535718	0.0257728	0.0184949	0.00227518	0.00419412	0.0107576	0.0189871	0.0146781	0.00421705	0	0.0130197	0.0147616	0.0213921
ZNF670	0.036383	0.084726	0.0541722	0.0416346	0.0363295	0.0421016	0.0597312	0.0720333	0.0683028	0.0365949	0.0831738	0.0736148	0.0649442
ZNF669	0.12104	0.231541	0.222998	0.0820877	0.106442	0.174836	0.258003	0.23057	0.207271	0.253222	0.17992	0.206775	0.084071
ZNF124	0.038837	0.203168	0.186532	0.0358524	0.0400938	0.159824	0.141996	0.204221	0.0947414	0.189036	0.160908	0.162429	0.102896
ZNF496	0.0824189	0.154531	0.178756	0.0831554	0.0794266	0.123578	0.128882	0.150739	0.104169	0.13864	0.177235	0.126712	0.100397
NLRP3	0.00053423	0.00496754	0.00711497	0.004815	0.0010851	0	0.0312092	0	0.024888	0.00564603	0.0174579	0.0290124	0
OR2B11	0.000657641	0.000358026	0.00343385	0.00110584	0.00186555	0	0	0	0.00880063	0.010554	0	0.0104001	0
TRIM58	0.00649239	0.00303782	0.00276112	0.00230357	0.000813292	0.00627732	0.0105314	0	0.00474896	0.00243235	0.015699	0.00407935	0
OR2L8	0	0.000565807	0.00274281	0	0	0	0	0.00177478	0	0	0	0.00254686	0
OR2AK2	0	0.000485301	0.00164192	0	0	0	0	0.00186661	0	0	0	0	0
OR2L5	0	0.00170122	0.00268273	0	0	0	0	0	0	0	0	0	0
OR2L2	0.00153781	0.00700151	0.00867395	0	0.000773185	0.0186754	0.00262124	0.00875266	0	0.00235759	0.00902945	0.00926469	0
OR2L3	0	0.00131824	0.000965328	0	0	0	0	0	0	0	0.00290371	0	0
OR2L13	0.000390082	0.00446031	0.00449322	0	0.00150048	0.00770555	0.00109034	0.0135951	0	0	0.0209725	0	0
SH3BP5L	0.102558	0.126939	0.131159	0.110794	0.10191	0.128365	0.162288	0.151904	0.162014	0.119927	0.133546	0.152013	0.161085
ZNF672	0.134635	0.206288	0.183574	0.141208	0.126733	0.204767	0.163748	0.170636	0.151684	0.207183	0.220832	0.195307	0.119107
ZNF692	0.214043	0.164822	0.17564	0.164585	0.232946	0.127503	0.203866	0.137013	0.158992	0.160399	0.144963	0.157959	0.0923827
PGBD2	0.0403161	0.101989	0.0705887	0.0456756	0.0274653	0.0836587	0.0716821	0.0489362	0.0723454	0.0924816	0.047559	0.0767504	0.0191072
FAM110C	0.0735761	0.0487221	0.0391864	0.0375317	0.0384307	0.0366044	0.0878941	0.0320621	0.0662279	0.0162884	0.0101893	0.0280877	0
SH3YL1	0.164862	0.222477	0.219705	0.200921	0.172479	0.167378	0.27865	0.195733	0.303065	0.215503	0.241956	0.150052	0.304228
ACP1	0.91	1.11074	1.04733	0.963688	0.954093	1.19199	1.08438	1.08081	1.17801	1.10115	1.24953	1.15724	0.999518
ALKAL2	0.0263275	0.378678	0.231142	0.072561	0.0291993	0.552692	0.314278	0.597996	0.0429504	0.287937	0.788955	0.705296	0.796794
TMEM18	0.524635	0.474188	0.497474	0.38509	0.399946	0.458725	0.512413	0.464196	0.494149	0.417758	0.456474	0.450091	0.466296
SNTG2	0.0204738	0.00448116	0	0.00242946	0.0057322	0.00381566	0.00324037	0.024494	0.0026975	0.00232092	0.00363965	0	0.0102395
TPO	0	0.000570235	0	0	0	0.00647229	0	0.00125185	0.0034791	0	0	0	0
PXDN	0.376413	0.291037	0.245855	0.215274	0.125045	0.310406	0.224964	0.436442	0.19266	0.272686	0.281506	0.330999	1.31625
MYT1L	0.0675326	0.766088	0.698785	0.0249184	0.0229894	0.530557	1.0731	0.656304	0.260981	0.588994	0.861319	0.511706	0
EIPR1	0.206956	0.237748	0.216422	0.21001	0.212805	0.211215	0.299055	0.209696	0.214747	0.248966	0.270298	0.235816	0.179027
TRAPPC12	0.232837	0.209829	0.22576	0.253189	0.188637	0.187674	0.244484	0.224353	0.226189	0.127092	0.199309	0.148607	0.345775
ADI1	0.630935	0.180045	0.209195	0.865293	0.728552	0.21407	0.356691	0.2482	0.59153	0.285468	0.193775	0.284712	0.572649
AC108488.2	0.217293	0.114321	0.123696	0.153544	0.212315	0.134634	0.13563	0.0829542	0.233345	0.0988106	0.0621333	0.113392	0.119159
RNASEH1	0.24561	0.353199	0.319123	0.222844	0.210266	0.346022	0.350198	0.349403	0.495467	0.346666	0.368606	0.422703	0.280498
RPS7	2.82202	2.61702	2.59766	2.9255	2.55062	2.61405	2.5831	2.50241	2.7678	2.67489	2.54892	2.71258	3.00052
COLEC11	0.012922	0.00160833	0.00080104	0.000516732	0	0.00202615	0.00437927	0.0020094	0.0114342	0	0	0.0028004	0
ALLC	0	0	0	0	0	0.00102782	0	0.00250213	0	0	0.00338448	0	0
DCDC2C	0.00109365	0	0	0.000994027	0.00344042	0.00232391	0.0043113	0	0	0.0105786	0	0	0
SOX11	1.00013	2.17134	2.18422	0.564031	0.812308	1.74928	1.78222	1.80201	1.72142	2.09609	1.85342	1.95018	0.422785
CMPK2	0.0163915	0.157976	0.0907508	0.00649605	0.0106282	0.10104	0.0618825	0.135411	0.0258506	0.165586	0.159363	0.134855	0
RSAD2	0.0154856	0.00165064	0.00486277	0.00197562	0.00117396	0.00249546	0.00514268	0.00814679	0.0156512	0.00696256	0.00280455	0.0116588	0
RNF144A	0.0853837	0.327322	0.234061	0.0423692	0.107782	0.259154	0.310691	0.292443	0.18081	0.43022	0.373543	0.259096	0.366972
ID2	0.435717	0.109496	0.162859	0.151037	0.491761	0.0828972	0.487993	0.0782562	0.280433	0.212046	0.431246	0.136435	0.17896
KIDINS220	0.823108	1.56636	1.4368	0.805608	0.961221	1.725	1.45445	1.68406	0.906637	1.54013	1.57674	1.61219	0.510858
MBOAT2	0.463699	0.457925	0.4924	0.350563	0.496961	0.514544	0.590144	0.55073	0.331629	0.446063	0.495996	0.443869	0.266083
ASAP2	0.106469	0.245444	0.244307	0.126874	0.168556	0.179118	0.26218	0.276415	0.163036	0.238933	0.147557	0.201344	0.193476
ITGB1BP1	0.749757	1.04917	1.0934	0.773966	1.12163	1.14272	0.960156	1.14769	1.04176	1.09482	1.12183	1.22161	0.872392
CPSF3	0.180594	0.160751	0.149562	0.179087	0.173907	0.137266	0.132799	0.172072	0.330637	0.120807	0.148384	0.156984	0.197328
IAH1	0.294809	0.128072	0.114307	0.304579	0.331977	0.0818196	0.110539	0.142744	0.369905	0.0870999	0.111676	0.0996769	0.155226
ADAM17	0.57175	0.316039	0.310717	0.561216	0.632351	0.216101	0.325175	0.329352	0.721414	0.29511	0.204626	0.180919	0.490156
YWHAQ	1.74765	1.99854	2.0121	1.64393	1.8976	1.97664	2.00038	2.00564	1.64976	1.89858	1.96771	1.97484	1.34517
TAF1B	0.157089	0.163552	0.161502	0.177089	0.203953	0.159479	0.194453	0.167423	0.216879	0.176889	0.198407	0.169736	0.194007
GRHL1	0.0145464	0.0234642	0.0150271	0.00877654	0.0167111	0.0203815	0.0193446	0.0223545	0	0.0125056	0.0339417	0.021273	0
KLF11	0.0857073	0.16708	0.159341	0.0340974	0.0670448	0.104727	0.165891	0.162494	0.127104	0.115723	0.105004	0.0634025	0.0919319
CYS1	0.0600506	0.0066982	0.00846606	0.0272727	0.0280052	0.00211951	0.00164508	0.00144368	0.0245614	0.00398458	0.00573729	0	0.0283833
RRM2	0.00346572	0.0139881	0.000927573	0.00401233	0	0.0163934	0.00261952	0.00236178	0.00388223	0.00576011	0	0.0036731	0
HPCAL1	0.33902	0.753928	0.603735	0.309869	0.284019	0.816895	1.25594	0.960588	0.480195	1.2557	1.21427	1.10607	0.872565
ODC1	0.615165	1.04474	1.02831	0.896406	0.431116	0.681359	1.04527	1.00858	1.70329	1.17091	0.902054	0.963674	0.80814
NOL10	0.143769	0.0927803	0.103937	0.157774	0.116909	0.0828022	0.136827	0.090829	0.132134	0.0833477	0.112355	0.0708372	0.277893
ATP6V1C2	0.00583399	0.000568563	0.00159132	0.00237585	0.00409659	0.000911384	0.00573632	0.00126542	0.0101534	0.00495849	0	0	0
PDIA6	1.50225	0.976617	0.895043	1.60515	1.4526	0.93537	1.14941	1.0191	1.17113	0.949713	0.963483	0.936442	1.97151
KCNF1	0.0116183	0.119748	0.0807998	0.052921	0.0829612	0.0746038	0.181429	0.0817803	0.0364508	0.0985687	0.215106	0.0848147	0.0351579
C2orf50	0.0159453	0.00927848	0.0145077	0.0168637	0.0244933	0.00545773	0.00499082	0.00988245	0.0142236	0.00257811	0.00391321	0.00338296	0.0150537
SLC66A3	0.112517	0.0290359	0.0252961	0.111831	0.1497	0.025289	0.0222552	0.0481323	0.0719786	0.0209722	0.0131058	0.012439	0.312982
ROCK2	0.393976	0.548634	0.50197	0.401317	0.397574	0.387681	0.623495	0.563548	0.581683	0.479975	0.494375	0.392372	0.55057
E2F6	0.174735	0.143856	0.146661	0.186898	0.220947	0.113566	0.180258	0.13114	0.267571	0.128805	0.151181	0.125559	0.0677703
GREB1	0.0147603	0.148422	0.096968	0.014217	0.0634181	0.15138	0.115733	0.138725	0.0863457	0.13674	0.152937	0.163831	0.0103697
NTSR2	0	0.000308991	0.00128605	0	0	0.00179993	0	0.00178959	0	0.00696095	0	0.0041302	0
LPIN1	0.130492	0.567102	0.656445	0.178162	0.195209	0.485173	0.597042	0.480478	0.340075	0.471501	0.482296	0.398207	0.213489
TRIB2	0.450382	0.610435	0.465493	0.343236	1.13597	0.391816	0.683868	0.418808	0.730018	0.626945	0.85274	0.460721	0.511213
LRATD1	0.827586	0.262852	0.216138	0.345657	0.374089	0.130799	0.306101	0.281648	0.593452	0.1031	0.141788	0.136311	0
NBAS	0.583558	0.562123	0.579513	0.527793	0.548284	0.505966	0.616728	0.542621	0.477361	0.500683	0.44727	0.464775	0.425762
DDX1	0.527554	0.753479	0.694448	0.559441	0.564209	0.70355	0.696412	0.762863	0.731367	0.613875	0.794232	0.652304	0.52122
MYCN	0.10671	0.108405	0.0980667	0.166655	0.115786	0.307399	0.1262	0.164564	0.107188	0.111316	0.233768	0.264225	0
AC104623.2	0.00311647	0	0.000631751	0.00352937	0.00248514	0	0	0.00202103	0	0.011897	0	0	0
FAM49A	0.175371	0.334225	0.278103	0.149625	0.206023	0.221614	0.431465	0.416141	0.290609	0.346477	0.248453	0.205791	0.129463
RAD51AP2	0.002052	0.00499768	0.0104227	0.00119887	0.00111227	0.00125038	0.0018096	0.00350556	0.00341636	0	0.0133046	0.00354158	0
VSNL1	0.0567821	0.889679	0.779931	0.045904	0.0259879	0.211245	1.07121	0.699086	0.206904	0.340106	0.384356	0.118492	0
SMC6	0.175635	0.179871	0.191322	0.189271	0.133208	0.153586	0.17218	0.139236	0.26074	0.170522	0.179316	0.182488	0.181566
GEN1	0.0352257	0.0310607	0.0290744	0.0280904	0.0125482	0.0318464	0.0200803	0.0408495	0.00482803	0.0223609	0.0376874	0.0382976	0.0200963
KCNS3	0	0.00154057	0.00198098	0.00259321	0	0.00268742	0	0	0.0092464	0	0.0601809	0.00311259	0
RDH14	0.578071	0.416462	0.389724	0.376966	0.373229	0.39206	0.407172	0.414537	0.535589	0.419	0.475796	0.372955	0.278634
OSR1	0.0580861	0.00816658	0.00273419	0.0110312	0.014025	0.00872215	0.0115177	0.0244337	0.0105363	0.00561732	0	0	0.0481131
TTC32	0.528114	0.368091	0.359295	0.344176	0.403544	0.366466	0.457267	0.402259	0.551912	0.32608	0.338292	0.369336	0.102938
WDR35	0.182669	0.0939493	0.0962571	0.138248	0.151548	0.0770757	0.0876256	0.0820031	0.147167	0.0951791	0.110452	0.0675284	0.0613583
MATN3	0.0122852	0.0445443	0.0443355	0.016983	0.0032879	0.0486803	0.0237631	0.0574863	0.0221634	0.0825121	0.0317304	0.0461375	0.0983077
LAPTM4A	1.25824	0.788533	0.895217	1.34003	1.24025	1.01794	0.811068	0.875352	1.12787	0.8648	0.768184	0.936693	2.12818
SDC1	0.0180859	0.191975	0.127583	0.0401344	0.0459497	0.156892	0.0574928	0.217635	0.154501	0.238394	0.24684	0.179451	0.344609
PUM2	0.21258	0.385769	0.39498	0.248734	0.235406	0.346465	0.467922	0.33222	0.44679	0.399839	0.358258	0.325761	0.204381
RHOB	1.57821	0.908958	0.941193	1.22916	1.33534	0.884068	0.939866	0.714998	1.123	1.07448	0.979624	0.929867	0.475925
HS1BP3	0.244865	0.0796758	0.0935302	0.224073	0.297866	0.0865205	0.0653083	0.0618676	0.227779	0.126029	0.101418	0.0918393	0.149921
GDF7	0.00117239	0.00469893	0.0056104	0.0109516	0.000817148	0.0082439	0	0.00336999	0.00205019	0.0157172	0.00853323	0.00827839	0
LDAH	0.219604	0.171187	0.171104	0.146984	0.178972	0.176316	0.181717	0.166448	0.220656	0.146671	0.209955	0.144517	0.115911
KLHL29	0.0297794	0.263491	0.42636	0.058631	0.0722327	0.305009	0.189107	0.346098	0.0672839	0.510651	0.342744	0.359198	0.0150537
AC011239.2	0.00592768	0.0127202	0.00239457	0.0133453	0.0178618	0.00643124	0.0090428	0.0114877	0	0.00644715	0	0.00252896	0
ATAD2B	0.1385	0.191382	0.222488	0.144697	0.162315	0.171254	0.173421	0.11892	0.199204	0.194723	0.15322	0.140352	0.169916
UBXN2A	0.567924	0.492522	0.517759	0.490398	0.565865	0.435283	0.497798	0.403728	0.559619	0.449047	0.392649	0.417706	0.389166
MFSD2B	0.00674572	0.0029749	0.0039444	0.00330925	0.00613283	0.00317124	0.00311602	0.00578157	0.00471181	0.0094651	0.00295503	0	0
WDCP	0.0784743	0.116121	0.0892744	0.0814208	0.115203	0.097478	0.091153	0.100686	0.14148	0.100209	0.107377	0.061292	0.057626
FKBP1B	0.517148	0.937153	0.940661	0.484109	0.538521	1.38228	0.743121	1.23788	0.369456	1.08822	1.1945	1.2148	0.125486
SF3B6	1.59609	1.33168	1.28399	1.56896	1.56913	1.36624	1.31911	1.30666	1.7027	1.30416	1.27542	1.38667	1.40966
FAM228B	0.312521	0.20639	0.186702	0.213834	0.213568	0.202197	0.205937	0.201131	0.166188	0.203252	0.221828	0.194905	0.0431282
TP53I3	0.748757	0.690087	0.902634	0.866885	0.9563	0.807693	0.463591	0.664194	0.675981	0.621239	0.41662	0.758918	0.645851
PFN4	0.0319656	0.0256703	0.0278008	0.0356417	0.0246032	0.0282247	0.0142578	0.0218077	0.0326307	0.0573925	0.0418928	0.0338074	0.0181997
AC008073.3	0.000447807	0.00149109	0	0.00184102	0	0.00120645	0	0	0	0	0	0	0
FAM228A	0.000623593	0.00223423	0.00150442	0.000730669	0	0.00309255	0.00823108	0.00506581	0.00228895	0.00601705	0	0.00237949	0
ITSN2	0.174341	0.198003	0.258669	0.15056	0.196069	0.165779	0.26407	0.223704	0.237356	0.254144	0.168988	0.138803	0.0548171
NCOA1	0.547161	0.564493	0.54954	0.451396	0.42826	0.448421	0.605179	0.489068	0.475711	0.526139	0.419882	0.468482	0.175233
PTRHD1	0.587376	0.357077	0.365265	0.664719	0.523605	0.43491	0.310454	0.348726	0.31939	0.374672	0.365428	0.472979	0.30184
CENPO	0.0528792	0.0734383	0.0723116	0.0601586	0.069181	0.0977673	0.027072	0.0467326	0.0744235	0.0517582	0.0763874	0.0936261	0.0238016
ADCY3	0.0545696	0.132636	0.111202	0.0520941	0.0481208	0.102185	0.144798	0.120592	0.0310027	0.14348	0.116403	0.0548672	0.0797012
DNAJC27	0.146368	0.215824	0.199443	0.0755657	0.106328	0.236506	0.320409	0.210203	0.136897	0.236552	0.228928	0.183732	0.125471
EFR3B	0.294785	0.528978	0.403962	0.314496	0.522831	0.641767	0.464812	0.626882	0.233578	0.379817	0.573954	0.486913	0.103862
POMC	0.000190829	0.00118418	0	0	0	0.0026751	0	0	0.00841345	0	0	0.00521073	0
DNMT3A	0.319937	0.51115	0.5133	0.246597	0.278038	0.352267	0.485324	0.401795	0.330904	0.45342	0.477845	0.370311	0.238603
DTNB	0.0693786	0.226949	0.199171	0.0584126	0.0298416	0.22275	0.203432	0.243862	0.0650883	0.179458	0.23376	0.203627	0.0406547
ASXL2	0.119574	0.102175	0.0966248	0.142885	0.102296	0.07868	0.0778438	0.100675	0.156222	0.0963861	0.095641	0.0859699	0.11393
KIF3C	0.137826	0.655071	0.622475	0.150351	0.135937	0.733667	0.611516	0.711624	0.225796	0.705285	0.791611	0.686868	0.127071
RAB10	0.932884	0.951896	0.99184	0.911177	0.874879	1.13897	0.975358	1.04383	0.915126	0.943152	1.05107	1.04621	0.731903
GAREM2	0.324026	0.147428	0.148512	0.0758532	0.110299	0.205737	0.158747	0.17272	0.219882	0.15589	0.252088	0.180928	0
HADHA	0.979078	0.602143	0.607228	1.06851	1.11058	0.664643	0.660538	0.598358	0.994042	0.591955	0.648772	0.633893	0.814712
HADHB	1.03035	0.168204	0.202899	0.954036	1.07652	0.235837	0.232779	0.171372	0.724079	0.142342	0.213586	0.178886	0.771179
ADGRF3	0.00426205	0.00730281	0.00605038	0.00121025	0.00754974	0.00264255	0.00223994	0.00388594	0.00120653	0.00898517	0	0	0
SELENOI	0.101472	0.275355	0.280713	0.1239	0.119588	0.339702	0.306161	0.270638	0.230763	0.318789	0.490249	0.286824	0.103576
DRC1	0.0367588	0.0110261	0.0174832	0.0919577	0.0366536	0.018946	0.015127	0.0107074	0.0432558	0.0135456	0.0172311	0.0109606	0
OTOF	0.000277185	0.0155559	0.0230144	0	0.00181511	0.0222785	0.00230157	0.0105198	0	0.00463772	0.134857	0.00606923	0
CIB4	0.000319588	0.00326038	0.00110699	0	0	0.00360731	0	0.0042042	0	0	0.00519508	0.00664085	0
KCNK3	0.198158	0.531934	0.63886	0.0741905	0.0397915	0.675077	0.437768	0.677504	0.206046	0.460361	0.746146	0.591333	0
SLC35F6	0.406725	0.32662	0.338351	0.467048	0.469927	0.324417	0.327222	0.279051	0.659642	0.371616	0.33678	0.369091	0.28719
CENPA	0.00327654	0.000738598	0	0.00833469	0.00493925	0.000700492	0.00345347	0	0.0116865	0	0.00249283	0	0
DPYSL5	0.339162	0.968895	0.974096	0.483205	0.680717	0.917629	0.963106	1.05053	0.556686	0.792603	0.876722	0.835079	0.0150537
MAPRE3	0.310255	1.0755	1.09118	0.356937	0.332249	1.0295	1.1844	1.06974	0.526061	1.05531	1.21656	1.01067	0.14847
TMEM214	0.132642	0.203712	0.180183	0.172269	0.184073	0.164073	0.183416	0.134937	0.143795	0.204481	0.152155	0.217407	0.477977
AGBL5	0.133398	0.155443	0.157113	0.120998	0.092431	0.178432	0.149349	0.150066	0.123281	0.235659	0.22709	0.20913	0.105127
OST4	2.12805	1.46255	1.4789	2.43817	2.23966	1.66459	1.53789	1.5076	1.9882	1.59625	1.69653	1.74895	2.63076
EMILIN1	0.0587302	0.0102701	0.00672216	0.104293	0.0322029	0.011463	0.00928284	0.0296906	0.0327245	0.0204379	0.024917	0.0155393	0.348331
KHK	0.111478	0.132452	0.0939764	0.143755	0.109884	0.158861	0.154262	0.211583	0.098911	0.103205	0.223595	0.209229	0.0191072
CGREF1	0.0198851	0.16985	0.16233	0.0507588	0.0133977	0.124068	0.22497	0.161589	0.025702	0.198801	0.239069	0.197659	0
ABHD1	0.023791	0.0106594	0.0123883	0.0237547	0.0505501	0.0173287	0.017188	0.0104252	0.0242822	0.0153482	0.0164484	0.00994627	0.010316
PREB	0.180523	0.175244	0.16403	0.150598	0.148567	0.175766	0.197024	0.156617	0.190119	0.18659	0.150356	0.167525	0.122449
SLC5A6	0.052453	0.117579	0.113103	0.0398798	0.0302196	0.123018	0.0927437	0.152486	0.0635709	0.080195	0.152504	0.123557	0.14149
ATRAID	1.411	0.703221	0.700078	1.24611	1.46548	0.724117	0.731404	0.709566	1.24843	0.828246	0.652755	0.820513	1.13899
CAD	0.125594	0.0755869	0.0851067	0.126754	0.156309	0.0833635	0.10025	0.0416671	0.08609	0.0882769	0.0745552	0.0656278	0.16675
SLC30A3	0.00133401	0.0735586	0.116078	0.00487531	0.00223044	0.00295023	0.128275	0.00427514	0.0850291	0.0128063	0.00682143	0.0373095	0
DNAJC5G	0	0	0.00125476	0	0	0	0.00709873	0	0	0	0	0	0
TRIM54	0	0.000833768	0	0.00531532	0.00111227	0.0227133	0	0.00177563	0	0.00304641	0	0.0251287	0
UCN	0.0660309	0.100772	0.0832862	0.0364076	0.139198	0.0438123	0.0551598	0.0694284	0.107481	0.245069	0.086044	0.330953	0.0103697
MPV17	0.67809	0.403355	0.40461	0.769895	0.632227	0.371021	0.460155	0.289305	0.634637	0.505744	0.450487	0.366836	0.703065
GTF3C2	0.16699	0.138576	0.110211	0.147348	0.14769	0.115898	0.137236	0.0712702	0.161884	0.159463	0.125546	0.136237	0.180369
EIF2B4	0.273041	0.263654	0.260855	0.213966	0.206718	0.275407	0.271492	0.205197	0.293754	0.266099	0.289179	0.245757	0.340599
SNX17	0.686151	0.470477	0.436435	0.755083	0.745545	0.464895	0.415709	0.492747	0.659308	0.521114	0.481581	0.491659	0.796226
ZNF513	0.144554	0.122215	0.106415	0.140105	0.113779	0.0798567	0.164408	0.0931618	0.0884968	0.118284	0.0877863	0.109433	0.0981591
PPM1G	0.812424	1.126	1.15596	0.973401	0.954053	1.19112	1.11225	1.20241	1.06098	1.17334	1.19676	1.2436	0.781134
NRBP1	0.652904	0.718168	0.700477	0.708929	0.678561	0.691856	0.739918	0.679343	1.0078	0.691186	0.738022	0.726889	0.850434
KRTCAP3	0.0119283	0.0101308	0.0139468	0.02743	0.0131237	0.013106	0.00976359	0.00938224	0.0145811	0.00977794	0.0034042	0.0120022	0.0290735
IFT172	0.141958	0.0952966	0.0811807	0.123157	0.12196	0.0495986	0.0879576	0.0887798	0.0861411	0.111423	0.125981	0.0708443	0.0832399
FNDC4	0.437098	0.557779	0.673379	0.641271	0.680964	0.810788	0.698857	0.591077	0.528528	0.616838	0.797669	0.814642	0.207179
GCKR	0.00171718	0.00627988	0.0114228	0.00134373	0.00870565	0.0197136	0.00590734	0.0133082	0.00388223	0.00803125	0.0108005	0.00233828	0
C2orf16	0.000844607	0.00423064	0.00228788	0.000939101	0.00261318	0	0.00785831	0.00195875	0	0	0.0134763	0.00325823	0
ZNF512	0.28313	0.505922	0.470089	0.230477	0.259754	0.466058	0.47571	0.535069	0.405483	0.540523	0.449435	0.457954	0.0787652
CCDC121	0.07755	0.0282966	0.015391	0.0967617	0.0654716	0.0230712	0.0283867	0.0115067	0.0700385	0.00980153	0.0140543	0.028562	0.0338761
GPN1	0.293831	0.304747	0.274011	0.28283	0.325285	0.272646	0.240167	0.278125	0.397772	0.230016	0.262057	0.260488	0.206825
SUPT7L	0.269732	0.297202	0.306805	0.255138	0.323725	0.269063	0.289912	0.308284	0.388718	0.298413	0.299963	0.256757	0.212703
SLC4A1AP	0.327426	0.424186	0.436908	0.312181	0.394987	0.38363	0.502905	0.421637	0.529755	0.475343	0.384305	0.388805	0.293784
MRPL33	1.30344	1.07785	1.15525	1.52367	1.37068	1.1186	1.17316	1.07807	1.49672	1.12565	1.20364	1.10277	1.02978
RBKS	0.0824206	0.0651945	0.0288299	0.0929333	0.0549709	0.077561	0.0628473	0.0782494	0.0646581	0.0421001	0.0867891	0.0618685	0.045141
BABAM2	0.253721	0.185427	0.179555	0.308593	0.299292	0.20201	0.214858	0.185602	0.174964	0.215902	0.230966	0.211289	0.348092
FOSL2	0.228507	0.129903	0.151946	0.310287	0.372853	0.0864045	0.118808	0.110017	0.449374	0.174431	0.156202	0.122438	0.271643
PLB1	0.0304305	0.0220898	0.0360048	0.0383771	0.0407733	0.0371905	0.0124184	0.0290042	0.0427225	0.0205635	0.0302227	0.0320947	0
PPP1CB	1.79802	1.4378	1.48846	1.91172	2.07247	1.48074	1.37577	1.41906	1.85919	1.47772	1.53817	1.52463	0.70784
SPDYA	0.0142619	0.00851517	0.00567198	0.0236005	0.0211646	0.00620015	0.0078599	0.0176368	0.00175032	0	0.0107196	0	0.00791131
TRMT61B	0.187467	0.216362	0.205027	0.145151	0.172634	0.191595	0.220659	0.240341	0.218346	0.183515	0.198893	0.223475	0.114935
WDR43	0.29851	0.350534	0.344887	0.304751	0.295533	0.31413	0.369919	0.314751	0.566468	0.38277	0.375016	0.229577	0.295606
TOGARAM2	0.0230304	0.00772813	0.00594858	0.0306492	0.121799	0.00252043	0.00242231	0.00593249	0.0207945	0	0	0.00264941	0.0150537
PCARE	0.00214797	0	0	0.00031877	0.000735838	0	0	0	0	0	0	0	0
CLIP4	0.161503	0.228426	0.288877	0.154708	0.0996413	0.199615	0.287838	0.219304	0.255484	0.247083	0.192532	0.168479	0.074845
ALK	0.0324293	0.173092	0.197151	0.0318745	0.0966009	0.202957	0.299815	0.239108	0.088193	0.295568	0.360593	0.188261	0
YPEL5	0.640761	0.534304	0.656871	0.647443	0.582945	0.546936	0.687412	0.533706	0.578167	0.555682	0.599464	0.546919	0.647805
LBH	0.229981	0.756402	0.731939	0.304378	0.370056	0.879245	0.910555	0.865033	0.542183	0.648323	1.02454	0.797096	1.00855
LCLAT1	0.115015	0.125093	0.128968	0.0891245	0.105174	0.139921	0.152259	0.0934224	0.184375	0.105603	0.106024	0.136224	0.0370954
GALNT14	0.00663883	0.09483	0.0499255	0.0019261	0	0.048848	0.0786035	0.0191136	0.0342031	0.250998	0.0333647	0.303546	0
CAPN14	0.00022195	0.00222484	0.00427864	0	0	0	0.00645346	0	0	0.00435396	0.00444811	0	0
EHD3	0.0833625	0.108515	0.0776528	0.0549392	0.047789	0.0635439	0.122252	0.0616482	0.110005	0.147935	0.181198	0.116417	0.108146
MEMO1	0.0752723	0.124316	0.13697	0.0800468	0.0871783	0.108862	0.134451	0.112077	0.111762	0.107519	0.105561	0.109607	0
DPY30	1.09158	1.0966	1.09922	0.990691	1.09729	1.21578	1.08922	1.17937	1.11418	1.10705	1.2509	1.1591	0.793272
SPAST	0.302784	0.559595	0.560938	0.266884	0.241744	0.548042	0.642938	0.570318	0.377235	0.496283	0.650405	0.499868	0.255077
SLC30A6	0.0673986	0.0929974	0.0867888	0.0933624	0.0918545	0.0712552	0.0868429	0.0816516	0.11167	0.110406	0.0519134	0.0695743	0.0655751
YIPF4	0.659057	0.610235	0.643673	0.552012	0.606174	0.57166	0.768044	0.536531	0.803587	0.763282	0.520394	0.610316	0.564052
BIRC6	0.555147	0.629586	0.641729	0.481623	0.581317	0.56405	0.609013	0.569341	0.604944	0.645728	0.556264	0.530388	0.395523
AL133243.4	0.00682392	0.0151552	0.0094014	0.0123163	0.0158895	0.00711069	0.0233939	0.010569	0	0.034093	0.00354025	0	0
TTC27	0.0850313	0.109089	0.0764294	0.0554551	0.122277	0.0948936	0.067147	0.0971158	0.105161	0.0461128	0.0870553	0.0696034	0.0409274
LTBP1	0.659567	0.115917	0.0890474	0.655725	0.776209	0.0975257	0.0754006	0.0849427	0.389786	0.0784618	0.0846061	0.0834605	1.03899
RASGRP3	0.209268	0.00248	0.00273278	0.059742	0.011327	0.00609092	0	0.00375475	0.104346	0.00820651	0	0.00713133	0
FAM98A	0.283828	0.195107	0.196259	0.317708	0.238513	0.159766	0.242347	0.143055	0.312086	0.184248	0.20016	0.134129	0.297706
CRIM1	0.110384	0.123704	0.125059	0.267637	0.115495	0.109078	0.324736	0.129172	0.160982	0.121131	0.0653808	0.145413	0.0985172
FEZ2	0.998549	0.662118	0.671502	0.868481	0.999325	0.647341	0.677065	0.772169	0.706129	0.642504	0.609437	0.580051	0.563488
VIT	0	0.000898645	0	0	0	0.0334337	0	0.00211876	0	0	0	0	0
STRN	0.185136	0.170544	0.164341	0.172675	0.173815	0.141611	0.150021	0.167052	0.255393	0.155228	0.142237	0.127972	0.154074
HEATR5B	0.140133	0.313119	0.283136	0.0975857	0.140383	0.291383	0.332564	0.316002	0.145141	0.266715	0.305587	0.216392	0.0699309
GPATCH11	0.34854	0.352929	0.31965	0.325029	0.33543	0.326469	0.348552	0.334907	0.442918	0.332701	0.357207	0.372989	0.242752
EIF2AK2	0.652553	0.685604	0.746851	0.58862	0.622528	0.688639	0.841371	0.653017	0.526945	0.67777	0.73335	0.670793	0.548337
CEBPZOS	0.617986	0.581541	0.525557	0.489792	0.523692	0.500123	0.644521	0.613379	0.614582	0.500989	0.55471	0.529373	0.224786
CEBPZ	0.424103	0.546314	0.532618	0.362901	0.411331	0.511228	0.594805	0.495348	0.837567	0.523192	0.51357	0.477222	0.402413
NDUFAF7	0.176933	0.154297	0.17095	0.158765	0.227	0.158447	0.241118	0.229847	0.184798	0.192172	0.171033	0.169066	0.123052
PRKD3	0.228902	0.0922572	0.11034	0.203041	0.216551	0.0823832	0.101397	0.0632994	0.179807	0.0849957	0.0678061	0.0708774	0.310337
QPCT	0.00227959	0.013806	0.0194785	0.0269104	0.00181387	0.00227388	0.0124385	0.00357219	0.0102606	0.0347347	0	0.0583173	0
CDC42EP3	0.0698239	0.381951	0.473592	0.201339	0.090615	0.316735	0.486537	0.358634	0.321307	0.390587	0.330286	0.277746	0.558471
RMDN2	0.0672066	0.0410684	0.0409911	0.138888	0.0566597	0.0289487	0.0521097	0.00922471	0.0438195	0.030714	0.0265617	0.0348804	0.0898829
CYP1B1	0.0469047	0.0137501	0.118092	0.061837	0.0154844	0.00208398	0.0464547	0.00784224	0.0290389	0.016411	0	0.00309636	0.973466
ATL2	0.118098	0.18321	0.167747	0.117905	0.107112	0.122467	0.257532	0.157224	0.190639	0.181717	0.136129	0.137606	0.118602
HNRNPLL	0.268873	0.263493	0.264054	0.181614	0.259303	0.284723	0.304134	0.255801	0.308271	0.270682	0.290636	0.248644	0.163896
GALM	0.144595	0.029601	0.0122884	0.0780852	0.132567	0.0148662	0.00933917	0.0118248	0.14079	0.018551	0.00938589	0.0116663	0.128696
SRSF7	0.84393	0.754578	0.740311	0.746983	0.680025	0.567662	0.816151	0.626662	1.08415	0.664738	0.629206	0.469777	0.639719
GEMIN6	0.276832	0.268477	0.24693	0.312901	0.307399	0.270218	0.268314	0.264942	0.377901	0.290272	0.337393	0.309902	0.220442
DHX57	0.16981	0.230309	0.236676	0.121198	0.170439	0.230544	0.208093	0.214736	0.179209	0.186698	0.211078	0.179824	0.13473
MORN2	1.1259	0.569652	0.583191	1.07902	1.0903	0.666998	0.554211	0.61604	0.895029	0.638329	0.654085	0.679983	0.71392
ARHGEF33	0.000841773	0.00101811	0.00793616	0.0040819	0.00341357	0.00611206	0.00630134	0.00448229	0.00207469	0	0.0105439	0	0
SOS1	0.248584	0.395253	0.40204	0.206721	0.24681	0.367428	0.375895	0.435014	0.278242	0.447537	0.328943	0.375884	0.209261
CDKL4	0.0037009	0.00246143	0.00103427	0.0100706	0.0117603	0.0023088	0.00464768	0.0018707	0.0062633	0	0	0	0
MAP4K3	0.260505	0.303326	0.312526	0.288662	0.182479	0.319273	0.425683	0.404283	0.220874	0.295007	0.376249	0.260963	0.240366
TMEM178A	0.37256	0.347632	0.299168	0.378764	0.162356	0.359838	0.321519	0.758101	0.15033	0.358546	0.35584	0.328616	0.0889489
THUMPD2	0.0941318	0.0771295	0.0992646	0.083008	0.0907411	0.0732561	0.0864432	0.0935974	0.134267	0.0850013	0.0610997	0.034935	0.104048
SLC8A1	0.0995827	0.704861	0.627721	0.192481	0.1181	0.621195	0.603625	1.02856	0.171817	0.709402	0.723541	0.3869	0.0204509
PKDCC	0.0300418	0.0545975	0.0410066	0.0344024	0.0061006	0.0223763	0.0225336	0.0362773	0.0289456	0.029235	0.0417474	0.0191044	0.264005
EML4	0.208603	0.194694	0.242327	0.20504	0.214496	0.290989	0.188341	0.281125	0.202271	0.296793	0.222469	0.254131	0.288907
COX7A2L	1.23015	1.73199	1.71315	1.27012	1.25064	1.77163	1.69211	1.75991	1.60959	1.67384	1.72992	1.74631	1.2803
KCNG3	0.000611495	0.0120739	0.00287985	0	0	0.00726194	0.00703297	0.0140264	0	0.0149241	0	0.00532866	0
MTA3	0.347029	0.287046	0.253128	0.309021	0.247352	0.261224	0.273013	0.258691	0.324587	0.203051	0.173638	0.2104	0.230374
HAAO	0	0	0	0.00197635	0	0	0.00235676	0	0	0	0	0	0
ZFP36L2	1.44694	0.0834394	0.0740119	0.995137	1.14218	0.0908721	0.150846	0.0745144	0.917209	0.0445066	0.0518013	0.0492974	0.351719
THADA	0.170911	0.105873	0.110124	0.158437	0.1332	0.114317	0.0958193	0.104434	0.206239	0.119569	0.10145	0.0602489	0.105585
PLEKHH2	0.0544112	0.0189388	0.0329917	0.0654151	0.231322	0.0279135	0.0256874	0.0080449	0.0441483	0.0269111	0.00721223	0.023481	0.292914
DYNC2LI1	0.681368	0.393253	0.407312	0.548099	0.599084	0.326259	0.386134	0.401434	0.582993	0.474586	0.401832	0.425715	0.571267
ABCG5	0.00178856	0.000407296	0.000677041	0.00165159	0.0026763	0	0	0	0	0	0	0	0
ABCG8	0.0181637	0.00208763	0.00221303	0.00842756	0.0139586	0.00120645	0.00662669	0	0.00630443	0.00363297	0.00373582	0.00563536	0
LRPPRC	0.996086	0.682198	0.663459	0.522217	0.658948	0.653209	0.741264	0.632397	0.813825	0.640151	0.688438	0.543638	0.256191
PPM1B	0.246145	0.140566	0.160353	0.18432	0.177194	0.11005	0.204349	0.152692	0.170192	0.145723	0.194723	0.115486	0.0444061
AC013717.1	0	0.00072841	0.00193312	0.000678663	0	0.00126261	0	0	0.00219584	0	0	0	0
SLC3A1	0.024467	0.0548044	0.0350857	0.0226751	0.0309451	0.0423916	0.0695629	0.0249238	0.0356691	0.0685677	0.0501825	0.0462595	0
PREPL	0.73015	1.32202	1.24214	0.667437	0.688253	1.20776	1.44946	1.36881	0.983286	1.36075	1.44002	1.28186	0.319351
CAMKMT	0.182605	0.0678492	0.0792524	0.149996	0.191821	0.0962967	0.0604289	0.0633344	0.0684551	0.0828909	0.103741	0.0773851	0.113465
SRBD1	0.229246	0.198497	0.181405	0.215916	0.289209	0.183647	0.212588	0.189777	0.277279	0.166839	0.180641	0.178987	0.148878
PRKCE	0.108196	0.261534	0.266528	0.0784019	0.112318	0.407201	0.386871	0.447917	0.218599	0.330665	0.611212	0.492519	0.230297
EPAS1	0.0232916	0.00129674	0.00561575	0.115993	0.381508	0.00280025	0.017287	0.00227028	0.0669974	0	0	0.00329009	0.373591
ATP6V1E2	0.157147	0.0990531	0.139422	0.156791	0.171853	0.116654	0.145922	0.121102	0.114291	0.112376	0.0958421	0.13015	0.0679276
RHOQ	0.448059	0.453779	0.504653	0.449347	0.580179	0.709847	0.491227	0.603227	0.58242	0.811636	0.777334	0.770061	0.388203
PIGF	0.879375	0.509582	0.492156	0.804222	0.826736	0.600045	0.561303	0.527564	0.659026	0.612326	0.645605	0.611586	0.578662
CRIPT	0.671574	0.671233	0.691623	0.652876	0.694635	0.65796	0.6342	0.664761	0.880357	0.684222	0.585069	0.694856	0.466388
AC020604.1	0.00375759	0.00240663	0.00289401	0	0.00206932	0.0016669	0	0.00323002	0.00369461	0	0.00816655	0.00403184	0
SOCS5	0.125949	0.26362	0.271857	0.0963015	0.105109	0.205548	0.261812	0.25895	0.126929	0.299363	0.231035	0.179819	0.145285
MCFD2	0.631593	0.820794	0.749695	0.699058	0.658927	0.719463	0.776103	0.812441	0.884242	0.92536	0.798289	0.772042	0.713203
TTC7A	0.113097	0.0488852	0.0513441	0.10047	0.08111	0.0416351	0.0281616	0.0336225	0.0824949	0.0708614	0.031601	0.0359668	0.0489325
AC073283.3	0	0	0.000662302	0	0	0	0.00156874	0	0	0.0052581	0	0	0
CALM2	3.09274	2.74334	2.93653	2.51573	2.68677	2.90361	2.98663	2.74549	2.57465	2.72006	3.03951	2.86002	1.73085
EPCAM	0.0121178	0.115111	0.0880656	0.00641526	0.00441086	0.056437	0.0895104	0.0568047	0.0170843	0.0732238	0.0429927	0.0495184	0.0410127
MSH2	0.187995	0.337867	0.262865	0.164322	0.177682	0.287586	0.330969	0.285701	0.232733	0.275067	0.275109	0.271502	0.150806
KCNK12	0.0760457	0.671882	0.694383	0.0627784	0.0642454	0.530332	0.741615	0.882524	0.201862	0.558066	0.909529	0.653718	0
MSH6	0.315829	0.392969	0.366918	0.257753	0.243208	0.353107	0.400063	0.373989	0.323746	0.316647	0.396924	0.277281	0.162409
FBXO11	0.407965	0.610518	0.551213	0.39805	0.383507	0.462057	0.654291	0.580122	0.467767	0.576469	0.496961	0.493064	0.311215
FOXN2	0.117226	0.134022	0.131081	0.101086	0.152115	0.119508	0.187196	0.0917132	0.173992	0.0900868	0.119161	0.0980613	0.010316
PPP1R21	0.195379	0.34134	0.314909	0.215884	0.191204	0.341406	0.262577	0.363712	0.238647	0.322411	0.331695	0.401546	0.0813459
STON1	0.374918	0.0109772	0.0201971	0.389935	0.235742	0.0137154	0.0406084	0.0280987	0.24609	0.024824	0.00290371	0.00326891	0.0347849
STON1-GTF2A1L	0.0144748	0.00241677	0.00121296	0.162047	0.0632673	0.00873696	0	0.0012454	0.0190175	0	0	0	0.0251169
GTF2A1L	0.00266472	0	0	0.000922837	0.00295784	0	0	0	0.00243712	0	0	0	0
AC073082.1	0.00189043	0	0	0.00109905	0	0	0	0	0	0.00298715	0	0	0
LHCGR	0.00131726	0.00024855	0	0.000730507	0	0	0	0	0	0	0	0	0
NRXN1	0.316389	1.75442	1.70653	0.153717	0.121781	1.41052	1.83794	1.82899	0.276121	1.7548	1.48391	1.32143	0
ASB3	0.282272	0.179049	0.203913	0.241147	0.324133	0.163058	0.18261	0.183636	0.261573	0.177695	0.200312	0.16569	0.142314
CHAC2	0.0511883	0.0864648	0.0978119	0.0610178	0.0128911	0.108613	0.0941242	0.129357	0.035013	0.112632	0.0819673	0.0882957	0
ERLEC1	0.845865	0.782145	0.819328	0.803511	0.715386	0.779126	0.856628	0.826387	0.929411	0.841355	0.80593	0.785497	0.851208
GPR75	0.00254981	0.00147149	0.000892398	0.00288634	0.00355594	0	0	0.00301193	0.00964763	0	0	0	0.00791131
PSME4	0.137353	0.249304	0.297559	0.142502	0.132311	0.220601	0.243847	0.203742	0.203954	0.255928	0.201202	0.27248	0.14706
ACYP2	0.598058	0.431147	0.450525	0.559868	0.715646	0.53813	0.403577	0.471797	0.442687	0.390354	0.587916	0.44659	0.277482
C2orf73	0.0383541	0.0208009	0.0173002	0.0182564	0.0372692	0.0147704	0.0098719	0.0128383	0.020085	0.0171186	0.0250992	0.0210025	0.0213921
SPTBN1	1.20055	1.77341	1.68218	1.10105	1.0941	1.86901	1.57871	1.8844	1.12727	1.64726	1.90175	1.75004	1.24571
EML6	0.0296776	0.173037	0.208694	0.0425049	0.0129185	0.205235	0.129242	0.145922	0.0888481	0.117603	0.0944546	0.135209	0.0103697
RTN4	2.58274	2.92115	2.99922	2.31332	2.29381	2.99802	2.97463	3.08838	2.57536	2.94241	2.90342	3.00669	1.7195
CLHC1	0.131874	0.0797135	0.0845153	0.140099	0.0921134	0.0908163	0.0941399	0.066444	0.13895	0.140227	0.112293	0.0606438	0.0359368
RPS27A	3.11416	2.93034	2.90099	3.34711	2.91463	2.90932	2.87137	2.78636	3.12408	2.90411	2.76761	2.84968	3.37032
MTIF2	0.219988	0.23478	0.201979	0.209031	0.261513	0.231211	0.193303	0.252285	0.26856	0.199399	0.318177	0.344085	0.109081
CCDC88A	0.795952	1.06471	1.08549	0.779135	0.96764	0.999039	1.21376	1.10768	0.702495	0.964537	1.0955	0.982312	0.384819
CFAP36	0.860958	0.973883	1.05884	0.779831	0.778959	0.992739	0.924237	0.969018	0.985656	1.02454	0.943376	0.891864	0.63994
PPP4R3B	0.370939	0.499418	0.533461	0.349178	0.297632	0.414672	0.55975	0.423354	0.487221	0.384821	0.498135	0.40043	0.178875
PNPT1	0.262374	0.256904	0.260748	0.250048	0.265937	0.259213	0.31423	0.241245	0.29698	0.267547	0.341453	0.215402	0.171751
EFEMP1	0.0734733	0.0234068	0.0504385	0.182874	0.170956	0.0943633	0.0329871	0.0251543	0.0747358	0.0683172	0.0488803	0.0513199	0.0861408
CCDC85A	0.0467855	0.150647	0.251543	0.00741128	0.0173787	0.0747339	0.106538	0.112926	0.0179741	0.1082	0.201956	0.0455103	0
VRK2	0.00303756	0.00103842	0.00134445	0.000705542	0.00377422	0	0.00242231	0	0	0	0	0	0
FANCL	0.44681	0.268437	0.259104	0.21326	0.292517	0.227886	0.294478	0.21925	0.332677	0.312803	0.185183	0.180025	0.210601
BCL11A	0.283539	0.135754	0.32982	0.181	0.134805	0.0509787	1.17139	0.0314315	0.25137	0.415122	0.0419589	0.0581143	0.0341355
PAPOLG	0.116635	0.218771	0.225864	0.114041	0.0693024	0.142194	0.23266	0.192147	0.254704	0.186607	0.137257	0.133678	0.0817228
REL	0.168439	0.224401	0.275649	0.0927732	0.114244	0.189236	0.29988	0.215634	0.244347	0.23018	0.175869	0.196931	0.109575
PUS10	0.160847	0.0799664	0.0923192	0.090659	0.140865	0.0439478	0.0848558	0.0554961	0.208769	0.0620072	0.0328049	0.0352369	0.0985715
PEX13	0.500125	0.448899	0.462222	0.366072	0.438341	0.445304	0.51483	0.441595	0.505636	0.424255	0.47403	0.488331	0.135937
KIAA1841	0.132411	0.284845	0.281571	0.10399	0.143495	0.30408	0.197841	0.343051	0.125203	0.214273	0.327156	0.255313	0.0785574
C2orf74	0.523136	0.474091	0.435595	0.458961	0.549897	0.477132	0.448768	0.450015	0.600577	0.494476	0.488563	0.47441	0.419731
USP34	0.725165	1.00551	1.02092	0.619725	0.68599	0.869691	0.974812	0.943233	0.694255	0.891111	0.820621	0.815144	0.593333
XPO1	0.584818	0.904272	0.964124	0.679244	0.55565	0.695598	0.925958	0.711805	0.748522	1.02832	0.732072	0.835717	0.559917
FAM161A	0.298641	0.527429	0.570319	0.222424	0.273921	0.430549	0.435495	0.486626	0.374173	0.325028	0.425707	0.34937	0.111625
CCT4	1.15736	1.4116	1.38757	1.05359	1.1596	1.39002	1.35986	1.44877	1.5153	1.37707	1.35083	1.49732	1.01793
COMMD1	0.395568	0.544781	0.598366	0.515021	0.521618	0.622973	0.472217	0.62385	0.52674	0.606702	0.633255	0.636305	0.65853
B3GNT2	0.0529348	0.0462652	0.103243	0.0548157	0.246949	0.072339	0.255311	0.0738536	0.0523772	0.0528431	0.156917	0.0994975	0.0381768
TMEM17	0.132169	0.0955356	0.101276	0.0803461	0.132193	0.105954	0.109631	0.107147	0.116413	0.125545	0.099223	0.131525	0.0718039
EHBP1	0.265551	0.667008	0.804283	0.239732	0.297592	0.80234	0.751136	0.808793	0.319811	0.597114	0.693797	0.781879	0.236615
OTX1	0.0430542	0.00744735	0.00984018	0.00234847	0.0146362	0.00753882	0.00197612	0.00835494	0.00711027	0.00143159	0.00724607	0.0078338	0.0193684
WDPCP	0.200618	0.317833	0.708689	0.137798	0.19997	1.43727	0.694968	0.172061	0.204947	0.410897	1.68453	1.03669	0.111116
AC016734.2	0.0042048	0.00076092	0.00275983	0.00072399	0.00357365	0	0.00413844	0.00223512	0	0	0	0	0
MDH1	1.39371	1.57522	1.483	1.22445	1.49098	1.62036	1.59613	1.62009	1.56784	1.56152	1.78335	1.6041	1.01283
UGP2	0.557223	0.43681	0.50051	0.707476	0.522668	0.487863	0.594962	0.530333	0.423755	0.433604	0.527196	0.511481	0.600208
VPS54	0.100153	0.117546	0.140461	0.1146	0.0803292	0.0857081	0.14053	0.0966269	0.141466	0.113302	0.0951325	0.0988722	0.130836
PELI1	0.291251	0.0898962	0.0970252	0.149756	0.199805	0.197042	0.162705	0.101168	0.1434	0.134477	0.121861	0.124142	0.362411
LGALSL	0.203021	0.377292	0.339439	0.154397	0.23858	0.420399	0.308948	0.38341	0.324589	0.432665	0.4641	0.368002	0.0926113
AFTPH	0.195304	0.335335	0.306049	0.151499	0.215257	0.268539	0.414952	0.300412	0.341344	0.254715	0.325923	0.248797	0.0870326
SERTAD2	0.190473	0.11831	0.158069	0.202539	0.163383	0.0868007	0.213107	0.106408	0.320334	0.13492	0.09925	0.0821756	0.133311
SLC1A4	0.201829	0.193592	0.172646	0.228227	0.26805	0.165006	0.18494	0.192547	0.26739	0.220047	0.155236	0.174515	0.13545
CEP68	0.200202	0.31041	0.293341	0.229402	0.247568	0.279156	0.363398	0.303314	0.28651	0.307375	0.212578	0.235032	0.0839991
RAB1A	0.858556	1.07979	1.06976	0.836823	0.855496	1.17336	1.04665	1.14419	0.994081	1.04561	1.23669	1.15866	0.835367
ACTR2	0.948924	1.199	1.33015	0.90581	0.954302	1.32555	1.21733	1.32307	0.926522	1.29829	1.24144	1.28748	0.995313
SPRED2	0.101457	0.215929	0.192983	0.113191	0.178894	0.142723	0.186398	0.18001	0.155998	0.173772	0.213583	0.148304	0.23713
AC007741.1	0.00055919	0.00117122	0.000663129	0	0	0.000925226	0	0.00214494	0	0	0.00326848	0	0
MEIS1	0.152397	0.861554	0.398148	0.183564	0.143607	0.667828	0.60462	1.21185	0.142572	0.637591	0.349105	0.488936	0.0403545
ETAA1	0.168017	0.148834	0.157984	0.165641	0.155945	0.15315	0.176003	0.147797	0.217804	0.155992	0.115898	0.160364	0.153323
C1D	0.632963	0.759443	0.736016	0.594398	0.58471	0.760022	0.70545	0.745855	0.68663	0.72829	0.782427	0.76527	0.452264
WDR92	0.16986	0.132379	0.14387	0.150686	0.164453	0.154214	0.118597	0.126201	0.0976151	0.129691	0.10639	0.150307	0.12653
AC017083.3	0.000380009	0.00123278	0.00218081	0	0	0	0.00384679	0	0	0	0	0	0
PNO1	0.151333	0.168855	0.204761	0.192578	0.138103	0.182338	0.179672	0.158991	0.361904	0.200401	0.20251	0.183815	0.238388
PPP3R1	0.178878	0.483258	0.446242	0.185386	0.125383	0.54263	0.555642	0.526776	0.320051	0.516047	0.549233	0.522411	0.0885474
CNRIP1	0.199537	0.513467	0.484651	0.160896	0.103574	0.521109	0.591213	0.538907	0.407055	0.479196	0.701402	0.550151	0.152955
PLEK	0.00199331	0	0	0.000589758	0	0.00102051	0	0	0	0	0	0.00263101	0
FBXO48	0.0343863	0.0530158	0.0412649	0.0253025	0.06612	0.0450583	0.0861904	0.0377104	0.0646846	0.0655789	0.0646938	0.0583566	0.0213921
APLF	0.010628	0.00534976	0.00579858	0.0137263	0.0143446	0.00280135	0.0121335	0.00647764	0.00393164	0.0155884	0.00373582	0.0153843	0.0235715
PROKR1	0.00193751	0.0273054	0.0212537	0.00279797	0.0272057	0.0137773	0.0268074	0.0108956	0.0259326	0.0725834	0.0300398	0.0352562	0
ANTXR1	0.288564	0.0462736	0.0299901	0.423385	0.284143	0.0200832	0.0339189	0.0274328	0.175992	0.0527569	0.0371098	0.00864465	0.714104
[truncated: 15,246 more rows]
