# Supplementary material for: LAG3 is not expressed in human and murine neurons and does not modulate α‐synucleinopathies
Source: EMBO Mol Med. 2021 Jul 26;13(9):e14745. doi: 10.15252/emmm.202114745 (PMC8422075; doi:10.15252/emmm.202114745)
Supplement: Supplementary file 4 — Source Data for Figure 1 [file EMMM-13-e14745-s001.zip › Fig1/1A.csv]

antigen	Human mAb Relatlimab	Human mAb LAG525	CST rabbit mAb D2G40	Mouse monoclonal Ab 17B4	Rabbit pAb (aa274-504) IHC-plus� LS-B15026	Mouse mAb human LAG-3 (Clone 874501)	Mouse mAb 4-10-C9	Rat mAb C9B7W	buffer
Human LAG3	2.3565	2.355	2.2525	2.3165	2.3245	2.342	0.094	0.0665	0.063
Mouse Lag3	0.057	0.056	0.095	0.073	2.3125	0.156	2.3265	1.9925	0.0715
