# Supplementary material for: LAG3 is not expressed in human and murine neurons and does not modulate α‐synucleinopathies
Source: EMBO Mol Med. 2021 Jul 26;13(9):e14745. doi: 10.15252/emmm.202114745 (PMC8422075; doi:10.15252/emmm.202114745)
Supplement: Supplementary file 5 — Source Data for Figure 2 [file EMMM-13-e14745-s004.zip]

Archive with 64 entries (49 files):
- Fig2/
- Fig2/2C.csv
- __MACOSX/
- __MACOSX/Fig2/
- __MACOSX/Fig2/._2C.csv
- Fig2/2A/
- Fig2/2A/20-21-22-23-Tcells-empty_hekoe_actin.Tif
- __MACOSX/Fig2/2A/
- __MACOSX/Fig2/2A/._20-21-22-23-Tcells-empty_hekoe_actin.Tif
- Fig2/2A/20-21-22-23-Tcells-empty_hekoe_4-10-C9_2s.Tif
- __MACOSX/Fig2/2A/._20-21-22-23-Tcells-empty_hekoe_4-10-C9_2s.Tif
- __MACOSX/Fig2/._2A
- Fig2/2F.xlsx
- __MACOSX/Fig2/._2F.xlsx
- Fig2/2D/
- Fig2/2D/Auto-mLag3 DOX ON/
- Fig2/2D/Auto-mLag3 DOX ON/mLag3_transduced_induced_mLag3.tif
- __MACOSX/Fig2/2D/
- __MACOSX/Fig2/2D/Auto-mLag3 DOX ON/
- __MACOSX/Fig2/2D/Auto-mLag3 DOX ON/._mLag3_transduced_induced_mLag3.tif
- Fig2/2D/Auto-mLag3 DOX ON/mLag3_transduced_induced_DAPI.tif
- __MACOSX/Fig2/2D/Auto-mLag3 DOX ON/._mLag3_transduced_induced_DAPI.tif
- Fig2/2D/Auto-mLag3 DOX ON/mLag3_transduced_induced_MAP2.tif
- __MACOSX/Fig2/2D/Auto-mLag3 DOX ON/._mLag3_transduced_induced_MAP2.tif
- Fig2/2D/Auto-mLag3 DOX ON/mLag3_transduced_induced_T7-rtTA.tif
- __MACOSX/Fig2/2D/Auto-mLag3 DOX ON/._mLag3_transduced_induced_T7-rtTA.tif
- __MACOSX/Fig2/2D/._Auto-mLag3 DOX ON
- Fig2/2D/Auto-mLag3 DOX OFF/
- Fig2/2D/Auto-mLag3 DOX OFF/mLag3_transd_notinduced_mLag3.tif
- __MACOSX/Fig2/2D/Auto-mLag3 DOX OFF/
- __MACOSX/Fig2/2D/Auto-mLag3 DOX OFF/._mLag3_transd_notinduced_mLag3.tif
- Fig2/2D/Auto-mLag3 DOX OFF/mLag3_transd_notinduced_T7-rtTA.tif
- __MACOSX/Fig2/2D/Auto-mLag3 DOX OFF/._mLag3_transd_notinduced_T7-rtTA.tif
- Fig2/2D/Auto-mLag3 DOX OFF/mLag3_transd_notinduced_MAP2.tif
- __MACOSX/Fig2/2D/Auto-mLag3 DOX OFF/._mLag3_transd_notinduced_MAP2.tif
- Fig2/2D/Auto-mLag3 DOX OFF/mLag3_transd_notinduced_DAPI.tif
- __MACOSX/Fig2/2D/Auto-mLag3 DOX OFF/._mLag3_transd_notinduced_DAPI.tif
- __MACOSX/Fig2/2D/._Auto-mLag3 DOX OFF
- Fig2/2D/WT/
- Fig2/2D/WT/WT Primary neurons_mLag3.tif
- __MACOSX/Fig2/2D/WT/
- __MACOSX/Fig2/2D/WT/._WT Primary neurons_mLag3.tif
- Fig2/2D/WT/WT Primary neurons_MAP2.tif
- __MACOSX/Fig2/2D/WT/._WT Primary neurons_MAP2.tif
- Fig2/2D/WT/WT primary neurons_DAPI.tif
- __MACOSX/Fig2/2D/WT/._WT primary neurons_DAPI.tif
- Fig2/2D/WT/WT Primary neurons_T7-rtTA.tif
- __MACOSX/Fig2/2D/WT/._WT Primary neurons_T7-rtTA.tif
- __MACOSX/Fig2/2D/._WT
- __MACOSX/Fig2/._2D
- Fig2/2E.xls
- __MACOSX/Fig2/._2E.xls
- Fig2/2B/
- Fig2/2B/Mixed-Neurons-glia-t cells_NeuN_17s.Tif
- __MACOSX/Fig2/2B/
- __MACOSX/Fig2/2B/._Mixed-Neurons-glia-t cells_NeuN_17s.Tif
- Fig2/2B/Iba1 30s.Tif
- __MACOSX/Fig2/2B/._Iba1 30s.Tif
- Fig2/2B/lag3 2 1s.Tif
- __MACOSX/Fig2/2B/._lag3 2 1s.Tif
- Fig2/2B/GFAP 6s.Tif
- __MACOSX/Fig2/2B/._GFAP 6s.Tif
- __MACOSX/Fig2/._2B
- __MACOSX/._Fig2
