# Supplementary material for: LAG3 is not expressed in human and murine neurons and does not modulate α‐synucleinopathies
Source: EMBO Mol Med. 2021 Jul 26;13(9):e14745. doi: 10.15252/emmm.202114745 (PMC8422075; doi:10.15252/emmm.202114745)
Supplement: Supplementary file 5 — Source Data for Figure 2 [file EMMM-13-e14745-s004.zip › Fig2/2C.csv]

Cortex SNS pool	Hippo SNS pool	Striatum SNS pool	Cortex pool	Hippo pool	OB pool	CC pool	MidB pool	Striatum pool	HindB pool	Cere pool	Mixed cultures	Neuron-enriched cultures	Mixed glial cultures expressing hLAG3	Activated mouse T cells
0	0	0	0	0	0	0	16.6886582	0	18.11870968	0	0	0	0	169.505857
0	0	0	0	0	0	0	0	0	0	0	0	0	0	166.8687742
0	0	0	24.64730514	21.63880582	20.66858562	0	0	0	0	0	0	0	11.84815118	180.9514625
23.2807673	0	0	0	0	0	0	0	0	0	0	0	0	0	167.7476991
