# Supplementary material for: LAG3 is not expressed in human and murine neurons and does not modulate α‐synucleinopathies
Source: EMBO Mol Med. 2021 Jul 26;13(9):e14745. doi: 10.15252/emmm.202114745 (PMC8422075; doi:10.15252/emmm.202114745)
Supplement: Supplementary file 5 — Source Data for Figure 2 [file EMMM-13-e14745-s004.zip › Fig2/2F.xlsx]

## Sheet: mouse_brain_Lag3_exp
	ident	Lag3
AAACCCAAGACCCGCT-1_1	c6-MGL-Tmem119	1.09861
AAACCCAAGACGCCAA-1_1	c8-Astro-Gm26917	0
AAACCCAAGATGGTAT-1_1	c19-ChP	0
AAACCCAGTAGGTTTC-1_1	c10-Astro-Cd300ld	0
AAACCCAGTTTCGGCG-1_1	c19-ChP	0
AAACCCATCCAGGACC-1_1	c2-Astro-Aqp4	0
AAACCCATCGTCGATA-1_1	c5-NPC	0
AAACCCATCTTTGCGC-1_1	c4-VSMC	0
AAACGAAAGCACGATG-1_1	c5-NPC	0
AAACGAACACATAACC-1_1	c1-Mph-Ncf4	0.693147
AAACGAAGTTGCCGAC-1_1	c9-ODC	0
AAACGCTAGCGCCTAC-1_1	c16-OPC	0
AAACGCTAGCGTATGG-1_1	c0-EC	0
AAACGCTCAATGAAAC-1_1	c0-EC	0
AAACGCTCACCGTGCA-1_1	c11-MGL-Pbk	0
AAACGCTCAGGTATGG-1_1	c2-Astro-Aqp4	0
AAACGCTCAGTCTTCC-1_1	c5-NPC	0
AAACGCTCATATGCGT-1_1	c0-EC	0
AAACGCTGTACTTCCC-1_1	c2-Astro-Aqp4	0
AAACGCTTCCTTATGT-1_1	c14-Th-Neurons	0
AAAGAACAGGGAGGAC-1_1	c8-Astro-Gm26917	0
AAAGAACCACAAGTGG-1_1	c11-MGL-Pbk	0
AAAGAACGTGCGTCGT-1_1	c17-ODC-Ccna2	0
AAAGAACTCGCTTTAT-1_1	c2-Astro-Aqp4	0
AAAGGATCACTATGTG-1_1	c1-Mph-Ncf4	0
AAAGGATGTACTCGCG-1_1	c9-ODC	0
AAAGGATTCGATGCTA-1_1	c13-SPN	0
AAAGGGCAGCTCGACC-1_1	c13-SPN	0
AAAGGGCCACGTCGTG-1_1	c4-VSMC	0
AAAGGTAAGCAGCACA-1_1	c2-Astro-Aqp4	0
AAAGGTACAGTCAGTT-1_1	c19-ChP	0
AAAGGTAGTCAAGCGA-1_1	c0-EC	0
AAAGGTAGTCGTGGTC-1_1	c9-ODC	0
AAAGGTATCCACAGGC-1_1	c9-ODC	0
AAAGGTATCGGAGATG-1_1	c19-ChP	0
AAAGTCCAGAAGCGGG-1_1	c2-Astro-Aqp4	0
AAAGTCCCAGATACCT-1_1	c5-NPC	0
AAAGTCCCATTGACTG-1_1	c2-Astro-Aqp4	0
AAAGTCCGTCTATGAC-1_1	c2-Astro-Aqp4	0
AAAGTCCGTGGAACAC-1_1	c19-ChP	0
AAAGTCCGTTAAACAG-1_1	c0-EC	0
AAAGTCCGTTAGGCCC-1_1	c6-MGL-Tmem119	1.38629
AAAGTGATCCGCGGAT-1_1	c8-Astro-Gm26917	0
AAAGTGATCGATAACC-1_1	c6-MGL-Tmem119	1.79176
AAATGGAAGGCTATCT-1_1	c0-EC	0
AAATGGAAGTCAGGGT-1_1	c9-ODC	0
AAATGGATCGGCCCAA-1_1	c13-SPN	0
AACAAAGAGCAGGTCA-1_1	c2-Astro-Aqp4	0
AACAAAGCAAGATCCT-1_1	c2-Astro-Aqp4	0
AACAAAGGTCCTGAAT-1_1	c8-Astro-Gm26917	0
AACAAAGTCCTCTCTT-1_1	c6-MGL-Tmem119	1.60944
AACAAAGTCTCAATCT-1_1	c8-Astro-Gm26917	0
AACAACCCACCGCTGA-1_1	c6-MGL-Tmem119	0.693147
AACAACCCATAGAAAC-1_1	c2-Astro-Aqp4	0
AACAACCGTACCAGAG-1_1	c6-MGL-Tmem119	0.693147
AACAAGAAGGATTTAG-1_1	c5-NPC	0
AACAAGAAGGTTAAAC-1_1	c2-Astro-Aqp4	0
AACAAGACAGAGGTAC-1_1	c5-NPC	0
AACAAGAGTTGCAACT-1_1	c6-MGL-Tmem119	1.09861
AACACACAGAAGTATC-1_1	c9-ODC	0
AACACACAGTCACAGG-1_1	c2-Astro-Aqp4	0
AACACACGTCACCACG-1_1	c4-VSMC	0
AACACACGTTGACTGT-1_1	c6-MGL-Tmem119	1.38629
AACACACTCACTGTTT-1_1	c5-NPC	0
AACACACTCCACTTCG-1_1	c2-Astro-Aqp4	0
AACAGGGTCAGCTCTC-1_1	c8-Astro-Gm26917	0
AACAGGGTCCATACTT-1_1	c2-Astro-Aqp4	0
AACAGGGTCCATCTGC-1_1	c5-NPC	0
AACCAACGTAGCGCTC-1_1	c0-EC	0
AACCAACGTCAGCGTC-1_1	c5-NPC	0
AACCAACTCCTTGACC-1_1	c18-Epnd	0
AACCACAAGGCACTAG-1_1	c2-Astro-Aqp4	0
AACCACACACGTACAT-1_1	c0-EC	0
AACCACACAGCAGACA-1_1	c19-ChP	0
AACCACACAGTTCACA-1_1	c11-MGL-Pbk	0
AACCACAGTATACCTG-1_1	c8-Astro-Gm26917	0
AACCACAGTCTGTTAG-1_1	c18-Epnd	0
AACCACATCCCGTGAG-1_1	c9-ODC	0
AACCATGAGCAAATCA-1_1	c0-EC	0
AACCATGAGTTAGTAG-1_1	c19-ChP	0
AACCATGCAATGCAAA-1_1	c0-EC	0
AACCATGCACGACGAA-1_1	c0-EC	0
AACCATGCAGAGCTAG-1_1	c2-Astro-Aqp4	0
AACCATGCAGGTCCCA-1_1	c5-NPC	0
AACCATGGTCACCGAC-1_1	c8-Astro-Gm26917	0
AACCATGGTCTGATAC-1_1	c19-ChP	0
AACCATGGTCTTTCTA-1_1	c19-ChP	0
AACCATGGTTCTTGCC-1_1	c5-NPC	0.693147
AACCATGTCTTACTGT-1_1	c8-Astro-Gm26917	0
AACCCAAAGCTTACGT-1_1	c19-ChP	0
AACCCAACAGATTCGT-1_1	c8-Astro-Gm26917	0
AACCCAACAGCCTATA-1_1	c2-Astro-Aqp4	0
AACCCAACAGGTCCCA-1_1	c0-EC	0
AACCCAAGTGTCATTG-1_1	c2-Astro-Aqp4	0
AACCCAATCGATTCCC-1_1	c2-Astro-Aqp4	0
AACCCAATCTTCTTCC-1_1	c13-SPN	0
AACCTGAAGGTTGACG-1_1	c4-VSMC	0
AACCTGACAGGTCAAG-1_1	c13-SPN	0
AACCTGAGTATTTCTC-1_1	c0-EC	0
AACCTTTAGCACTCCG-1_1	c2-Astro-Aqp4	0
AACCTTTAGCTCCATA-1_1	c8-Astro-Gm26917	0
AACCTTTAGGTAATCA-1_1	c19-ChP	0
AACCTTTCACTGCTTC-1_1	c0-EC	0
AACCTTTCACTTCATT-1_1	c13-SPN	0
AACCTTTGTACAGGTG-1_1	c9-ODC	0
AACCTTTGTAGTATAG-1_1	c17-ODC-Ccna2	0
AACGAAAAGCATAGGC-1_1	c7-Mph-Pf4	0
AACGAAATCCTTGAAG-1_1	c8-Astro-Gm26917	0
AACGAAATCGATACAC-1_1	c2-Astro-Aqp4	0
AACGGGATCTGACCCT-1_1	c8-Astro-Gm26917	0
AACGTCATCATTATCC-1_1	c5-NPC	0
AACTTCTAGTTAACGA-1_1	c8-Astro-Gm26917	0
AACTTCTCACAAACGG-1_1	c9-ODC	0
AACTTCTCACTGTGTA-1_1	c10-Astro-Cd300ld	0
AACTTCTCATGTTTGG-1_1	c0-EC	0.693147
AACTTCTTCTCGCCTA-1_1	c6-MGL-Tmem119	1.38629
AAGAACACAACTTGGT-1_1	c2-Astro-Aqp4	0
AAGAACATCGCTGATA-1_1	c0-EC	0
AAGACAAAGCAGGCTA-1_1	c5-NPC	0
AAGACAAGTGTGAATA-1_1	c13-SPN	0
AAGACAATCAATCCGA-1_1	c0-EC	0
AAGACTCAGACTCATC-1_1	c11-MGL-Pbk	1.60944
AAGACTCAGCATGAAT-1_1	c0-EC	0
AAGACTCCACGCTTAA-1_1	c5-NPC	0
AAGACTCGTGCCCAGT-1_1	c2-Astro-Aqp4	0.693147
AAGATAGAGTCGTTAC-1_1	c14-Th-Neurons	0
AAGATAGCAATGTCAC-1_1	c5-NPC	0
AAGATAGCAGGCTCTG-1_1	c5-NPC	0
AAGATAGTCGCAGTTA-1_1	c21-Fibr	0
AAGCATCAGAAGCGAA-1_1	c13-SPN	0
AAGCATCCAGAACATA-1_1	c2-Astro-Aqp4	0
AAGCATCGTTGTACGT-1_1	c10-Astro-Cd300ld	0
AAGCATCTCTGAGAAA-1_1	c2-Astro-Aqp4	0
AAGCCATAGTTCCTGA-1_1	c5-NPC	0
AAGCCATCAATGCTCA-1_1	c8-Astro-Gm26917	0
AAGCCATGTTTAAGGA-1_1	c10-Astro-Cd300ld	1.38629
AAGCGAGCATAACTCG-1_1	c14-Th-Neurons	0
AAGCGAGGTCGCAGTC-1_1	c0-EC	0
AAGCGAGTCCTTATCA-1_1	c10-Astro-Cd300ld	0
AAGCGAGTCTATACGG-1_1	c2-Astro-Aqp4	0
AAGCGTTAGCTAATCC-1_1	c19-ChP	0
AAGCGTTAGGAAAGTG-1_1	c2-Astro-Aqp4	0
AAGCGTTCAACTCCCT-1_1	c4-VSMC	0
AAGCGTTCACATCATG-1_1	c6-MGL-Tmem119	0
AAGCGTTGTGATGTAA-1_1	c14-Th-Neurons	0
AAGCGTTTCATGGGAG-1_1	c5-NPC	0
AAGCGTTTCTTCTAAC-1_1	c12-T-cells	0
AAGGAATAGCGAGTAC-1_1	c8-Astro-Gm26917	0
AAGGAATTCAGCGTCG-1_1	c5-NPC	0
AAGGAATTCGCACGGT-1_1	c6-MGL-Tmem119	0
AAGGTAAAGACGCATG-1_1	c2-Astro-Aqp4	0
AAGGTAACAGAGGTTG-1_1	c8-Astro-Gm26917	0
AAGGTAATCACTAGCA-1_1	c0-EC	0
AAGTACCAGGTTAGTA-1_1	c0-EC	0
AAGTACCCACAAGTTC-1_1	c4-VSMC	0
AAGTACCTCAAACTGC-1_1	c2-Astro-Aqp4	0
AAGTACCTCAGTGTCA-1_1	c2-Astro-Aqp4	0
AAGTACCTCATGGAGG-1_1	c2-Astro-Aqp4	0
AAGTACCTCCTAAACG-1_1	c2-Astro-Aqp4	0
AAGTACCTCGGTAGGA-1_1	c9-ODC	0
AAGTCGTAGTTCCGGC-1_1	c2-Astro-Aqp4	0
AAGTCGTCAACGGCTC-1_1	c16-OPC	0
AAGTGAACAACAGCTT-1_1	c10-Astro-Cd300ld	0
AAGTGAACAAGGATGC-1_1	c18-Epnd	0
AAGTGAAGTTTGGGTT-1_1	c8-Astro-Gm26917	0
AAGTTCGAGCCATATC-1_1	c2-Astro-Aqp4	0
AAGTTCGTCAAGGAGC-1_1	c0-EC	0
AATAGAGCAACCAGAG-1_1	c5-NPC	0
AATAGAGCAGTAACGG-1_1	c14-Th-Neurons	0
AATAGAGCATCTTAGG-1_1	c2-Astro-Aqp4	0
AATAGAGGTGCGAACA-1_1	c0-EC	0
AATAGAGTCCTCATAT-1_1	c2-Astro-Aqp4	0
AATAGAGTCTGCCCTA-1_1	c0-EC	0
AATCACGAGACCAAGC-1_1	c0-EC	0
AATCACGAGGCTAGCA-1_1	c4-VSMC	0
AATCACGAGTCCCAAT-1_1	c8-Astro-Gm26917	0
AATCACGCACAGCCAC-1_1	c2-Astro-Aqp4	0
AATCACGGTTCCTTGC-1_1	c13-SPN	0
AATCACGTCGGTAGGA-1_1	c16-OPC	0
AATCGACGTAGGAGGG-1_1	c0-EC	0
AATCGACTCGAGAAAT-1_1	c0-EC	0
AATCGTGCAGCTTTCC-1_1	c2-Astro-Aqp4	0
AATCGTGTCAATGTCG-1_1	c2-Astro-Aqp4	0
AATCGTGTCGAGCTGC-1_1	c0-EC	0
AATCGTGTCTCTGACC-1_1	c17-ODC-Ccna2	0
AATGAAGAGCATGATA-1_1	c10-Astro-Cd300ld	0
AATGAAGCAAGTGTCT-1_1	c2-Astro-Aqp4	0
AATGAAGCAGGCTATT-1_1	c5-NPC	0
AATGAAGTCACAGTGT-1_1	c0-EC	0
AATGAAGTCCTCGCAT-1_1	c0-EC	0
AATGAAGTCGGCTCTT-1_1	c19-ChP	0.693147
AATGAAGTCTTACCAT-1_1	c2-Astro-Aqp4	0
AATGACCAGACCATAA-1_1	c2-Astro-Aqp4	0
AATGACCAGAGATGCC-1_1	c8-Astro-Gm26917	0
AATGACCCACAGACGA-1_1	c2-Astro-Aqp4	0
AATGACCGTCCAATCA-1_1	c5-NPC	0
AATGACCGTCCCTGTT-1_1	c8-Astro-Gm26917	0
AATGACCTCATGACAC-1_1	c6-MGL-Tmem119	1.09861
AATGACCTCGATAACC-1_1	c19-ChP	0
AATGCCAAGCTAGCCC-1_1	c4-VSMC	0
AATGCCAAGCTCGCAC-1_1	c2-Astro-Aqp4	0
AATGCCAGTCGTCTCT-1_1	c5-NPC	0
AATGCCAGTGGAACCA-1_1	c2-Astro-Aqp4	0
AATGCCATCCAAATGC-1_1	c2-Astro-Aqp4	0
AATGCCATCGATGCTA-1_1	c16-OPC	0
AATGCCATCTCCAATT-1_1	c2-Astro-Aqp4	0
AATGGAAAGACTGTTC-1_1	c8-Astro-Gm26917	0
AATGGAACACTCAGAT-1_1	c0-EC	0
AATGGAAGTCCATAGT-1_1	c6-MGL-Tmem119	0
AATGGAATCTTGGAAC-1_1	c2-Astro-Aqp4	0
AATGGCTAGACCATAA-1_1	c2-Astro-Aqp4	0
AATGGCTCAAACTCTG-1_1	c9-ODC	0
AATGGCTCATACTGTG-1_1	c13-SPN	0
AATGGCTCATGAATAG-1_1	c19-ChP	0
AATGGCTGTTGACGGA-1_1	c1-Mph-Ncf4	0
AATTCCTAGACTCCGC-1_1	c8-Astro-Gm26917	0
AATTCCTAGGACCCAA-1_1	c2-Astro-Aqp4	0
AATTCCTAGTTCAACC-1_1	c9-ODC	0
AATTCCTCACGCTGAC-1_1	c2-Astro-Aqp4	0
AATTCCTCAGACCAAG-1_1	c2-Astro-Aqp4	0
AATTCCTGTCACTTCC-1_1	c19-ChP	0
AATTCCTTCCGCACGA-1_1	c16-OPC	0
AATTTCCCACTGCACG-1_1	c8-Astro-Gm26917	0
AATTTCCGTACATTGC-1_1	c5-NPC	0
AATTTCCGTGAATGAT-1_1	c5-NPC	0
AATTTCCGTGGAGGTT-1_1	c0-EC	0
ACAAAGAAGGCCACTC-1_1	c4-VSMC	0
ACAAAGAGTGAGTAAT-1_1	c19-ChP	0
ACAAAGATCAACCCGG-1_1	c2-Astro-Aqp4	0
ACAACCACACGGGCTT-1_1	c5-NPC	0
ACAACCACATAGGTTC-1_1	c0-EC	0
ACAACCAGTACAGAGC-1_1	c5-NPC	0
ACAACCAGTGTCTTCC-1_1	c19-ChP	0
ACAAGCTCAACTTGCA-1_1	c8-Astro-Gm26917	0
ACAAGCTCAGAGCGTA-1_1	c11-MGL-Pbk	0
ACAAGCTCAGCTACAT-1_1	c16-OPC	0
ACAAGCTTCGGTATGT-1_1	c0-EC	0
ACACAGTAGTATGGAT-1_1	c5-NPC	0
ACACAGTGTATTGCCA-1_1	c16-OPC	0
ACACAGTTCAGTGTGT-1_1	c0-EC	0
ACACAGTTCCTAGCTC-1_1	c19-ChP	0
ACACCAAAGGAATTAC-1_1	c2-Astro-Aqp4	0.693147
ACACCAAAGGAGGCAG-1_1	c0-EC	0
ACACCAAGTCTGTGTA-1_1	c11-MGL-Pbk	1.60944
ACACGCGCAGATACTC-1_1	c0-EC	0
ACACGCGGTCTCGCGA-1_1	c10-Astro-Cd300ld	0
ACACGCGGTGTTACTG-1_1	c0-EC	0
ACACGCGGTTTCCATT-1_1	c8-Astro-Gm26917	0.693147
ACACGCGTCAGCCTCT-1_1	c21-Fibr	0
ACACTGAAGACCGCCT-1_1	c13-SPN	0
ACACTGACACTTGAGT-1_1	c0-EC	0
ACACTGACAGAACTCT-1_1	c19-ChP	0
ACACTGACAGATACCT-1_1	c20-Neurons-Aldh1a1	0
ACACTGACAGTCAGAG-1_1	c6-MGL-Tmem119	1.09861
ACACTGATCGAGAGCA-1_1	c9-ODC	0
ACAGAAAAGGCGAACT-1_1	c14-Th-Neurons	0
ACAGAAACACATTCTT-1_1	c18-Epnd	0
ACAGCCGAGATAGTGT-1_1	c0-EC	0
ACAGCCGCATGAAGCG-1_1	c5-NPC	0
ACAGCCGGTGACTATC-1_1	c2-Astro-Aqp4	0.693147
ACAGCCGTCTCCCTAG-1_1	c8-Astro-Gm26917	0
ACAGCCGTCTTACGTT-1_1	c2-Astro-Aqp4	0
ACAGCCGTCTTGAACG-1_1	c19-ChP	0
ACAGGGAAGAGTTGTA-1_1	c8-Astro-Gm26917	0
ACAGGGAAGCGAGTCA-1_1	c12-T-cells	0
ACAGGGAAGGCACAAC-1_1	c18-Epnd	0
ACAGGGACAGGCAATG-1_1	c4-VSMC	0
ACAGGGATCGAGAATA-1_1	c0-EC	0
ACAGGGATCTAGACCA-1_1	c5-NPC	0
ACATCCCAGATAGGGA-1_1	c6-MGL-Tmem119	0
ACATCCCCAGAGCGTA-1_1	c10-Astro-Cd300ld	0
ACATCCCCAGCGACAA-1_1	c13-SPN	0
ACATCCCGTGTGTGGA-1_1	c0-EC	0
ACATCCCGTTTGTGGT-1_1	c2-Astro-Aqp4	0.693147
ACATCCCTCACACGAT-1_1	c19-ChP	0
ACATCCCTCACTACGA-1_1	c16-OPC	0
ACATCGACACGTCATA-1_1	c5-NPC	0
ACATCGATCCAAGCTA-1_1	c5-NPC	0
ACATGCAAGGAATGTT-1_1	c5-NPC	0
ACATGCAAGGACTATA-1_1	c2-Astro-Aqp4	0
ACATGCAGTCTATGAC-1_1	c5-NPC	0
ACATGCATCAGCCTCT-1_1	c0-EC	0
ACATTTCAGTCCCGGT-1_1	c14-Th-Neurons	0
ACATTTCCACTACCCT-1_1	c2-Astro-Aqp4	0
ACATTTCGTATGAAAC-1_1	c2-Astro-Aqp4	0
ACATTTCGTTTGTTGG-1_1	c6-MGL-Tmem119	0.693147
ACATTTCTCGACTCCT-1_1	c2-Astro-Aqp4	0
ACATTTCTCTCTGGTC-1_1	c5-NPC	0
ACCAAACAGGACTATA-1_1	c2-Astro-Aqp4	0
ACCAAACGTGCAGGAT-1_1	c11-MGL-Pbk	1.38629
ACCAACAAGAGAACCC-1_1	c10-Astro-Cd300ld	0
ACCACAACAATGAGCG-1_1	c5-NPC	0
ACCACAACACTCATAG-1_1	c6-MGL-Tmem119	1.94591
ACCACAACAGCTGGTC-1_1	c2-Astro-Aqp4	0
ACCACAACATCCGTGG-1_1	c8-Astro-Gm26917	0
ACCACAAGTAACTTCG-1_1	c4-VSMC	0
ACCACAAGTTTGGAAA-1_1	c4-VSMC	0
ACCACAATCGGACGTC-1_1	c11-MGL-Pbk	1.09861
ACCATTTCACAAAGCG-1_1	c12-T-cells	0
ACCATTTCATAACCCA-1_1	c2-Astro-Aqp4	0
ACCATTTCATTGGGAG-1_1	c0-EC	0
ACCATTTGTACGAGTG-1_1	c5-NPC	0
ACCATTTTCTATCCAT-1_1	c2-Astro-Aqp4	0
ACCCAAACAAATTGCC-1_1	c10-Astro-Cd300ld	0
ACCCAAAGTACGTAGG-1_1	c9-ODC	0
ACCCAAATCAAGCGTT-1_1	c12-T-cells	0
ACCCTCAAGACCTTTG-1_1	c16-OPC	0
ACCCTCAAGCCTCACG-1_1	c10-Astro-Cd300ld	0
ACCCTCAGTACGCGTC-1_1	c9-ODC	0
ACCCTCAGTATCGCTA-1_1	c5-NPC	0
ACCCTCATCGACGATT-1_1	c2-Astro-Aqp4	0.693147
ACCCTCATCTTAAGGC-1_1	c0-EC	0
ACCCTTGAGAAAGTCT-1_1	c2-Astro-Aqp4	0
ACCCTTGTCTGACGCG-1_1	c17-ODC-Ccna2	0
ACCGTTCCAATACGCT-1_1	c2-Astro-Aqp4	0
ACCGTTCCATGACGAG-1_1	c6-MGL-Tmem119	1.60944
ACCGTTCTCTGTCGTC-1_1	c19-ChP	0
ACCTACCAGCAGGTCA-1_1	c2-Astro-Aqp4	0
ACCTACCAGTGTACAA-1_1	c2-Astro-Aqp4	0
ACCTACCCATTGACTG-1_1	c2-Astro-Aqp4	0
ACCTACCTCGGCTTGG-1_1	c5-NPC	0
ACCTGAAAGAGTCCGA-1_1	c6-MGL-Tmem119	0.693147
ACCTGAACACTGCATA-1_1	c6-MGL-Tmem119	1.09861
ACCTGAAGTTGTAGCT-1_1	c13-SPN	0
ACCTGAATCAAGGCTT-1_1	c2-Astro-Aqp4	0
ACCTGTCCACGGTCTG-1_1	c2-Astro-Aqp4	0
ACCTGTCGTGCGGTAA-1_1	c0-EC	0
ACGATCAGTATGTCCA-1_1	c2-Astro-Aqp4	0
ACGATCATCCGAGTGC-1_1	c12-T-cells	0
ACGATGTAGGTAAGGA-1_1	c8-Astro-Gm26917	0
ACGATGTCAGCTACAT-1_1	c20-Neurons-Aldh1a1	0.693147
ACGATGTGTATCGATC-1_1	c2-Astro-Aqp4	0
ACGATGTGTTTGAAAG-1_1	c5-NPC	0
ACGATGTTCGCCACTT-1_1	c6-MGL-Tmem119	0
ACGCACGAGGATTTCC-1_1	c6-MGL-Tmem119	1.09861
ACGCACGAGTTGCTCA-1_1	c5-NPC	0
ACGCACGCAGAGCCCT-1_1	c2-Astro-Aqp4	0
ACGCACGGTACATTGC-1_1	c8-Astro-Gm26917	0
ACGCACGTCCTACCGT-1_1	c19-ChP	0
ACGCACGTCCTCTTTC-1_1	c8-Astro-Gm26917	0
ACGGAAGAGGTCGTCC-1_1	c2-Astro-Aqp4	0
ACGGGTCAGCACCAGA-1_1	c2-Astro-Aqp4	0
ACGGGTCAGCCTCTGG-1_1	c5-NPC	0
ACGGGTCGTGAATGAT-1_1	c9-ODC	0
ACGGGTCGTTAGGGAC-1_1	c0-EC	0
ACGGGTCGTTGTTGCA-1_1	c8-Astro-Gm26917	0.693147
ACGGTCGGTCGCGTCA-1_1	c2-Astro-Aqp4	0
ACGGTCGGTTGAGGAC-1_1	c2-Astro-Aqp4	0.693147
ACGGTCGTCCTGGGAC-1_1	c6-MGL-Tmem119	1.60944
ACGGTCGTCTATACGG-1_1	c19-ChP	0
ACGGTTAAGGTAAGTT-1_1	c0-EC	0
ACGGTTAGTCAGGCAA-1_1	c2-Astro-Aqp4	0
ACGGTTAGTTTGTGGT-1_1	c11-MGL-Pbk	0
ACGTAACAGGACTTCT-1_1	c13-SPN	0
ACGTAACTCTAGCCAA-1_1	c19-ChP	0
ACGTACAAGCAATAGT-1_1	c22-Nkx2-4-Neurons	0
ACGTACAAGGTCCTGC-1_1	c10-Astro-Cd300ld	0
ACGTACACACTGCATA-1_1	c9-ODC	0
ACGTACACATCGTGCG-1_1	c5-NPC	0
ACGTACATCCGTGTCT-1_1	c21-Fibr	0
ACGTAGTAGTAAGAGG-1_1	c19-ChP	0
ACGTAGTCAAACTAAG-1_1	c2-Astro-Aqp4	0
ACGTAGTCACTTGAGT-1_1	c9-ODC	0
ACGTAGTCAGATTTCG-1_1	c21-Fibr	0
ACGTAGTCAGCTCCTT-1_1	c2-Astro-Aqp4	0
ACGTAGTGTCTACTGA-1_1	c6-MGL-Tmem119	1.38629
ACGTAGTTCCAGCACG-1_1	c9-ODC	0
ACGTAGTTCTGGTCAA-1_1	c2-Astro-Aqp4	0
ACGTCCTAGCATGAAT-1_1	c14-Th-Neurons	0
ACGTCCTCAGTGTGCC-1_1	c16-OPC	0
ACGTCCTGTGGATTTC-1_1	c0-EC	0
ACGTTCCAGGCTCTAT-1_1	c8-Astro-Gm26917	0
ACGTTCCCACATAGCT-1_1	c14-Th-Neurons	0
ACGTTCCGTTTGGAAA-1_1	c8-Astro-Gm26917	0
ACGTTCCTCAAGAAAC-1_1	c2-Astro-Aqp4	0
ACTACGAAGAAGTCAT-1_1	c2-Astro-Aqp4	0
ACTACGAAGGAGGCAG-1_1	c8-Astro-Gm26917	0
ACTACGAAGTACAGCG-1_1	c5-NPC	0
ACTACGACAACACACT-1_1	c5-NPC	0
ACTACGACATTACTCT-1_1	c15-Mph-Cd74	0
ACTACGAGTCGCTTAA-1_1	c19-ChP	0
ACTACGAGTCTAGGTT-1_1	c4-VSMC	0.693147
ACTACGAGTGGCTGCT-1_1	c2-Astro-Aqp4	0
ACTACGAGTTTGGCTA-1_1	c9-ODC	0
ACTACGATCACCCTGT-1_1	c6-MGL-Tmem119	1.09861
ACTACGATCTCAGTCC-1_1	c19-ChP	0
ACTATCTAGAGCAGCT-1_1	c16-OPC	0
ACTATCTAGTGCCAGA-1_1	c2-Astro-Aqp4	0
ACTATCTGTGCGAGTA-1_1	c5-NPC	0
ACTATCTTCTAGCATG-1_1	c19-ChP	0
ACTATCTTCTCCAATT-1_1	c6-MGL-Tmem119	1.60944
ACTATGGAGATAACGT-1_1	c19-ChP	0
ACTATGGAGCCGTCGT-1_1	c0-EC	0
ACTATGGCACACCTGG-1_1	c8-Astro-Gm26917	0
ACTATGGTCCTTCTTC-1_1	c9-ODC	0
ACTATTCAGAAACTCA-1_1	c0-EC	0
ACTATTCAGATAACAC-1_1	c0-EC	0
ACTATTCAGCATGCAG-1_1	c11-MGL-Pbk	0
ACTATTCAGGCACGAT-1_1	c0-EC	0
ACTATTCGTGCGGCTT-1_1	c2-Astro-Aqp4	0
ACTATTCGTGGTATGG-1_1	c21-Fibr	0
ACTCCCAAGCCTAACT-1_1	c16-OPC	0
ACTCCCACAACAGTGG-1_1	c10-Astro-Cd300ld	0
ACTCCCACACCTCAGG-1_1	c0-EC	0
ACTCCCAGTTTGATCG-1_1	c2-Astro-Aqp4	0
ACTCCCATCAGCCCAG-1_1	c8-Astro-Gm26917	0
ACTCCCATCATTCGTT-1_1	c8-Astro-Gm26917	0
ACTCCCATCGAGTACT-1_1	c13-SPN	0
ACTCTCGCAACAGCTT-1_1	c13-SPN	0
ACTCTCGCAGCTCGGT-1_1	c2-Astro-Aqp4	0
ACTCTCGTCCACGTCT-1_1	c2-Astro-Aqp4	0
ACTCTCGTCGGTTGTA-1_1	c2-Astro-Aqp4	0
ACTGATGCATCACCAA-1_1	c11-MGL-Pbk	1.09861
ACTGATGGTGCATTTG-1_1	c2-Astro-Aqp4	0
ACTGCAAGTAGTGGCA-1_1	c2-Astro-Aqp4	0
ACTGCAATCGGAATGG-1_1	c0-EC	0
ACTGTCCAGAGATCGC-1_1	c8-Astro-Gm26917	0
ACTGTCCAGTGGTTGG-1_1	c21-Fibr	0
ACTGTCCGTTTACGAC-1_1	c14-Th-Neurons	0
ACTGTCCGTTTCTATC-1_1	c6-MGL-Tmem119	1.38629
ACTGTCCTCGTCCTCA-1_1	c4-VSMC	0
ACTGTGAAGCGCAATG-1_1	c19-ChP	0
ACTGTGAAGTCAGCCC-1_1	c8-Astro-Gm26917	0
ACTGTGAGTGAATATG-1_1	c19-ChP	0
ACTGTGATCGCAAGAG-1_1	c9-ODC	0
ACTTAGGGTCTACAGT-1_1	c2-Astro-Aqp4	0
ACTTAGGTCCTAACAG-1_1	c5-NPC	0
ACTTAGGTCGGCCCAA-1_1	c5-NPC	0
ACTTATCAGAGTGTGC-1_1	c14-Th-Neurons	0
ACTTATCGTACAGAGC-1_1	c2-Astro-Aqp4	0
ACTTATCGTCTCAAGT-1_1	c8-Astro-Gm26917	0
ACTTATCTCATTGCCC-1_1	c2-Astro-Aqp4	0
ACTTATCTCCACTGGG-1_1	c2-Astro-Aqp4	0
ACTTCCGTCGCCCAGA-1_1	c8-Astro-Gm26917	0
ACTTCCGTCGGAGTGA-1_1	c0-EC	0
ACTTCGCTCATGCCGG-1_1	c5-NPC	0
ACTTTCAAGGATTACA-1_1	c0-EC	0
ACTTTCAAGGCGAAGG-1_1	c8-Astro-Gm26917	0
ACTTTCACAAACGTGG-1_1	c2-Astro-Aqp4	0
ACTTTGTAGACTTCCA-1_1	c9-ODC	0
ACTTTGTAGGGCGAGA-1_1	c4-VSMC	0
ACTTTGTCACTGATTG-1_1	c2-Astro-Aqp4	0
ACTTTGTCAGGAGACT-1_1	c13-SPN	0
ACTTTGTCATAACAGA-1_1	c2-Astro-Aqp4	0
ACTTTGTGTCTGCGCA-1_1	c6-MGL-Tmem119	0
ACTTTGTGTGTGATGG-1_1	c0-EC	0
ACTTTGTTCGCATGAT-1_1	c5-NPC	0
AGAAATGAGTGCACAG-1_1	c17-ODC-Ccna2	0
AGAACAAAGAGAACCC-1_1	c0-EC	0.693147
AGAACAAAGGTCCAGA-1_1	c10-Astro-Cd300ld	0
AGAACAAAGTATCCTG-1_1	c0-EC	0
AGAACAACAATCCAGT-1_1	c0-EC	0
AGAACAAGTCCTTAAG-1_1	c0-EC	0
AGAACAAGTGTATTCG-1_1	c5-NPC	0
AGAACAAGTTGTGCCG-1_1	c2-Astro-Aqp4	0
AGAACCTCAATAGAGT-1_1	c17-ODC-Ccna2	0
AGAACCTCAGGGTCTC-1_1	c11-MGL-Pbk	0
AGAACCTGTCCGAAGA-1_1	c6-MGL-Tmem119	1.09861
AGAACCTTCATTGCCC-1_1	c2-Astro-Aqp4	0
AGAACCTTCCATACAG-1_1	c2-Astro-Aqp4	0
AGAACCTTCGAAATCC-1_1	c5-NPC	0
AGAAGCGAGGGTCAAC-1_1	c5-NPC	0
AGAAGTACAGCGACCT-1_1	c2-Astro-Aqp4	0
AGAAGTAGTAGGGTAC-1_1	c8-Astro-Gm26917	0.693147
AGACAAAAGAAGAGCA-1_1	c8-Astro-Gm26917	0
AGACAAAGTCCAGGTC-1_1	c19-ChP	0
AGACAAAGTCTTCATT-1_1	c5-NPC	0
AGACAAAGTGTGATGG-1_1	c8-Astro-Gm26917	0
AGACAAATCAGTCTTT-1_1	c2-Astro-Aqp4	0
AGACACTCAATGAACA-1_1	c8-Astro-Gm26917	0
AGACACTGTATCGCAT-1_1	c0-EC	0
AGACAGGTCGAGGCAA-1_1	c4-VSMC	0
AGACCATAGACGCCAA-1_1	c21-Fibr	0
AGACCATAGGAAAGTG-1_1	c2-Astro-Aqp4	0
AGACCATAGGGCTGAT-1_1	c0-EC	0
AGACCATAGTTCGCAT-1_1	c8-Astro-Gm26917	0
AGACCATCAATCTAGC-1_1	c19-ChP	0
AGACCATCACAATCTG-1_1	c2-Astro-Aqp4	0
AGACCATTCCGAGCTG-1_1	c19-ChP	0
AGACCCGAGACCAAGC-1_1	c0-EC	0
AGACCCGAGCTACAAA-1_1	c2-Astro-Aqp4	0
AGACCCGAGGAGCTGT-1_1	c2-Astro-Aqp4	0
AGACCCGAGGGCAGTT-1_1	c2-Astro-Aqp4	0
AGACCCGAGGTACAAT-1_1	c5-NPC	0.693147
AGACCCGAGGTGATAT-1_1	c14-Th-Neurons	0
AGACCCGCACTGAGTT-1_1	c9-ODC	0
AGACCCGGTTCACCGG-1_1	c0-EC	0
AGACCCGGTTCCGCGA-1_1	c5-NPC	0
AGACCCGTCGCCGATG-1_1	c2-Astro-Aqp4	0
AGACTCACAGCCCACA-1_1	c10-Astro-Cd300ld	0
AGACTCAGTACCGTCG-1_1	c5-NPC	0
AGACTCATCCAAATGC-1_1	c15-Mph-Cd74	0.693147
AGACTCATCCACCTGT-1_1	c13-SPN	0
AGAGAATAGTGTAGAT-1_1	c5-NPC	0
AGAGAATCAACATACC-1_1	c2-Astro-Aqp4	0
AGAGAGCCACTGTCCT-1_1	c16-OPC	0
AGAGCAGAGTGCAGCA-1_1	c4-VSMC	0
AGAGCAGCACAGAGAC-1_1	c11-MGL-Pbk	0
AGAGCAGCATATGCGT-1_1	c2-Astro-Aqp4	0
AGAGCAGCATTCTCTA-1_1	c19-ChP	0
AGAGCAGTCGTCGCTT-1_1	c10-Astro-Cd300ld	0
AGAGCAGTCTAGAACC-1_1	c21-Fibr	0
AGAGCAGTCTGACAGT-1_1	c2-Astro-Aqp4	0
AGAGCCCAGCGTGCCT-1_1	c14-Th-Neurons	0
AGAGCCCCAATAGTAG-1_1	c2-Astro-Aqp4	0
AGAGCCCCAGATGCGA-1_1	c8-Astro-Gm26917	0
AGAGCCCCAGTCAGTT-1_1	c2-Astro-Aqp4	0
AGAGCCCGTATCGCGC-1_1	c2-Astro-Aqp4	0
AGAGCCCGTCGGTAAG-1_1	c0-EC	0
AGAGCCCGTCTTCATT-1_1	c18-Epnd	0
AGAGCCCGTTAGAGAT-1_1	c9-ODC	0
AGAGCCCTCCTGCTAC-1_1	c14-Th-Neurons	0
AGAGCCCTCTAGGCAT-1_1	c6-MGL-Tmem119	0.693147
AGATAGAGTCGGAAAC-1_1	c2-Astro-Aqp4	0
AGATAGAGTCGGTACC-1_1	c14-Th-Neurons	0
AGATAGATCCCAGGAC-1_1	c11-MGL-Pbk	0
AGATAGATCTGGAGAG-1_1	c2-Astro-Aqp4	0
AGATCCAAGCACCGTC-1_1	c5-NPC	0
AGATCCAAGCGAGAAA-1_1	c22-Nkx2-4-Neurons	1.09861
AGATCCAAGTAGCCAG-1_1	c0-EC	0
AGATCCACAGAGGAAA-1_1	c4-VSMC	0
AGATCCACATGACTGT-1_1	c0-EC	0
AGATCCATCCAAGCAT-1_1	c5-NPC	0
AGATCCATCCGTACGG-1_1	c10-Astro-Cd300ld	0
AGATCGTAGCGACAGT-1_1	c0-EC	0
AGATCGTCACGATTCA-1_1	c2-Astro-Aqp4	0
AGATCGTCATCCTATT-1_1	c12-T-cells	0
AGATCGTCATGACGGA-1_1	c0-EC	0
AGATCGTGTACAGAGC-1_1	c2-Astro-Aqp4	0
AGATCGTTCAGTAGGG-1_1	c13-SPN	0
AGATGAAAGTTTCGGT-1_1	c5-NPC	0
AGATGAACATGTTCAG-1_1	c10-Astro-Cd300ld	0
AGATGAAGTTGCATAC-1_1	c8-Astro-Gm26917	0
AGATGAATCTACTGAG-1_1	c8-Astro-Gm26917	0
AGATGCTAGTCACTCA-1_1	c0-EC	0
AGATGCTCAACAGAGC-1_1	c19-ChP	0
AGATGCTCAACTCGTA-1_1	c2-Astro-Aqp4	0
AGATGCTCACCCGTAG-1_1	c10-Astro-Cd300ld	0
AGATGCTTCGCCTCTA-1_1	c5-NPC	0
AGCATCAAGGATGGCT-1_1	c9-ODC	0
AGCCAATCACCTCGTT-1_1	c22-Nkx2-4-Neurons	0
AGCCAATCATCCTCAC-1_1	c0-EC	0
AGCCAATGTACTCAAC-1_1	c1-Mph-Ncf4	0
AGCCACGAGACGTCCC-1_1	c2-Astro-Aqp4	0
AGCCACGCAATTCTTC-1_1	c13-SPN	0
AGCCACGCAATTGCGT-1_1	c0-EC	0
AGCCACGGTTCAGGTT-1_1	c5-NPC	0
AGCCACGTCCGTATAG-1_1	c2-Astro-Aqp4	0
AGCCAGCAGTCCTGTA-1_1	c2-Astro-Aqp4	0
AGCCAGCCATCCCACT-1_1	c2-Astro-Aqp4	0
AGCCAGCGTTCGGTTA-1_1	c19-ChP	0
AGCCAGCTCATCGGGC-1_1	c2-Astro-Aqp4	0
AGCGATTAGGTGCGAT-1_1	c9-ODC	0
AGCGATTAGTCACAGG-1_1	c5-NPC	0
AGCGATTGTGAACGGT-1_1	c0-EC	0
AGCGCCAAGTGGAAAG-1_1	c4-VSMC	0
AGCGCCAGTAGGAAAG-1_1	c2-Astro-Aqp4	0
AGCGCCAGTCTTACAG-1_1	c2-Astro-Aqp4	0
AGCGCCAGTCTTTCAT-1_1	c9-ODC	0
AGCGCTGCATTCACAG-1_1	c5-NPC	0
AGCGCTGGTCAGCGTC-1_1	c6-MGL-Tmem119	0
AGCGCTGGTCATCCGG-1_1	c6-MGL-Tmem119	1.60944
AGCGCTGTCAATCTCT-1_1	c2-Astro-Aqp4	0
AGCGTATAGCGGATCA-1_1	c8-Astro-Gm26917	0
AGCGTATAGGTGTGAC-1_1	c0-EC	0
AGCGTATTCCATGCAA-1_1	c6-MGL-Tmem119	0.693147
AGCGTATTCTGTCCCA-1_1	c5-NPC	0
AGCGTCGCAAATTAGG-1_1	c2-Astro-Aqp4	0
AGCGTCGCACGCCAGT-1_1	c0-EC	0
AGCGTCGGTATCCTCC-1_1	c2-Astro-Aqp4	0
AGCTACAAGTAGACCG-1_1	c2-Astro-Aqp4	0
AGCTACACAAGATTGA-1_1	c0-EC	0
AGCTACACAATTCTTC-1_1	c0-EC	0
AGCTACACAATTGTGC-1_1	c8-Astro-Gm26917	0
AGCTACATCTTGCAAG-1_1	c5-NPC	0
AGCTCAACATGGAATA-1_1	c5-NPC	0
AGCTCAACATTCATCT-1_1	c0-EC	0
AGCTCAAGTCAATCTG-1_1	c5-NPC	0
AGCTCAAGTGCGGTAA-1_1	c0-EC	0.693147
AGCTTCCCAAATTGCC-1_1	c10-Astro-Cd300ld	0
AGCTTCCGTCATCAGT-1_1	c2-Astro-Aqp4	0
AGCTTCCTCTTTCTAG-1_1	c14-Th-Neurons	0
AGGAAATAGACATCAA-1_1	c2-Astro-Aqp4	0
AGGAAATGTGATCGTT-1_1	c18-Epnd	0
AGGAAATTCATGAGTC-1_1	c5-NPC	0
AGGAAATTCGATACGT-1_1	c2-Astro-Aqp4	0
AGGAAATTCGGTCTAA-1_1	c11-MGL-Pbk	0
AGGAAATTCTGGGTCG-1_1	c16-OPC	0
AGGAAATTCTTACACT-1_1	c4-VSMC	0
AGGAATAAGGCGTTGA-1_1	c13-SPN	0
AGGAATACAGACTGCC-1_1	c19-ChP	0
AGGAATACATGTGGCC-1_1	c19-ChP	0
AGGAATAGTCTTTCAT-1_1	c0-EC	0
AGGAATAGTGGTCAAG-1_1	c2-Astro-Aqp4	0
AGGAATATCACTAGCA-1_1	c9-ODC	0
AGGAATATCCTTTGAT-1_1	c6-MGL-Tmem119	0
AGGACGAAGTCTTCCC-1_1	c22-Nkx2-4-Neurons	0
AGGACGAAGTTTCAGC-1_1	c0-EC	0
AGGACGATCACTGAAC-1_1	c8-Astro-Gm26917	0
AGGACGATCAGCCCAG-1_1	c2-Astro-Aqp4	0
AGGACTTAGAAACTAC-1_1	c2-Astro-Aqp4	0
AGGACTTAGGCATCTT-1_1	c16-OPC	0
AGGACTTCACATGGTT-1_1	c17-ODC-Ccna2	0
AGGACTTGTGAGAACC-1_1	c2-Astro-Aqp4	0
AGGACTTTCTTAGCAG-1_1	c0-EC	0
AGGAGGTAGGATGGCT-1_1	c0-EC	0.693147
AGGAGGTAGGCCCACT-1_1	c6-MGL-Tmem119	0
AGGAGGTTCGCCAATA-1_1	c11-MGL-Pbk	0
AGGAGGTTCTCTCAAT-1_1	c5-NPC	0
AGGATAAAGTTACGAA-1_1	c8-Astro-Gm26917	0
AGGATAACAAGCGAAC-1_1	c2-Astro-Aqp4	0
AGGATAAGTGTTCGTA-1_1	c2-Astro-Aqp4	0
AGGATAAGTTCGGTCG-1_1	c2-Astro-Aqp4	0
AGGATCTAGGTGGTTG-1_1	c2-Astro-Aqp4	0
AGGATCTCAGAGTGAC-1_1	c18-Epnd	0
AGGATCTGTAAGGCTG-1_1	c21-Fibr	0
AGGATCTTCACGACTA-1_1	c9-ODC	0
AGGATCTTCGACGAGA-1_1	c2-Astro-Aqp4	0
AGGCATTAGAAGGGAT-1_1	c0-EC	0
AGGCATTAGGACCCAA-1_1	c16-OPC	0
AGGCATTCAAACTCTG-1_1	c2-Astro-Aqp4	0
AGGCATTCAAGGTCTT-1_1	c6-MGL-Tmem119	1.79176
AGGCCACAGACCAACG-1_1	c16-OPC	0
AGGCCACAGGACATCG-1_1	c19-ChP	0
AGGCCACAGGTTACAA-1_1	c7-Mph-Pf4	0
AGGCCACCAGACCAGA-1_1	c8-Astro-Gm26917	0
AGGCCACGTACGTGTT-1_1	c5-NPC	0
AGGCCACTCCTCGCAT-1_1	c13-SPN	0
AGGCCACTCTGTGCAA-1_1	c22-Nkx2-4-Neurons	0
AGGCTGCAGAAGTCCG-1_1	c2-Astro-Aqp4	0
AGGCTGCAGAGGGTAA-1_1	c1-Mph-Ncf4	0
AGGCTGCAGGATTCCT-1_1	c5-NPC	0
AGGCTGCGTTCGAAGG-1_1	c6-MGL-Tmem119	0.693147
AGGCTGCTCAATGCAC-1_1	c0-EC	0
AGGGAGTAGGCTATCT-1_1	c21-Fibr	0
AGGGAGTCACGTCGTG-1_1	c0-EC	0
AGGGAGTCATGTCAGT-1_1	c5-NPC	0
AGGGAGTGTCGTCGGT-1_1	c13-SPN	0
AGGGCCTAGAGCAAGA-1_1	c2-Astro-Aqp4	0
AGGGCCTAGATACAGT-1_1	c5-NPC	0
AGGGCCTAGGGTACGT-1_1	c8-Astro-Gm26917	0
AGGGCCTGTACCTATG-1_1	c5-NPC	0
AGGGCCTTCATACAGC-1_1	c8-Astro-Gm26917	0
AGGGCTCAGTCTTCGA-1_1	c2-Astro-Aqp4	0
AGGGCTCAGTGGATAT-1_1	c14-Th-Neurons	0
AGGGTCCCACAGCGCT-1_1	c5-NPC	0
AGGGTCCGTAACACCT-1_1	c2-Astro-Aqp4	0
AGGGTCCGTCCGTTTC-1_1	c5-NPC	0
AGGGTCCTCGCACGGT-1_1	c0-EC	0
AGGGTCCTCGCTAAAC-1_1	c2-Astro-Aqp4	0
AGGGTCCTCTCATTGT-1_1	c0-EC	0
AGGGTGAAGAGCAGTC-1_1	c2-Astro-Aqp4	0
AGGGTGAAGTCGGGAT-1_1	c2-Astro-Aqp4	0
AGGGTGACATGGCGCT-1_1	c6-MGL-Tmem119	1.94591
AGGGTGATCCAACACA-1_1	c0-EC	0
AGGGTTTCATACACCA-1_1	c2-Astro-Aqp4	0
AGGGTTTGTTCTGAGT-1_1	c5-NPC	0
AGGTAGGAGGTTACCT-1_1	c1-Mph-Ncf4	0
AGGTAGGCATAGATGA-1_1	c2-Astro-Aqp4	0
AGGTAGGCATCCGTTC-1_1	c13-SPN	0
AGGTAGGGTACGATTC-1_1	c0-EC	0.693147
AGGTAGGGTCCTACAA-1_1	c2-Astro-Aqp4	0
AGGTAGGGTGTTTCTT-1_1	c0-EC	0
AGGTAGGGTTCTCCAC-1_1	c8-Astro-Gm26917	0.693147
AGGTAGGTCATCGCTC-1_1	c8-Astro-Gm26917	0
AGGTAGGTCGTAATGC-1_1	c2-Astro-Aqp4	0
AGGTCATGTCCGGTCA-1_1	c4-VSMC	0
AGGTCATGTTGTCCCT-1_1	c17-ODC-Ccna2	0
AGGTCTAGTCTCGGAC-1_1	c2-Astro-Aqp4	0
AGGTCTAGTGCCGGTT-1_1	c14-Th-Neurons	0
AGGTCTATCGCACGGT-1_1	c4-VSMC	0
AGGTGTTCACCATATG-1_1	c5-NPC	0
AGGTGTTGTACAAAGT-1_1	c10-Astro-Cd300ld	0
AGGTGTTGTGTCCAAT-1_1	c9-ODC	0
AGGTTACCATCTCCCA-1_1	c4-VSMC	0
AGGTTGTCACAACATC-1_1	c8-Astro-Gm26917	0
AGGTTGTCACCTATCC-1_1	c9-ODC	0
AGGTTGTCAGCTATAC-1_1	c8-Astro-Gm26917	0
AGGTTGTCATCTATCT-1_1	c0-EC	0
AGGTTGTGTGAGTTGG-1_1	c5-NPC	0
AGTAACCAGATGAAGG-1_1	c0-EC	0
AGTAACCAGGCCTGCT-1_1	c2-Astro-Aqp4	0
AGTAACCAGTTGTCAC-1_1	c5-NPC	0
AGTAACCCATCGATAC-1_1	c2-Astro-Aqp4	0
AGTAACCGTACGGGAT-1_1	c2-Astro-Aqp4	0
AGTAACCGTTGCTCCT-1_1	c0-EC	0
AGTACCACAGACAAGC-1_1	c2-Astro-Aqp4	0
AGTACCATCACTTTGT-1_1	c13-SPN	0
AGTACTGAGGGCGAAG-1_1	c9-ODC	0
AGTACTGGTATGTCCA-1_1	c2-Astro-Aqp4	0
AGTACTGGTCAACGCC-1_1	c2-Astro-Aqp4	0
AGTACTGTCTGTCCCA-1_1	c5-NPC	0
AGTAGCTAGAGACAAG-1_1	c5-NPC	0
AGTAGCTAGCCTAGGA-1_1	c0-EC	0
AGTAGCTAGGAACATT-1_1	c5-NPC	0
AGTAGCTCAGCGACCT-1_1	c4-VSMC	0
AGTAGCTTCTGGGCGT-1_1	c2-Astro-Aqp4	0
AGTAGTCCAAGACAAT-1_1	c5-NPC	0
AGTCAACTCAGCGCGT-1_1	c5-NPC	0
AGTCAACTCGGATTAC-1_1	c11-MGL-Pbk	1.38629
AGTCACATCAAGTGTC-1_1	c8-Astro-Gm26917	0
AGTCACATCACGTAGT-1_1	c0-EC	0
AGTCACATCCATATGG-1_1	c18-Epnd	0
AGTCACATCCCGATCT-1_1	c11-MGL-Pbk	1.38629
AGTCATGAGCAAGGAA-1_1	c2-Astro-Aqp4	0
AGTCATGAGCATTGTC-1_1	c14-Th-Neurons	0
AGTCATGGTTATCTTC-1_1	c2-Astro-Aqp4	0
AGTCTCCCACACAGCC-1_1	c2-Astro-Aqp4	0
AGTCTCCCACGGCTAC-1_1	c2-Astro-Aqp4	0
AGTCTCCCAGAAGCGT-1_1	c8-Astro-Gm26917	0
AGTCTCCGTACGTGAG-1_1	c2-Astro-Aqp4	0.693147
AGTGACTAGCGTTAGG-1_1	c19-ChP	0
AGTGACTAGTAAATGC-1_1	c2-Astro-Aqp4	0
AGTGACTTCAGCTGTA-1_1	c8-Astro-Gm26917	0
AGTGACTTCATGAGGG-1_1	c10-Astro-Cd300ld	0
AGTGACTTCCGACAGC-1_1	c5-NPC	0
AGTGATCAGATGCCGA-1_1	c16-OPC	0
AGTGATCCAATGAACA-1_1	c8-Astro-Gm26917	0
AGTGATCTCAATGTCG-1_1	c21-Fibr	0
AGTGATCTCATGTCAG-1_1	c5-NPC	0
AGTGATCTCCGTGCGA-1_1	c0-EC	0
AGTGATCTCTCATTTG-1_1	c6-MGL-Tmem119	1.09861
AGTGCCGAGGAGAGGC-1_1	c2-Astro-Aqp4	0
AGTGCCGAGGCTCTAT-1_1	c10-Astro-Cd300ld	0
AGTGCCGCAGAGCCCT-1_1	c13-SPN	0
AGTGTTGAGACCGTTT-1_1	c2-Astro-Aqp4	0
AGTGTTGAGCAATAAC-1_1	c19-ChP	0
AGTGTTGAGGTAGTCG-1_1	c3-RBC	0
AGTGTTGGTTGGTAGG-1_1	c13-SPN	0
AGTTAGCAGAGAGCGG-1_1	c5-NPC	0
AGTTAGCAGCCTGTGC-1_1	c2-Astro-Aqp4	0
AGTTAGCAGGTATCTC-1_1	c20-Neurons-Aldh1a1	0
AGTTAGCAGGTCTTTG-1_1	c7-Mph-Pf4	0
AGTTAGCCAAGGAGTC-1_1	c8-Astro-Gm26917	0
AGTTAGCGTCGTTGCG-1_1	c6-MGL-Tmem119	0.693147
AGTTAGCTCCATCCGT-1_1	c0-EC	0
AGTTAGCTCCCGTTGT-1_1	c11-MGL-Pbk	0
AGTTAGCTCCCTTGGT-1_1	c5-NPC	0
AGTTAGCTCCGATTAG-1_1	c6-MGL-Tmem119	0
AGTTCCCAGATGTTAG-1_1	c2-Astro-Aqp4	0
AGTTCCCAGTTGCTCA-1_1	c19-ChP	0
AGTTCCCCAAACGTGG-1_1	c2-Astro-Aqp4	0
AGTTCCCGTGAGTAAT-1_1	c8-Astro-Gm26917	0
AGTTCCCGTTCCTAGA-1_1	c5-NPC	0
AGTTCCCGTTTCGTGA-1_1	c2-Astro-Aqp4	0
AGTTCGATCCGGTAGC-1_1	c2-Astro-Aqp4	0
AGTTCGATCGGTTGTA-1_1	c19-ChP	0
AGTTCGATCTGGTTGA-1_1	c4-VSMC	0
ATACCGACAACCAACT-1_1	c2-Astro-Aqp4	0
ATACCGACACACCGCA-1_1	c0-EC	0
ATACCGATCGAGCCAC-1_1	c0-EC	0
ATACCTTAGTGCTCAT-1_1	c2-Astro-Aqp4	0
ATACCTTGTCCGAAGA-1_1	c0-EC	0
ATACCTTGTCGAAACG-1_1	c5-NPC	0
ATACCTTTCGACATCA-1_1	c5-NPC	0
ATACTTCGTAGTTAGA-1_1	c6-MGL-Tmem119	1.09861
ATACTTCTCTCGGTAA-1_1	c5-NPC	0
ATAGACCAGGCTGGAT-1_1	c19-ChP	0
ATAGACCAGGTATTGA-1_1	c6-MGL-Tmem119	1.09861
ATAGACCAGTATGCAA-1_1	c20-Neurons-Aldh1a1	1.09861
ATAGAGACACTCATAG-1_1	c14-Th-Neurons	0
ATAGAGACAGTAACAA-1_1	c0-EC	0
ATAGAGACATACTTTC-1_1	c8-Astro-Gm26917	0
ATAGAGAGTACGTGAG-1_1	c0-EC	0
ATAGAGAGTCACTCAA-1_1	c9-ODC	0
ATAGGCTAGATGTTGA-1_1	c2-Astro-Aqp4	0
ATAGGCTAGTGGAATT-1_1	c5-NPC	0
ATAGGCTCACCAGCCA-1_1	c10-Astro-Cd300ld	0
ATATCCTAGAGAGCCT-1_1	c2-Astro-Aqp4	0
ATATCCTAGCTTGTGT-1_1	c6-MGL-Tmem119	0.693147
ATATCCTAGGGCGAGA-1_1	c2-Astro-Aqp4	0
ATATCCTAGTATGGAT-1_1	c5-NPC	0
ATATCCTCATAGATCC-1_1	c5-NPC	0
ATATCCTGTTCTCACC-1_1	c2-Astro-Aqp4	0
ATATCCTTCGAGCCTG-1_1	c10-Astro-Cd300ld	0
ATATCCTTCTACTATC-1_1	c13-SPN	0
ATCACAGAGATCGCTT-1_1	c0-EC	0
ATCACAGCAATTTCTC-1_1	c5-NPC	0
ATCACAGGTCGGCCTA-1_1	c1-Mph-Ncf4	0
ATCACGAAGTGAGGCT-1_1	c0-EC	0
ATCACGATCAAGTCGT-1_1	c5-NPC	0.693147
ATCACTTCAAGAAATC-1_1	c0-EC	0
ATCACTTCATAACGGG-1_1	c13-SPN	0
ATCACTTGTCGCTTAA-1_1	c10-Astro-Cd300ld	0
ATCACTTGTGTTATCG-1_1	c0-EC	0
ATCAGGTCAACCCTAA-1_1	c0-EC	0
ATCAGGTCAGCTATTG-1_1	c18-Epnd	0
ATCAGGTGTAGTCCTA-1_1	c2-Astro-Aqp4	0
ATCAGGTTCCTTGACC-1_1	c2-Astro-Aqp4	0
ATCATTCAGCCTGTCG-1_1	c5-NPC	0
ATCATTCAGTACAACA-1_1	c19-ChP	0
ATCATTCCAATACAGA-1_1	c5-NPC	0
ATCATTCCAGCCTACG-1_1	c20-Neurons-Aldh1a1	0
ATCATTCCAGCGAACA-1_1	c6-MGL-Tmem119	0
ATCATTCGTACCCGAC-1_1	c6-MGL-Tmem119	1.60944
ATCCACCAGGCATGCA-1_1	c2-Astro-Aqp4	0.693147
ATCCACCCACTCTAGA-1_1	c14-Th-Neurons	0
ATCCACCCAGTTGTCA-1_1	c5-NPC	0
ATCCATTCAATCGAAA-1_1	c4-VSMC	0
ATCCATTCAGCTTCGG-1_1	c2-Astro-Aqp4	0
ATCCATTCATATGCGT-1_1	c2-Astro-Aqp4	0
ATCCATTTCGTAGTCA-1_1	c4-VSMC	0
ATCCCTGAGACCATTC-1_1	c6-MGL-Tmem119	0
ATCCCTGCACAAGTTC-1_1	c9-ODC	0
ATCCCTGCAGGTTCCG-1_1	c2-Astro-Aqp4	0
ATCCCTGGTCTACGTA-1_1	c2-Astro-Aqp4	0
ATCCCTGTCAAGAGGC-1_1	c19-ChP	0
ATCCGTCAGTGTACCT-1_1	c0-EC	0
ATCCGTCCATCTTCGC-1_1	c5-NPC	0
ATCCGTCGTATTCCGA-1_1	c4-VSMC	0
ATCCGTCGTGTCATGT-1_1	c19-ChP	0
ATCCGTCGTTAATCGC-1_1	c4-VSMC	0
ATCCGTCTCTGATTCT-1_1	c2-Astro-Aqp4	0
ATCCTATCAAAGCTAA-1_1	c6-MGL-Tmem119	1.09861
ATCCTATCAACTCCCT-1_1	c6-MGL-Tmem119	0
ATCCTATCATATGCGT-1_1	c12-T-cells	0
ATCCTATGTACCGGAA-1_1	c19-ChP	0
ATCCTATTCGTGGCTG-1_1	c2-Astro-Aqp4	0
ATCCTATTCTTACCGC-1_1	c11-MGL-Pbk	1.38629
ATCGATGAGATTCGCT-1_1	c2-Astro-Aqp4	0
ATCGATGCACAAATCC-1_1	c11-MGL-Pbk	0
ATCGATGCATCGATGT-1_1	c2-Astro-Aqp4	0
ATCGATGGTATACGGG-1_1	c17-ODC-Ccna2	0
ATCGATGTCATGAGAA-1_1	c2-Astro-Aqp4	0
ATCGATGTCGCCTTGT-1_1	c10-Astro-Cd300ld	0
ATCGCCTAGGGCTAAC-1_1	c6-MGL-Tmem119	1.09861
ATCGCCTCAACGACAG-1_1	c0-EC	0
ATCGGATAGCTGGCTC-1_1	c5-NPC	0
ATCGGATCAATATCCG-1_1	c2-Astro-Aqp4	0
ATCGGATCACAGGATG-1_1	c12-T-cells	0
ATCGGATCATGAAAGT-1_1	c14-Th-Neurons	0
ATCGGATGTACGTGTT-1_1	c1-Mph-Ncf4	0
ATCGGATGTAGTTCCA-1_1	c2-Astro-Aqp4	0
ATCGGATGTCAGATTC-1_1	c6-MGL-Tmem119	0
ATCGGATGTTGCGGAA-1_1	c13-SPN	0
ATCGGATTCGGCGATC-1_1	c8-Astro-Gm26917	0
ATCGGCGAGCAACCAG-1_1	c2-Astro-Aqp4	0.693147
ATCGGCGGTCAACCAT-1_1	c9-ODC	0
ATCGGCGGTCTTGTCC-1_1	c8-Astro-Gm26917	0
ATCGTAGAGCATGATA-1_1	c5-NPC	0
ATCGTAGCAAGTGGAC-1_1	c2-Astro-Aqp4	0
ATCGTAGGTAAGTTAG-1_1	c12-T-cells	0
ATCGTAGGTGGGCTCT-1_1	c12-T-cells	0
ATCGTAGTCGATCCCT-1_1	c13-SPN	0
ATCGTCCAGACTTGTC-1_1	c6-MGL-Tmem119	1.38629
ATCGTCCAGTTACGAA-1_1	c5-NPC	0
ATCGTCCAGTTAGTGA-1_1	c2-Astro-Aqp4	0
ATCGTCCCAATTTCTC-1_1	c5-NPC	0
ATCGTCCCACGCGTCA-1_1	c12-T-cells	0
ATCGTCCGTACAGAGC-1_1	c0-EC	0
ATCGTCCTCATCGCCT-1_1	c2-Astro-Aqp4	0
ATCGTGACAAGTGTCT-1_1	c0-EC	0
ATCTCTAAGGGCCTCT-1_1	c5-NPC	0
ATCTCTAAGTCGCCCA-1_1	c13-SPN	0
ATCTCTACAGAACTCT-1_1	c10-Astro-Cd300ld	0
ATCTCTACAGCGTGAA-1_1	c14-Th-Neurons	0
ATCTCTAGTGGTAACG-1_1	c2-Astro-Aqp4	0
ATCTCTATCATGCGGC-1_1	c5-NPC	0
ATCTTCACATAAGCGG-1_1	c2-Astro-Aqp4	0
ATCTTCAGTTCATCGA-1_1	c5-NPC	0.693147
ATCTTCATCAAACCTG-1_1	c8-Astro-Gm26917	0
ATCTTCATCTGTTGGA-1_1	c11-MGL-Pbk	1.09861
ATCTTCATCTTCCCAG-1_1	c13-SPN	0
ATGAAAGCAAATCCCA-1_1	c0-EC	0
ATGAAAGTCATGAAAG-1_1	c9-ODC	0
ATGAAAGTCCGTTGGG-1_1	c8-Astro-Gm26917	0
ATGAAAGTCTGGGATT-1_1	c5-NPC	0
ATGACCAAGACCATAA-1_1	c10-Astro-Cd300ld	0
ATGACCACACCTGTCT-1_1	c2-Astro-Aqp4	0
ATGACCAGTACAGGTG-1_1	c8-Astro-Gm26917	0
ATGACCAGTGAGTAAT-1_1	c6-MGL-Tmem119	0.693147
ATGACCATCGGCTTCT-1_1	c10-Astro-Cd300ld	0
ATGAGGGAGCGCCCAT-1_1	c5-NPC	0
ATGAGGGAGGTGCTAG-1_1	c0-EC	0
ATGAGGGAGTCCGCCA-1_1	c13-SPN	0
ATGAGGGCACCTTCCA-1_1	c21-Fibr	0
ATGAGGGCACGGATCC-1_1	c0-EC	0
ATGAGTCAGACGAAGA-1_1	c2-Astro-Aqp4	0
ATGAGTCAGCTGCCTG-1_1	c2-Astro-Aqp4	0
ATGAGTCAGTCAATCC-1_1	c2-Astro-Aqp4	0
ATGAGTCAGTTTCGGT-1_1	c16-OPC	0
ATGAGTCCAAACTAAG-1_1	c19-ChP	0
ATGAGTCCAGCTCATA-1_1	c0-EC	0
ATGAGTCGTGCAACAG-1_1	c6-MGL-Tmem119	0.693147
ATGAGTCTCCGCGAGT-1_1	c8-Astro-Gm26917	0
ATGATCGAGGCCCAAA-1_1	c19-ChP	0
ATGATCGCACAAGTTC-1_1	c4-VSMC	0
ATGATCGGTCGGAAAC-1_1	c0-EC	0
ATGCATGCACCCAACG-1_1	c9-ODC	0
ATGCATGCATGAGATA-1_1	c8-Astro-Gm26917	0
ATGCATGGTAACTAAG-1_1	c0-EC	0
ATGCATGGTACTAAGA-1_1	c2-Astro-Aqp4	0
ATGCATGTCTAAACGC-1_1	c4-VSMC	0
ATGCCTCCAAGGTCAG-1_1	c6-MGL-Tmem119	1.09861
ATGCCTCCAGTACTAC-1_1	c4-VSMC	0
ATGCCTCGTACAATAG-1_1	c4-VSMC	0
ATGCCTCGTGGGATTG-1_1	c2-Astro-Aqp4	0
ATGCGATAGAGTTCGG-1_1	c0-EC	0
ATGCGATTCAAGTGTC-1_1	c17-ODC-Ccna2	0
ATGCGATTCTCTGAGA-1_1	c19-ChP	0
ATGGAGGAGGACAACC-1_1	c2-Astro-Aqp4	0
ATGGAGGAGTTGAATG-1_1	c9-ODC	0
ATGGAGGGTAGCTGCC-1_1	c0-EC	0
ATGGAGGGTCCGGACT-1_1	c5-NPC	0
ATGGAGGTCGATGCTA-1_1	c2-Astro-Aqp4	0
ATGGAGGTCTGAGATC-1_1	c2-Astro-Aqp4	0
ATGGATCAGCCTATTG-1_1	c15-Mph-Cd74	0
ATGGATCCAACCGCTG-1_1	c5-NPC	0
ATGGGAGAGGATACGC-1_1	c0-EC	0
ATGGGAGGTGAGCTCC-1_1	c5-NPC	0
ATGGGAGGTTCCAGGC-1_1	c14-Th-Neurons	0
ATGGGAGGTTTACGAC-1_1	c0-EC	0
ATGGGAGTCAAGCCGC-1_1	c19-ChP	0
ATGGGTTCAGGACATG-1_1	c0-EC	0
ATGGGTTGTCGGTACC-1_1	c17-ODC-Ccna2	0
ATGGGTTGTGACCGTC-1_1	c2-Astro-Aqp4	0
ATGGGTTTCCGAAGGA-1_1	c0-EC	0
ATGGGTTTCGACGTCG-1_1	c6-MGL-Tmem119	0.693147
ATGGTTGAGACGACTG-1_1	c19-ChP	0
ATGGTTGAGCCAACCC-1_1	c5-NPC	0
ATGGTTGGTCACCACG-1_1	c2-Astro-Aqp4	0
ATGGTTGGTCGAATTC-1_1	c19-ChP	0
ATGTCCCAGAAGCGAA-1_1	c19-ChP	0
ATGTCCCAGTAAGACT-1_1	c0-EC	0
ATGTCCCGTAGAGCTG-1_1	c5-NPC	0
ATGTCCCTCTGGGCCA-1_1	c0-EC	0
ATGTCTTCAAGCACCC-1_1	c12-T-cells	0
ATGTCTTTCAGGAAGC-1_1	c8-Astro-Gm26917	0
ATGTCTTTCCATCCGT-1_1	c2-Astro-Aqp4	0
ATGTCTTTCCTCTCTT-1_1	c2-Astro-Aqp4	0
ATGTCTTTCGACCATA-1_1	c8-Astro-Gm26917	0
ATTACCTCAAACTAGA-1_1	c14-Th-Neurons	0
ATTACCTCATTCCTCG-1_1	c8-Astro-Gm26917	0
ATTACCTGTAGCTGTT-1_1	c13-SPN	0
ATTACCTTCATCGACA-1_1	c9-ODC	0
ATTACTCAGGGATGTC-1_1	c19-ChP	0
ATTACTCAGTGGGAAA-1_1	c2-Astro-Aqp4	0
ATTACTCTCAAGAGGC-1_1	c19-ChP	0
ATTACTCTCAGGAAAT-1_1	c9-ODC	0
ATTACTCTCCGCGATG-1_1	c16-OPC	0
ATTACTCTCTCACCCA-1_1	c19-ChP	0
ATTATCCAGCGTTGTT-1_1	c5-NPC	0
ATTATCCAGGCGCTCT-1_1	c5-NPC	0
ATTATCCCAAAGGATT-1_1	c7-Mph-Pf4	0
ATTATCCCAGGCGATA-1_1	c2-Astro-Aqp4	0
ATTATCCCAGTTGAAA-1_1	c0-EC	0
ATTATCCTCGCGGTAC-1_1	c0-EC	0
ATTCACTCACTAGAGG-1_1	c2-Astro-Aqp4	0
ATTCAGGAGAGCCGAT-1_1	c5-NPC	0
ATTCAGGAGGTCACCC-1_1	c5-NPC	0
ATTCAGGCATGTGGCC-1_1	c2-Astro-Aqp4	0
ATTCAGGGTTTCCATT-1_1	c19-ChP	0
ATTCATCAGACCAAAT-1_1	c5-NPC	0
ATTCATCAGCCTTGAT-1_1	c22-Nkx2-4-Neurons	0
ATTCATCAGTTGCTGT-1_1	c4-VSMC	0
ATTCATCCATGGCCCA-1_1	c10-Astro-Cd300ld	0
ATTCATCGTGAGCAGT-1_1	c0-EC	0
ATTCCATAGTGTTCAC-1_1	c2-Astro-Aqp4	0
ATTCCATCACACGGTC-1_1	c9-ODC	0
ATTCCATCACGCTTAA-1_1	c0-EC	0
ATTCCATCAGAGTGAC-1_1	c0-EC	0
ATTCCATTCAGCTGTA-1_1	c0-EC	0
ATTCCATTCATTTGCT-1_1	c12-T-cells	0
ATTCCCGCAGCGTACC-1_1	c2-Astro-Aqp4	0
ATTCCCGGTAACTTCG-1_1	c16-OPC	0
ATTCCCGGTTGGTGTT-1_1	c10-Astro-Cd300ld	0
ATTCCCGTCTCGCGTT-1_1	c9-ODC	0
ATTCCTAAGAGGTTAT-1_1	c2-Astro-Aqp4	0
ATTCCTAAGGGATGTC-1_1	c6-MGL-Tmem119	0
ATTCCTAGTATTTCGG-1_1	c0-EC	0
ATTCCTATCATGTCAG-1_1	c0-EC	0
ATTCGTTAGCATGCAG-1_1	c5-NPC	0
ATTCGTTGTTAGGGAC-1_1	c2-Astro-Aqp4	0
ATTCGTTTCGCGAAGA-1_1	c4-VSMC	0
ATTCTACAGTGACACG-1_1	c10-Astro-Cd300ld	0
ATTCTACCAGCATACT-1_1	c9-ODC	0
ATTCTACGTTAGGACG-1_1	c5-NPC	0
ATTCTACTCTTCCACG-1_1	c14-Th-Neurons	0
ATTCTTGCAGGGCTTC-1_1	c2-Astro-Aqp4	0
ATTCTTGGTCACAATC-1_1	c2-Astro-Aqp4	0
ATTCTTGGTCGTATTG-1_1	c9-ODC	0
ATTCTTGGTGCACATT-1_1	c2-Astro-Aqp4	0
ATTCTTGGTGGGATTG-1_1	c6-MGL-Tmem119	1.94591
ATTCTTGGTTTCTTAC-1_1	c0-EC	0
ATTCTTGTCTTAGTTC-1_1	c10-Astro-Cd300ld	0
ATTGGGTAGATTAGCA-1_1	c8-Astro-Gm26917	0
ATTGGGTAGGTGCAGT-1_1	c8-Astro-Gm26917	0
ATTGGGTCATCGAAGG-1_1	c0-EC	0
ATTGGGTGTTAGAGAT-1_1	c2-Astro-Aqp4	0
ATTGGGTTCACCCTTG-1_1	c8-Astro-Gm26917	0
ATTGGGTTCGTTCTAT-1_1	c2-Astro-Aqp4	0
ATTGTTCAGCCACCGT-1_1	c0-EC	0
ATTGTTCCAACGGCCT-1_1	c2-Astro-Aqp4	0
ATTGTTCGTCCACATA-1_1	c2-Astro-Aqp4	0
ATTGTTCGTGGACCTC-1_1	c5-NPC	0
ATTGTTCTCACCCTTG-1_1	c5-NPC	0
ATTTACCAGGGCCCTT-1_1	c8-Astro-Gm26917	0
ATTTACCCACAAAGTA-1_1	c19-ChP	0
ATTTACCGTCTCCCTA-1_1	c19-ChP	0
ATTTACCGTTCTCGCT-1_1	c8-Astro-Gm26917	0
ATTTACCGTTGTATGC-1_1	c0-EC	0
ATTTACCTCAGCATTG-1_1	c0-EC	0
ATTTCACGTCATGGCC-1_1	c0-EC	0
ATTTCACGTCTTCAAG-1_1	c9-ODC	0
ATTTCACTCCCTCTTT-1_1	c2-Astro-Aqp4	0
ATTTCTGAGAGCTGCA-1_1	c0-EC	0
ATTTCTGGTTTAAGGA-1_1	c0-EC	0
CAAAGAAAGATTAGAC-1_1	c19-ChP	0
CAAAGAAAGTCACAGG-1_1	c9-ODC	0
CAAAGAACACCAGCGT-1_1	c8-Astro-Gm26917	0
CAAAGAACACGCGCTA-1_1	c11-MGL-Pbk	0
CAAAGAATCGCTGTTC-1_1	c17-ODC-Ccna2	0
CAACAACAGTAGTCTC-1_1	c6-MGL-Tmem119	1.09861
CAACAACTCATCTATC-1_1	c6-MGL-Tmem119	0.693147
CAACAACTCCCAATAG-1_1	c0-EC	0
CAACAACTCTGGGTCG-1_1	c16-OPC	0
CAACAGTAGAGCAGTC-1_1	c16-OPC	0
CAACAGTAGCGTTGTT-1_1	c2-Astro-Aqp4	0
CAACAGTAGGCGACAT-1_1	c10-Astro-Cd300ld	0
CAACAGTCACCACATA-1_1	c2-Astro-Aqp4	0
CAACAGTGTTTGTTCT-1_1	c0-EC	0
CAACAGTTCCTCACCA-1_1	c0-EC	0
CAACAGTTCGCAGTGC-1_1	c2-Astro-Aqp4	0
CAACCAACAATATCCG-1_1	c0-EC	0
CAACCAATCATCGCTC-1_1	c5-NPC	0
CAACCTCAGATTGAGT-1_1	c9-ODC	0
CAACCTCGTAACATAG-1_1	c2-Astro-Aqp4	0
CAACCTCTCTATCGGA-1_1	c9-ODC	0
CAACCTCTCTGGTGGC-1_1	c0-EC	0
CAACGATAGACCCTTA-1_1	c10-Astro-Cd300ld	0
CAACGATCAGCAGTGA-1_1	c0-EC	0
CAACGATCAGCGTACC-1_1	c0-EC	0
CAACGGCAGAAGGTAG-1_1	c5-NPC	0
CAACGGCCAATACCCA-1_1	c2-Astro-Aqp4	0
CAACGGCCAGCAAGAC-1_1	c19-ChP	0
CAACGGCGTGTCCATA-1_1	c2-Astro-Aqp4	0
CAACGGCTCCTGATAG-1_1	c5-NPC	0
CAACGGCTCGCTAATG-1_1	c8-Astro-Gm26917	0.693147
CAAGACTAGAGGGTGG-1_1	c8-Astro-Gm26917	0
CAAGACTAGCTAGAAT-1_1	c0-EC	0
CAAGACTTCCAAATGC-1_1	c2-Astro-Aqp4	0
CAAGAGGAGAGAGCAA-1_1	c0-EC	0
CAAGAGGAGCCGTCGT-1_1	c5-NPC	0
CAAGAGGCATGATGCT-1_1	c5-NPC	0
CAAGAGGGTGAGGATC-1_1	c8-Astro-Gm26917	0.693147
CAAGAGGTCATCCTGC-1_1	c0-EC	0
CAAGAGGTCGCTCATC-1_1	c8-Astro-Gm26917	0
CAAGGGAAGATTTGCC-1_1	c2-Astro-Aqp4	0
CAAGGGACATCATCTT-1_1	c9-ODC	0
CAAGGGAGTGGATACG-1_1	c2-Astro-Aqp4	0
CAAGGGATCATCGCCT-1_1	c12-T-cells	0
CAATACGAGATCGCTT-1_1	c11-MGL-Pbk	0
CAATACGAGCAACTCT-1_1	c17-ODC-Ccna2	0
CAATACGGTCTGTCAA-1_1	c19-ChP	0
CAATACGGTGTCTTGA-1_1	c0-EC	0
CAATACGTCCACAGCG-1_1	c0-EC	0
CAATCGAGTCGGTGTC-1_1	c2-Astro-Aqp4	0
CAATCGATCTCACGAA-1_1	c0-EC	0
CAATGACAGCGACTAG-1_1	c6-MGL-Tmem119	0
CAATGACAGTTTAGGA-1_1	c0-EC	0
CAATGACCATCATTGG-1_1	c10-Astro-Cd300ld	0
CAATGACGTCGCCACA-1_1	c5-NPC	0
CAATGACTCCTACTGC-1_1	c0-EC	0
CAATTTCAGGACGCAT-1_1	c2-Astro-Aqp4	0
CAATTTCGTACAAACA-1_1	c5-NPC	0
CAATTTCGTAGGCTCC-1_1	c6-MGL-Tmem119	0
CAATTTCGTTATGACC-1_1	c9-ODC	0
CAATTTCGTTTCGCTC-1_1	c19-ChP	0
CAATTTCTCACCTTGC-1_1	c2-Astro-Aqp4	0
CAATTTCTCCGATCTC-1_1	c2-Astro-Aqp4	0
CACAACACATCAGTCA-1_1	c5-NPC	0
CACAACAGTGAGGCAT-1_1	c5-NPC	0
CACAACATCCGAGAAG-1_1	c19-ChP	0
CACACAAAGTATGGCG-1_1	c5-NPC	0
CACACAACACGAAGAC-1_1	c8-Astro-Gm26917	0
CACACAACATAACAGA-1_1	c2-Astro-Aqp4	0
CACACAAGTATGAAAC-1_1	c6-MGL-Tmem119	0.693147
CACACAAGTGAGATTA-1_1	c8-Astro-Gm26917	0
CACACAAGTTGGGATG-1_1	c5-NPC	0
CACAGATCAATCTAGC-1_1	c2-Astro-Aqp4	0
CACAGATCACACACGC-1_1	c9-ODC	0
CACAGGCAGACTGGGT-1_1	c18-Epnd	0
CACAGGCAGAGGGCGA-1_1	c2-Astro-Aqp4	0
CACAGGCAGCCGCTTG-1_1	c4-VSMC	0
CACAGGCAGTACTCGT-1_1	c6-MGL-Tmem119	1.38629
CACAGGCCAGCTACAT-1_1	c4-VSMC	0
CACAGGCTCAGCTGTA-1_1	c19-ChP	0
CACAGGCTCATACGAC-1_1	c5-NPC	0
CACAGGCTCATGTCAG-1_1	c6-MGL-Tmem119	1.38629
CACAGGCTCTCCGAGG-1_1	c8-Astro-Gm26917	0
CACATGAAGAGCATCG-1_1	c0-EC	0
CACATGAAGCACCCAC-1_1	c5-NPC	0
CACATGACAATACAGA-1_1	c14-Th-Neurons	0
CACATGACACTTTATC-1_1	c2-Astro-Aqp4	0
CACATGACAGGTTCGC-1_1	c0-EC	0
CACATGAGTATGGAGC-1_1	c2-Astro-Aqp4	0
CACATGATCGTACACA-1_1	c0-EC	0
CACCAAAAGGGAGTTC-1_1	c0-EC	0
CACCAAAGTTTCGATG-1_1	c19-ChP	0
CACCAAATCGGTCGAC-1_1	c21-Fibr	0
CACCGTTAGCCTGACC-1_1	c0-EC	0
CACCGTTCAACAGCCC-1_1	c19-ChP	0
CACGAATCACGTATAC-1_1	c6-MGL-Tmem119	1.60944
CACGAATGTAGTCGTT-1_1	c19-ChP	0
CACGAATGTCTACTGA-1_1	c10-Astro-Cd300ld	0
CACGAATTCGTAGGGA-1_1	c2-Astro-Aqp4	0
CACGAATTCTACCAGA-1_1	c0-EC	0
CACGGGTGTACTGAGG-1_1	c19-ChP	0
CACGTGGAGCCGAACA-1_1	c2-Astro-Aqp4	0
CACGTGGAGGCTATCT-1_1	c0-EC	0
CACGTGGCAAGTTGGG-1_1	c2-Astro-Aqp4	0
CACGTGGCATCCGCGA-1_1	c5-NPC	0
CACGTGGTCAACCTTT-1_1	c2-Astro-Aqp4	0.693147
CACGTGGTCAGTCACA-1_1	c0-EC	0
CACGTTCCAAAGCGTG-1_1	c8-Astro-Gm26917	0
CACGTTCCACTAACCA-1_1	c2-Astro-Aqp4	0
CACGTTCCAGCCGGTT-1_1	c16-OPC	0
CACGTTCTCGACGTCG-1_1	c9-ODC	0
CACTAAGGTGGTCTTA-1_1	c11-MGL-Pbk	1.38629
CACTGAAAGACCACGA-1_1	c0-EC	0
CACTGAAGTCGCACAC-1_1	c9-ODC	0
CACTGGGAGTGCCCGT-1_1	c10-Astro-Cd300ld	0
CACTGTCAGCAGCAGT-1_1	c6-MGL-Tmem119	1.38629
CACTGTCAGCTGTTAC-1_1	c10-Astro-Cd300ld	0
CACTGTCAGTTCTCTT-1_1	c2-Astro-Aqp4	0
CACTTCGAGAATACAC-1_1	c5-NPC	0
CACTTCGAGGCCCGTT-1_1	c16-OPC	0
CACTTCGTCCGCATAA-1_1	c13-SPN	0
CAGAGCCTCAAGCCCG-1_1	c14-Th-Neurons	0
CAGATACAGCGTGCCT-1_1	c9-ODC	0
CAGATACAGGCCCAAA-1_1	c10-Astro-Cd300ld	0
CAGATACAGTTGCCTA-1_1	c4-VSMC	0
CAGATACTCAAGCCGC-1_1	c0-EC	0
CAGATCATCGAGAAGC-1_1	c0-EC	0.693147
CAGATTGCAAGAGGCT-1_1	c18-Epnd	0
CAGCAATAGCTCAGAG-1_1	c10-Astro-Cd300ld	0
CAGCAATCAGCGTTTA-1_1	c8-Astro-Gm26917	0
CAGCAATCATTACTCT-1_1	c5-NPC	0
CAGCAATTCCATTTGT-1_1	c19-ChP	0
CAGCAATTCCGACATA-1_1	c0-EC	0
CAGCAATTCGCCGATG-1_1	c14-Th-Neurons	0
CAGCAATTCGCGCTGA-1_1	c2-Astro-Aqp4	0
CAGCACGAGGTGCTGA-1_1	c9-ODC	0
CAGCACGCAGGTTCCG-1_1	c17-ODC-Ccna2	0
CAGCACGTCTACCACC-1_1	c6-MGL-Tmem119	1.38629
CAGCAGCGTAAGAACT-1_1	c5-NPC	0
CAGCAGCGTTATCTGG-1_1	c5-NPC	0
CAGCCAGGTCCCTGTT-1_1	c0-EC	0
CAGCCAGGTGACTGTT-1_1	c18-Epnd	0
CAGCCAGGTGGCTACC-1_1	c8-Astro-Gm26917	0
CAGCCAGGTGTTAGCT-1_1	c19-ChP	0
CAGCGTGCAGCTGCCA-1_1	c8-Astro-Gm26917	0
CAGCGTGCATGGCGCT-1_1	c6-MGL-Tmem119	0.693147
CAGCGTGTCAGGAAGC-1_1	c2-Astro-Aqp4	0
CAGCGTGTCTCGTGAA-1_1	c5-NPC	0
CAGGCCAAGATAGTCA-1_1	c2-Astro-Aqp4	0
CAGGCCAGTAAGTTGA-1_1	c5-NPC	0
CAGGCCAGTCGGAACA-1_1	c0-EC	0
CAGGCCAGTCGGCTAC-1_1	c5-NPC	0
CAGGGCTCATCGGCCA-1_1	c16-OPC	0
CAGGGCTGTCTCCCTA-1_1	c2-Astro-Aqp4	0
CAGGTATAGAGCAGTC-1_1	c5-NPC	0
CAGGTATAGAGGGTAA-1_1	c14-Th-Neurons	0
CAGGTATAGGAAGTAG-1_1	c0-EC	0
CAGGTATCACACCAGC-1_1	c8-Astro-Gm26917	0
CAGGTATCACGAGGTA-1_1	c17-ODC-Ccna2	0
CAGGTATCAGAGCGTA-1_1	c5-NPC	0
CAGGTATGTGAATGAT-1_1	c2-Astro-Aqp4	0
CAGGTATGTTTAAGGA-1_1	c2-Astro-Aqp4	0
CAGGTATTCCGTCCTA-1_1	c0-EC	0
CAGTGCGAGGGCGAAG-1_1	c6-MGL-Tmem119	0.693147
CAGTGCGCAATTGCGT-1_1	c6-MGL-Tmem119	1.38629
CAGTGCGGTCTTACAG-1_1	c16-OPC	0
CAGTGCGGTGTCCATA-1_1	c2-Astro-Aqp4	0
CAGTTAGCAGCTGGTC-1_1	c10-Astro-Cd300ld	0
CAGTTCCCACCTATCC-1_1	c10-Astro-Cd300ld	0
CATAAGCAGTCATACC-1_1	c0-EC	0
CATAAGCAGTTACGAA-1_1	c6-MGL-Tmem119	0.693147
CATAAGCTCACTGATG-1_1	c0-EC	0
CATAAGCTCGCAATGT-1_1	c5-NPC	0
CATACAGAGTAGACAT-1_1	c2-Astro-Aqp4	0
CATACAGCATAGAGGC-1_1	c0-EC	0
CATACAGCATCCGAAT-1_1	c4-VSMC	0
CATACAGGTAGCCCTG-1_1	c2-Astro-Aqp4	0
CATACAGTCCTTCGAC-1_1	c0-EC	0
CATACAGTCTGTCCGT-1_1	c8-Astro-Gm26917	0
CATACCCAGACCGTTT-1_1	c16-OPC	0
CATACCCAGATCGGTG-1_1	c0-EC	0
CATACCCCACAGGATG-1_1	c0-EC	0
CATACTTAGATGTAGT-1_1	c5-NPC	0
CATACTTAGCTACGTT-1_1	c19-ChP	0
CATACTTTCAGGGATG-1_1	c0-EC	0
CATACTTTCGCAGAGA-1_1	c19-ChP	0
CATACTTTCTGTCTCG-1_1	c4-VSMC	0
CATAGACCAAAGACGC-1_1	c2-Astro-Aqp4	0
CATAGACGTCGTACTA-1_1	c0-EC	0
CATAGACGTGCTCGTG-1_1	c6-MGL-Tmem119	2.19722
CATAGACTCGCCCAGA-1_1	c14-Th-Neurons	0
CATCAAGGTCGTTGCG-1_1	c0-EC	0
CATCAAGTCGGTCTGG-1_1	c2-Astro-Aqp4	0
CATCCACCACTGGAAG-1_1	c0-EC	0
CATCCACGTGAGACCA-1_1	c6-MGL-Tmem119	1.09861
CATCCACTCCACAGCG-1_1	c12-T-cells	0
CATCCACTCGGAATGG-1_1	c2-Astro-Aqp4	0
CATCCCACAAAGACGC-1_1	c19-ChP	0
CATCCCACACACTGGC-1_1	c4-VSMC	0.693147
CATCCCACATCATCCC-1_1	c2-Astro-Aqp4	0
CATCCCATCATTGCTT-1_1	c6-MGL-Tmem119	0
CATCCGTAGCCGCACT-1_1	c2-Astro-Aqp4	0
CATCCGTAGCGATGCA-1_1	c18-Epnd	0
CATCCGTCAACTAGAA-1_1	c2-Astro-Aqp4	0
CATCCGTCACACTGGC-1_1	c11-MGL-Pbk	0
CATCCGTGTAACAGGC-1_1	c0-EC	0
CATCCGTGTCACTCTC-1_1	c2-Astro-Aqp4	0
CATCCGTTCTCGCAGG-1_1	c11-MGL-Pbk	0
CATCGCTAGGTACATA-1_1	c8-Astro-Gm26917	0
CATCGCTCACACACTA-1_1	c6-MGL-Tmem119	1.09861
CATCGCTGTATGGGAC-1_1	c12-T-cells	0
CATCGCTGTGTCCGGT-1_1	c11-MGL-Pbk	1.09861
CATCGCTTCCACACCT-1_1	c20-Neurons-Aldh1a1	0
CATCGCTTCGCTACGG-1_1	c9-ODC	0
CATCGCTTCTGGCCTT-1_1	c2-Astro-Aqp4	0
CATCGGGGTACAACGG-1_1	c4-VSMC	0
CATCGGGTCGTACACA-1_1	c8-Astro-Gm26917	0
CATCGTCCACTCCTTG-1_1	c2-Astro-Aqp4	0
CATCGTCCATGTCAGT-1_1	c11-MGL-Pbk	0
CATCGTCCATTGTGCA-1_1	c9-ODC	0
CATCGTCGTGCGAGTA-1_1	c4-VSMC	0
CATGAGTGTTCCGGTG-1_1	c0-EC	0
CATGCAAAGTTCCAGT-1_1	c7-Mph-Pf4	0
CATGCAACATCGATGT-1_1	c5-NPC	0
CATGCAAGTAAGAACT-1_1	c9-ODC	0
CATGCAAGTCGTCAGC-1_1	c16-OPC	0
CATGCAATCATTGAGC-1_1	c10-Astro-Cd300ld	0
CATGCCTAGCCTCTCT-1_1	c0-EC	0
CATGCCTAGTACAGCG-1_1	c0-EC	0
CATGCCTCATCAGCTA-1_1	c0-EC	0
CATGCCTGTTTCGCTC-1_1	c2-Astro-Aqp4	1.09861
CATGCCTTCTTGAGCA-1_1	c5-NPC	0
CATGCGGAGCCTTGAT-1_1	c2-Astro-Aqp4	0
CATGCGGCAGGAGGAG-1_1	c7-Mph-Pf4	0
CATGCGGGTCAAGGCA-1_1	c2-Astro-Aqp4	0
CATGCGGGTCTAGTGT-1_1	c5-NPC	0
CATGCGGTCTAGAACC-1_1	c5-NPC	0
CATGCGGTCTGGGCGT-1_1	c5-NPC	0
CATGCTCAGACCGTTT-1_1	c0-EC	0
CATGCTCAGCTGAGCA-1_1	c8-Astro-Gm26917	0
CATGCTCCATTGCCTC-1_1	c5-NPC	0
CATGCTCGTACGGGAT-1_1	c2-Astro-Aqp4	0
CATGCTCGTATCAAGA-1_1	c8-Astro-Gm26917	0
CATGCTCGTCAAGGCA-1_1	c14-Th-Neurons	0
CATGCTCGTCGAATGG-1_1	c2-Astro-Aqp4	0
CATGCTCTCAGTGTTG-1_1	c4-VSMC	0
CATGCTCTCTCATTTG-1_1	c5-NPC	0
CATGCTCTCTGTGCGG-1_1	c5-NPC	0
CATGGATAGAATAGTC-1_1	c5-NPC	0
CATGGATAGCCATTCA-1_1	c0-EC	0
CATGGATGTCACAGAG-1_1	c5-NPC	0
CATGGATGTTAAGACA-1_1	c19-ChP	0
CATGGATTCGGTCGAC-1_1	c5-NPC	0
CATGGTAAGCCTTGAT-1_1	c14-Th-Neurons	0
CATGGTAAGGTAAGGA-1_1	c19-ChP	0
CATGGTACAAGCGCAA-1_1	c2-Astro-Aqp4	0
CATGGTACAATATCCG-1_1	c4-VSMC	0
CATGGTACAGCTACAT-1_1	c10-Astro-Cd300ld	0
CATGGTACATAGAATG-1_1	c11-MGL-Pbk	0
CATGGTATCAAGAGGC-1_1	c5-NPC	0
CATTCATAGCGAAACC-1_1	c5-NPC	0
CATTCATAGCGCCATC-1_1	c19-ChP	0
CATTCATCACAGTCCG-1_1	c2-Astro-Aqp4	0
CATTCATCATGCACTA-1_1	c6-MGL-Tmem119	2.30259
CATTCATCATTGAAAG-1_1	c2-Astro-Aqp4	0
CATTCATGTCCGGACT-1_1	c6-MGL-Tmem119	0.693147
CATTCCGCACTTGAGT-1_1	c5-NPC	0
CATTCCGCAGAAGTGC-1_1	c16-OPC	0
CATTCCGGTAGGGAGG-1_1	c2-Astro-Aqp4	0
CATTCCGTCCGTATGA-1_1	c9-ODC	0
CATTCTAAGCTGTGCC-1_1	c10-Astro-Cd300ld	0
CATTCTACAACGGCTC-1_1	c7-Mph-Pf4	0
CATTCTAGTATGGGAC-1_1	c2-Astro-Aqp4	0
CATTCTAGTTGCGGAA-1_1	c8-Astro-Gm26917	0
CATTCTAGTTGCTAGT-1_1	c2-Astro-Aqp4	0
CATTCTATCATAGGCT-1_1	c2-Astro-Aqp4	0
CATTCTATCCATGATG-1_1	c5-NPC	0
CATTCTATCCCGATCT-1_1	c0-EC	0
CATTGAGAGAATCTAG-1_1	c5-NPC	0
CATTGAGAGGAACATT-1_1	c2-Astro-Aqp4	0
CATTGAGAGGCGAACT-1_1	c1-Mph-Ncf4	0
CATTGAGCACTATCGA-1_1	c16-OPC	0
CATTGAGCATCCTTCG-1_1	c8-Astro-Gm26917	0
CATTGAGGTATCCCAA-1_1	c2-Astro-Aqp4	0
CATTGCCCATCCCACT-1_1	c6-MGL-Tmem119	2.30259
CATTGCCGTTGGGCCT-1_1	c2-Astro-Aqp4	0
CATTGCCTCAGCGCGT-1_1	c6-MGL-Tmem119	1.79176
CATTGTTCAGCCATTA-1_1	c11-MGL-Pbk	0
CATTGTTCATGGTGGA-1_1	c9-ODC	0
CATTGTTTCTGGGTCG-1_1	c5-NPC	0
CATTTCAAGATGACCG-1_1	c5-NPC	0.693147
CATTTCAAGTAATACG-1_1	c2-Astro-Aqp4	0
CATTTCACACCTGCTT-1_1	c9-ODC	0
CATTTCACAGCATCTA-1_1	c2-Astro-Aqp4	0
CATTTCACAGTCGAGA-1_1	c5-NPC	0.693147
CATTTCAGTCTTACTT-1_1	c20-Neurons-Aldh1a1	0
CATTTCATCGGTTCAA-1_1	c19-ChP	0
CATTTCATCGTAGTCA-1_1	c8-Astro-Gm26917	0
CCAAGCGGTAGATTAG-1_1	c2-Astro-Aqp4	0
CCAAGCGGTTGTACGT-1_1	c5-NPC	0
CCAAGCGTCGCCTAGG-1_1	c17-ODC-Ccna2	0
CCAATGACACAAATAG-1_1	c18-Epnd	0
CCAATGAGTGAGGAAA-1_1	c0-EC	0
CCAATGATCCACAGCG-1_1	c8-Astro-Gm26917	0
CCAATTTAGGCTAAAT-1_1	c9-ODC	0
CCAATTTCACTGATTG-1_1	c8-Astro-Gm26917	0
CCAATTTCATTGCAAC-1_1	c2-Astro-Aqp4	0
CCAATTTGTATGTCCA-1_1	c13-SPN	0
CCAATTTGTCTAGGCC-1_1	c5-NPC	0
CCACAAAGTACTCGTA-1_1	c2-Astro-Aqp4	0
CCACAAAGTGAGTTTC-1_1	c5-NPC	0
CCACAAATCCTCACGT-1_1	c0-EC	0
CCACAAATCTCTCGCA-1_1	c5-NPC	0
CCACACTAGGGCATGT-1_1	c2-Astro-Aqp4	0
CCACACTAGGTCTGGA-1_1	c12-T-cells	0
CCACACTCACTTCAGA-1_1	c8-Astro-Gm26917	0
CCACCATAGCACTTTG-1_1	c5-NPC	0
CCACCATAGTTCCATG-1_1	c2-Astro-Aqp4	0
CCACCATCAACCTATG-1_1	c9-ODC	0
CCACCATCAGGACATG-1_1	c2-Astro-Aqp4	0
CCACCATGTGGAGGTT-1_1	c19-ChP	0
CCACCATGTTGTCATG-1_1	c0-EC	0
CCACCATTCCATTGCC-1_1	c2-Astro-Aqp4	0
CCACCATTCCCTTGGT-1_1	c0-EC	0
CCACGAGAGCGTGCTC-1_1	c19-ChP	0
CCACGAGAGGAATTAC-1_1	c7-Mph-Pf4	0
CCACGAGAGGGCATGT-1_1	c9-ODC	0
CCACGAGAGTACGTCT-1_1	c8-Astro-Gm26917	0
CCACGAGTCTCCTACG-1_1	c8-Astro-Gm26917	0
CCACGTTAGCAGTACG-1_1	c9-ODC	0
CCACGTTAGTATGTAG-1_1	c0-EC	0
CCACGTTCATAACAGA-1_1	c8-Astro-Gm26917	0
CCACGTTTCCGTATGA-1_1	c2-Astro-Aqp4	0
CCACGTTTCGCCAATA-1_1	c5-NPC	0
CCACTTGAGCATTGTC-1_1	c11-MGL-Pbk	0
CCACTTGCATAAGCGG-1_1	c7-Mph-Pf4	0
CCACTTGTCCATCGTC-1_1	c14-Th-Neurons	0
CCATAAGAGAACTTCC-1_1	c2-Astro-Aqp4	0
CCATAAGGTCACCACG-1_1	c2-Astro-Aqp4	0
CCATAAGGTGCGGTAA-1_1	c0-EC	0
CCATAAGTCGTAGAGG-1_1	c4-VSMC	0
CCATAAGTCTTGATTC-1_1	c5-NPC	0
CCATCACAGACGGTCA-1_1	c5-NPC	0
CCATCACCAAGAAACT-1_1	c2-Astro-Aqp4	0
CCATCACCAATCGCCG-1_1	c18-Epnd	0
CCATCACGTACGAAAT-1_1	c5-NPC	0
CCATCACGTTAATGAG-1_1	c5-NPC	0
CCATCACTCCTGGGTG-1_1	c2-Astro-Aqp4	0
CCCAACTAGCAAACAT-1_1	c9-ODC	0
CCCAACTCAGCTATTG-1_1	c8-Astro-Gm26917	0
CCCAACTGTGGGCTCT-1_1	c5-NPC	0
CCCAACTTCCCTTCCC-1_1	c8-Astro-Gm26917	0
CCCATTGAGTACTGTC-1_1	c16-OPC	0.693147
CCCATTGAGTTACGTC-1_1	c0-EC	0
CCCATTGGTATGGTAA-1_1	c4-VSMC	0
CCCATTGTCACACCCT-1_1	c2-Astro-Aqp4	0
CCCATTGTCCAGGACC-1_1	c19-ChP	0
CCCATTGTCTCTTAAC-1_1	c5-NPC	0
CCCGAAGGTGATACCT-1_1	c8-Astro-Gm26917	0
CCCGAAGTCTGTAAGC-1_1	c8-Astro-Gm26917	0
CCCGGAAAGTATGACA-1_1	c20-Neurons-Aldh1a1	0
CCCGGAACAAGTGGCA-1_1	c22-Nkx2-4-Neurons	0.693147
CCCGGAACATTCACAG-1_1	c6-MGL-Tmem119	0
CCCGGAAGTATCGTGT-1_1	c10-Astro-Cd300ld	0
CCCGGAAGTGACGCCT-1_1	c19-ChP	0
CCCGGAATCAGCACCG-1_1	c2-Astro-Aqp4	0
CCCTAACCAATGTGGG-1_1	c8-Astro-Gm26917	0
CCCTCAAAGAGGTCGT-1_1	c6-MGL-Tmem119	1.09861
CCCTCAAAGCCGGATA-1_1	c11-MGL-Pbk	0.693147
CCCTCAACAACAAGAT-1_1	c14-Th-Neurons	0
CCCTCAACAACCGGAA-1_1	c20-Neurons-Aldh1a1	0
CCCTCAACAACTCCAA-1_1	c5-NPC	0.693147
CCCTCAAGTCTCTCCA-1_1	c8-Astro-Gm26917	0
CCCTCAAGTGGAGAAA-1_1	c9-ODC	0.693147
CCCTCAATCGGTCTGG-1_1	c5-NPC	0
CCCTCTCAGAGCAAGA-1_1	c8-Astro-Gm26917	0
CCCTCTCCAACTCGTA-1_1	c5-NPC	0
CCCTCTCCACCTCTAC-1_1	c9-ODC	0
CCCTCTCCAGTTGGTT-1_1	c6-MGL-Tmem119	1.09861
CCCTGATCAGGGAATC-1_1	c2-Astro-Aqp4	0
CCCTGATTCAACGAGG-1_1	c16-OPC	0
CCCTGATTCACCTCGT-1_1	c12-T-cells	0
CCCTGATTCGGCAGTC-1_1	c15-Mph-Cd74	0
CCCTTAGAGACTTGTC-1_1	c19-ChP	0
CCCTTAGTCCAACCGG-1_1	c5-NPC	0
CCGAACGCATCTCCCA-1_1	c2-Astro-Aqp4	0
CCGAACGGTTACAGCT-1_1	c19-ChP	0
CCGAACGTCTATACTC-1_1	c6-MGL-Tmem119	0
CCGATCTGTCGAACGA-1_1	c8-Astro-Gm26917	0
CCGATGGTCAGCTGAT-1_1	c8-Astro-Gm26917	0
CCGCAAGAGGATACAT-1_1	c17-ODC-Ccna2	1.09861
CCGCAAGGTACGGTTT-1_1	c8-Astro-Gm26917	0
CCGCAAGTCTCGCTTG-1_1	c0-EC	0
CCGGACAAGAATTGCA-1_1	c2-Astro-Aqp4	0
CCGGACACATGACCCG-1_1	c6-MGL-Tmem119	0
CCGGACAGTCTTCCGT-1_1	c5-NPC	0
CCGGACAGTTCCAGGC-1_1	c2-Astro-Aqp4	0
CCGGGTAAGGGATGTC-1_1	c0-EC	0
CCGGGTAAGGTGATAT-1_1	c19-ChP	0
CCGGGTACAATCACGT-1_1	c1-Mph-Ncf4	0
CCGGGTACAATGTCAC-1_1	c13-SPN	0
CCGGGTACAGACTGCC-1_1	c2-Astro-Aqp4	0
CCGGTAGTCCTGTTGC-1_1	c21-Fibr	0
CCGGTGAGTATGATCC-1_1	c6-MGL-Tmem119	1.38629
CCGGTGAGTGGTATGG-1_1	c10-Astro-Cd300ld	0
CCGGTGATCAGGACGA-1_1	c2-Astro-Aqp4	0
CCGGTGATCTGATTCT-1_1	c2-Astro-Aqp4	0
CCGTAGGAGAGTCAAT-1_1	c13-SPN	0
CCGTAGGAGATGAATC-1_1	c2-Astro-Aqp4	0
CCGTAGGAGGTTGAGC-1_1	c2-Astro-Aqp4	0
CCGTAGGAGTTCATGC-1_1	c2-Astro-Aqp4	0
CCGTGAGAGAGCAGAA-1_1	c14-Th-Neurons	0
CCGTGAGCATTCTTCA-1_1	c0-EC	0
CCGTGAGGTAGCTGTT-1_1	c2-Astro-Aqp4	0
CCGTGAGTCACCATGA-1_1	c8-Astro-Gm26917	0
CCGTGAGTCCCGTTCA-1_1	c8-Astro-Gm26917	0
CCGTGAGTCGCAATGT-1_1	c8-Astro-Gm26917	0
CCGTTCAGTCCGACGT-1_1	c6-MGL-Tmem119	0
CCGTTCAGTTGGGCCT-1_1	c0-EC	0
CCTAACCAGCCATTCA-1_1	c11-MGL-Pbk	1.09861
CCTAACCGTACGCTAT-1_1	c2-Astro-Aqp4	0
CCTAACCGTCTACGAT-1_1	c0-EC	0
CCTAAGAAGAGGCCAT-1_1	c0-EC	0
CCTAAGAGTGGACCTC-1_1	c17-ODC-Ccna2	0
CCTAAGATCATGCAGT-1_1	c2-Astro-Aqp4	0
CCTAAGATCGCCTATC-1_1	c2-Astro-Aqp4	0
CCTACGTCAGGTTCAT-1_1	c4-VSMC	0.693147
CCTACGTCATTGACCA-1_1	c4-VSMC	0
CCTACGTGTCCGGTGT-1_1	c0-EC	0
CCTACGTGTGCTGATT-1_1	c13-SPN	0
CCTACGTTCGTCCATC-1_1	c0-EC	0
CCTATCGAGTTGCCTA-1_1	c12-T-cells	0.693147
CCTATCGCAGCTTTGA-1_1	c2-Astro-Aqp4	0
CCTATCGTCCTGGTCT-1_1	c2-Astro-Aqp4	0
CCTCAACAGAGTCTGG-1_1	c6-MGL-Tmem119	0.693147
CCTCAACAGATAACAC-1_1	c19-ChP	0
CCTCAACAGCCTCAAT-1_1	c2-Astro-Aqp4	0
CCTCAACAGTCTGCGC-1_1	c14-Th-Neurons	0
CCTCAACCAAAGAACT-1_1	c2-Astro-Aqp4	0
CCTCAACTCCGCGAGT-1_1	c10-Astro-Cd300ld	0
CCTCACAGTATCAAGA-1_1	c0-EC	0
CCTCACAGTCGGCCTA-1_1	c5-NPC	0
CCTCAGTCAAAGCTAA-1_1	c2-Astro-Aqp4	0
CCTCAGTCAACCGACC-1_1	c10-Astro-Cd300ld	0
CCTCAGTTCAGAGTTC-1_1	c19-ChP	0
CCTCATGCAGCAGTTT-1_1	c0-EC	0
CCTCATGCATGTGGCC-1_1	c10-Astro-Cd300ld	0
CCTCCAAAGCCTTTCC-1_1	c5-NPC	0
CCTCCAAAGGCTGAAC-1_1	c5-NPC	0
CCTCCAAGTTCTTGTT-1_1	c6-MGL-Tmem119	0.693147
CCTCCAATCCAACTGA-1_1	c2-Astro-Aqp4	0.693147
CCTCCTCAGTGGCGAT-1_1	c6-MGL-Tmem119	0
CCTCCTCTCCCATTCG-1_1	c15-Mph-Cd74	0
CCTCTAGAGCATTTGC-1_1	c6-MGL-Tmem119	1.38629
CCTCTAGAGGTCGCCT-1_1	c0-EC	0
CCTCTAGCAACTCATG-1_1	c19-ChP	0
CCTCTAGTCCCATTCG-1_1	c13-SPN	0
CCTCTAGTCTCATGGA-1_1	c2-Astro-Aqp4	0
CCTCTCCAGTTTGTCG-1_1	c5-NPC	0
CCTCTCCCATGACTGT-1_1	c10-Astro-Cd300ld	0
CCTCTCCGTAAGACCG-1_1	c19-ChP	0
CCTCTCCGTACCGTCG-1_1	c2-Astro-Aqp4	0
CCTCTCCGTCCAGGTC-1_1	c4-VSMC	0
CCTCTCCTCCCTTTGG-1_1	c0-EC	0
CCTCTCCTCTGTGCGG-1_1	c10-Astro-Cd300ld	0
CCTGCATGTACCTTCC-1_1	c4-VSMC	0
CCTGCATGTAGCACGA-1_1	c19-ChP	0
CCTGTTGGTGGTCTCG-1_1	c15-Mph-Cd74	0
CCTTCAGAGAACAAGG-1_1	c2-Astro-Aqp4	0
CCTTCAGAGCGATGAC-1_1	c2-Astro-Aqp4	0
CCTTCAGCACTCCTTG-1_1	c1-Mph-Ncf4	0
CCTTCAGTCCGAAGGA-1_1	c6-MGL-Tmem119	1.09861
CCTTCAGTCGGATAAA-1_1	c10-Astro-Cd300ld	0
CCTTGTGTCTTTGGAG-1_1	c0-EC	0
CCTTTGGCAGCACAGA-1_1	c2-Astro-Aqp4	0
CGAAGGAAGCTCACTA-1_1	c9-ODC	0
CGAAGGAAGTGTGTTC-1_1	c6-MGL-Tmem119	1.38629
CGAAGGAGTTAGTTCG-1_1	c10-Astro-Cd300ld	0
CGAAGGATCGTGGAAG-1_1	c16-OPC	0
CGAAGTTCAGATCCAT-1_1	c2-Astro-Aqp4	0
CGAAGTTCATGTCTAG-1_1	c17-ODC-Ccna2	0
CGAAGTTTCGATCCCT-1_1	c0-EC	0
CGAAGTTTCGTTCTCG-1_1	c2-Astro-Aqp4	0
CGAATTGAGTTGAATG-1_1	c5-NPC	0
CGAATTGCAAGAATGT-1_1	c2-Astro-Aqp4	0
CGAATTGCATGACAGG-1_1	c6-MGL-Tmem119	1.09861
CGAATTGTCATCGGGC-1_1	c2-Astro-Aqp4	0
CGAATTGTCCTAACAG-1_1	c5-NPC	0
CGAATTGTCGGTGCAC-1_1	c12-T-cells	0
CGACAGCTCAGTGATC-1_1	c9-ODC	0
CGAGAAGAGATGGTCG-1_1	c8-Astro-Gm26917	0
CGAGAAGAGTGATGGC-1_1	c4-VSMC	0
CGAGAAGAGTGGATTA-1_1	c19-ChP	0
CGAGAAGCAGCACAAG-1_1	c1-Mph-Ncf4	0
CGAGAAGTCTGTCTCG-1_1	c10-Astro-Cd300ld	0
CGAGAAGTCTTCACGC-1_1	c0-EC	0
CGAGGAAAGTGACCTT-1_1	c19-ChP	0
CGAGGAACAAAGCTAA-1_1	c12-T-cells	0
CGAGGAATCCACTTTA-1_1	c13-SPN	0
CGAGGAATCGGTCAGC-1_1	c19-ChP	0
CGAGGCTAGTGGATTA-1_1	c0-EC	0
CGAGGCTCACCAGGTC-1_1	c2-Astro-Aqp4	1.09861
CGAGGCTCAGCTCGGT-1_1	c11-MGL-Pbk	0
CGAGGCTTCGACACCG-1_1	c16-OPC	0
CGAGGCTTCTGCAGCG-1_1	c2-Astro-Aqp4	0
CGAGTGCAGACAACTA-1_1	c5-NPC	0
CGAGTGCAGTCGAAAT-1_1	c19-ChP	0
CGAGTTAGTCACGTGC-1_1	c9-ODC	0
CGAGTTAGTCCGATCG-1_1	c17-ODC-Ccna2	0
CGAGTTATCAAAGAAC-1_1	c0-EC	0
CGAGTTATCCGAACGC-1_1	c8-Astro-Gm26917	0
CGAGTTATCTCTTCAA-1_1	c2-Astro-Aqp4	0.693147
CGATCGGAGACTACGG-1_1	c5-NPC	0
CGATCGGAGATGAAGG-1_1	c0-EC	0
CGATCGGCAAACTGCT-1_1	c5-NPC	0
CGATCGGGTCTCGACG-1_1	c5-NPC	0
CGATGCGAGTCGGCAA-1_1	c1-Mph-Ncf4	0
CGATGCGCAAATGGCG-1_1	c18-Epnd	0.693147
CGATGCGCAGAGGTTG-1_1	c4-VSMC	0
CGATGCGGTGACCGAA-1_1	c11-MGL-Pbk	0
CGATGCGTCAGGAAGC-1_1	c6-MGL-Tmem119	0
CGATGGCAGCTCAGAG-1_1	c8-Astro-Gm26917	0
CGATGGCAGTCAGGGT-1_1	c13-SPN	0
CGATGGCCAAGTGGCA-1_1	c16-OPC	0
CGATGGCCACTATCCC-1_1	c19-ChP	0
CGATGGCGTATGGGAC-1_1	c19-ChP	0
CGATGGCGTCCGGCAT-1_1	c16-OPC	0
CGATGGCTCCGGCTTT-1_1	c6-MGL-Tmem119	1.09861
CGCAGGTAGGTTACCT-1_1	c14-Th-Neurons	0
CGCAGGTCACACCTTC-1_1	c5-NPC	0
CGCAGGTCACTACCCT-1_1	c4-VSMC	0
CGCAGGTGTACTGACT-1_1	c2-Astro-Aqp4	0
CGCAGGTGTCTTCAAG-1_1	c2-Astro-Aqp4	0
CGCAGGTGTTAAGACA-1_1	c0-EC	0
CGCATAAAGAGTGACC-1_1	c5-NPC	0
CGCATAACAAGAAATC-1_1	c2-Astro-Aqp4	0
CGCATAACACCGTCGA-1_1	c19-ChP	0
CGCATAAGTGAGTTGG-1_1	c2-Astro-Aqp4	0
CGCATAAGTTACTCAG-1_1	c2-Astro-Aqp4	0
CGCATAATCTGGGCAC-1_1	c9-ODC	0
CGCATGGAGGTAGATT-1_1	c2-Astro-Aqp4	0
CGCATGGAGTTGCCTA-1_1	c9-ODC	0
CGCATGGGTATCGCAT-1_1	c0-EC	0
CGCATGGGTCAGCGTC-1_1	c2-Astro-Aqp4	0
CGCATGGTCCGGACGT-1_1	c6-MGL-Tmem119	0.693147
CGCATGGTCGTACCTC-1_1	c5-NPC	0
CGCCATTAGATCGGTG-1_1	c10-Astro-Cd300ld	0
CGCCATTCAATGAACA-1_1	c18-Epnd	0
CGCCATTTCACCCTTG-1_1	c5-NPC	0
CGCCATTTCACGAGGA-1_1	c19-ChP	0
CGCCATTTCGCCATAA-1_1	c5-NPC	0
CGCGTGAAGAGAAGGT-1_1	c8-Astro-Gm26917	0
CGCGTGAAGGGTTAGC-1_1	c2-Astro-Aqp4	0
CGCGTGACAGGGTCTC-1_1	c13-SPN	0
CGCGTGAGTATGATCC-1_1	c8-Astro-Gm26917	0
CGCGTGAGTCATATGC-1_1	c0-EC	0
CGGAACCAGATTGTGA-1_1	c2-Astro-Aqp4	0
CGGAACCCACACGGAA-1_1	c5-NPC	0
CGGAACCTCCATAGAC-1_1	c1-Mph-Ncf4	0
CGGAATTAGAGAGTTT-1_1	c19-ChP	0
CGGAATTTCATAGAGA-1_1	c11-MGL-Pbk	0
CGGAATTTCATGCCAA-1_1	c2-Astro-Aqp4	0
CGGAATTTCGTACCTC-1_1	c4-VSMC	0
CGGAATTTCTAAGCGT-1_1	c0-EC	0
CGGACACAGAAACTCA-1_1	c2-Astro-Aqp4	0
CGGACACAGATACCAA-1_1	c8-Astro-Gm26917	0
CGGACACAGCGAGAAA-1_1	c17-ODC-Ccna2	0
CGGACACGTAACGTTC-1_1	c2-Astro-Aqp4	0
CGGACACTCCAAGGGA-1_1	c8-Astro-Gm26917	0
CGGACACTCGCTGCGA-1_1	c0-EC	0
CGGAGAAAGCCTGTGC-1_1	c8-Astro-Gm26917	0
CGGAGAACACGTTGGC-1_1	c8-Astro-Gm26917	0
CGGAGAAGTCCAAAGG-1_1	c2-Astro-Aqp4	0
CGGAGAATCCCAAGTA-1_1	c13-SPN	0
CGGAGAATCCGAAGGA-1_1	c6-MGL-Tmem119	0
CGGCAGTCAAACCATC-1_1	c2-Astro-Aqp4	0
CGGCAGTCAGACCCGT-1_1	c5-NPC	0
CGGCAGTGTTCCCACT-1_1	c19-ChP	0
CGGCAGTTCGTCAACA-1_1	c0-EC	0
CGGGACTCACTTGAGT-1_1	c8-Astro-Gm26917	0
CGGGACTGTGGAGAAA-1_1	c19-ChP	0
CGGGACTTCCAATCTT-1_1	c10-Astro-Cd300ld	0
CGGGACTTCGATCCAA-1_1	c18-Epnd	0
CGGGCATAGCAAGTGC-1_1	c9-ODC	0
CGGGCATAGTCACGCC-1_1	c8-Astro-Gm26917	0
CGGGCATGTAAGTCAA-1_1	c11-MGL-Pbk	0
CGGGCATGTATGAGAT-1_1	c6-MGL-Tmem119	1.38629
CGGGCATGTATTTCGG-1_1	c0-EC	0
CGGGCATGTGGTCAAG-1_1	c9-ODC	0
CGGGCATGTTGTCAGT-1_1	c4-VSMC	0
CGGGCATTCAGGTGTT-1_1	c2-Astro-Aqp4	0
CGGGCATTCGTAGCTA-1_1	c4-VSMC	0
CGGGCATTCTCAACCC-1_1	c2-Astro-Aqp4	0
CGGGTCAAGAGCATAT-1_1	c19-ChP	0
CGGGTCAAGGAGGGTG-1_1	c5-NPC	0
CGGGTCACACGCTATA-1_1	c5-NPC	0
CGGGTGTAGATACGAT-1_1	c4-VSMC	0
CGGGTGTAGCGTATGG-1_1	c9-ODC	0
CGGGTGTAGGGCAATC-1_1	c10-Astro-Cd300ld	0
CGGGTGTCATGTCAGT-1_1	c0-EC	0
CGGGTGTTCGGTCACG-1_1	c5-NPC	0
CGGTCAGCAAACTCGT-1_1	c0-EC	0
CGGTCAGCACCGGAAA-1_1	c21-Fibr	0
CGGTCAGGTACGTGTT-1_1	c0-EC	0
CGGTCAGTCCGTATGA-1_1	c2-Astro-Aqp4	0
CGTAAGTAGAATCGCG-1_1	c19-ChP	0
CGTAAGTAGCCTGTGC-1_1	c10-Astro-Cd300ld	0
CGTAAGTCAACGACAG-1_1	c7-Mph-Pf4	0
CGTAAGTCACGACTAT-1_1	c8-Astro-Gm26917	0
CGTAAGTGTTACACAC-1_1	c8-Astro-Gm26917	0
CGTAAGTTCCCTATTA-1_1	c19-ChP	0
CGTAAGTTCGTTCCCA-1_1	c0-EC	0
CGTAATGGTCGCCTAG-1_1	c8-Astro-Gm26917	0
CGTAATGGTTTACGTG-1_1	c4-VSMC	0
CGTAATGGTTTCGTAG-1_1	c19-ChP	0
CGTAATGTCAAGGCTT-1_1	c19-ChP	0
CGTAATGTCTGGGATT-1_1	c2-Astro-Aqp4	0
CGTAGTAAGACTACCT-1_1	c19-ChP	0
CGTAGTAAGAGCCATG-1_1	c11-MGL-Pbk	0
CGTAGTACATAGCTGT-1_1	c9-ODC	0
CGTAGTAGTACAACGG-1_1	c19-ChP	0
CGTAGTAGTATCGTTG-1_1	c0-EC	0
CGTAGTATCAGTCTTT-1_1	c6-MGL-Tmem119	0
CGTAGTATCCCTTGTG-1_1	c4-VSMC	0
CGTAGTATCCGATCTC-1_1	c6-MGL-Tmem119	1.38629
CGTAGTATCGCGATCG-1_1	c8-Astro-Gm26917	0
CGTCAAAAGGCTGGAT-1_1	c19-ChP	0
CGTCAAACATGACACT-1_1	c12-T-cells	0
CGTCAAATCGCAATTG-1_1	c8-Astro-Gm26917	0
CGTCAAATCTGGGTCG-1_1	c19-ChP	0
CGTCCATAGTTGGACG-1_1	c6-MGL-Tmem119	1.79176
CGTCCATCAGCACACC-1_1	c5-NPC	0
CGTCCATTCTACCCAC-1_1	c0-EC	0
CGTGAATAGGCAATGC-1_1	c7-Mph-Pf4	0
CGTGAATCACTGGCGT-1_1	c8-Astro-Gm26917	0
CGTGAATGTAGAAACT-1_1	c5-NPC	0
CGTGAATGTATCTCTT-1_1	c11-MGL-Pbk	0
CGTGATAAGAGTTGTA-1_1	c10-Astro-Cd300ld	0
CGTGATAAGCTCAGAG-1_1	c5-NPC	0
CGTGATAAGGATACCG-1_1	c5-NPC	0
CGTGATATCAGGAAAT-1_1	c5-NPC	0
CGTGATATCCATATGG-1_1	c10-Astro-Cd300ld	0
CGTGCTTAGGGAGGGT-1_1	c10-Astro-Cd300ld	0
CGTGCTTCACTCTGCT-1_1	c4-VSMC	0
CGTGCTTTCAGCTTCC-1_1	c2-Astro-Aqp4	0
CGTGCTTTCGTTGTTT-1_1	c8-Astro-Gm26917	0
CGTGTCTGTGGTGATG-1_1	c14-Th-Neurons	0
CGTGTCTGTTTGGCTA-1_1	c22-Nkx2-4-Neurons	0
CGTGTCTTCATACGGT-1_1	c2-Astro-Aqp4	0.693147
CGTTAGAAGCGTATAA-1_1	c2-Astro-Aqp4	0
CGTTAGAAGGCTCTCG-1_1	c14-Th-Neurons	0
CGTTAGAAGTAGCCAG-1_1	c14-Th-Neurons	0
CGTTAGACAAAGGCGT-1_1	c6-MGL-Tmem119	0.693147
CGTTAGACAGCGTTGC-1_1	c5-NPC	0
CGTTAGATCGTAACCA-1_1	c0-EC	0
CGTTCTGAGCGATGAC-1_1	c14-Th-Neurons	0
CGTTCTGAGCTCCGAC-1_1	c19-ChP	0
CGTTCTGAGGTTCTAC-1_1	c4-VSMC	0
CGTTCTGGTTGTGTTG-1_1	c10-Astro-Cd300ld	0
CGTTGGGCAGTAACGG-1_1	c2-Astro-Aqp4	0
CGTTGGGCATATGGCT-1_1	c2-Astro-Aqp4	0
CGTTGGGGTAACATCC-1_1	c0-EC	0
CGTTGGGTCTCGCAGG-1_1	c2-Astro-Aqp4	0
CTAACCCCAAGAAATC-1_1	c6-MGL-Tmem119	1.38629
CTAACCCCATCGATCA-1_1	c16-OPC	0
CTAACCCGTGGTATGG-1_1	c5-NPC	0.693147
CTAACCCTCGACATTG-1_1	c0-EC	0
CTAACCCTCTCGGTAA-1_1	c12-T-cells	0
CTAACTTTCCTTGGAA-1_1	c2-Astro-Aqp4	0
CTAACTTTCGCCTATC-1_1	c0-EC	0
CTAAGTGAGGCATGCA-1_1	c6-MGL-Tmem119	0.693147
CTAAGTGAGTGTACCT-1_1	c2-Astro-Aqp4	0
CTAAGTGAGTTCACTG-1_1	c2-Astro-Aqp4	0
CTAAGTGCACTCCCTA-1_1	c2-Astro-Aqp4	0
CTAAGTGCATTGACCA-1_1	c2-Astro-Aqp4	0
CTAAGTGTCTGAATCG-1_1	c22-Nkx2-4-Neurons	0.693147
CTACAGAAGTATGACA-1_1	c0-EC	0
CTACAGACACTTACAG-1_1	c0-EC	0
CTACAGACAGCGATTT-1_1	c13-SPN	0
CTACAGACAGCTAACT-1_1	c12-T-cells	0
CTACAGACATATCTGG-1_1	c8-Astro-Gm26917	0
CTACAGACATGGGAAC-1_1	c8-Astro-Gm26917	0
CTACATTAGAACCGCA-1_1	c11-MGL-Pbk	0
CTACATTAGATGACCG-1_1	c14-Th-Neurons	0
CTACATTAGCGACCCT-1_1	c10-Astro-Cd300ld	0
CTACATTAGGCAGGTT-1_1	c8-Astro-Gm26917	0
CTACATTAGTCTGGAG-1_1	c4-VSMC	0
CTACATTCAGCTCTGG-1_1	c8-Astro-Gm26917	0
CTACATTTCACTACGA-1_1	c0-EC	0
CTACATTTCCTACCAC-1_1	c10-Astro-Cd300ld	0
CTACCCAAGCATCGAG-1_1	c2-Astro-Aqp4	0
CTACCCAAGGTCGTGA-1_1	c8-Astro-Gm26917	0
CTACCCAGTCCCGTGA-1_1	c10-Astro-Cd300ld	0
CTACCTGAGTTCTACG-1_1	c2-Astro-Aqp4	0
CTACCTGCAGAGTGTG-1_1	c13-SPN	0
CTACCTGCAGTGGTGA-1_1	c6-MGL-Tmem119	0.693147
CTACCTGCATAGGTTC-1_1	c6-MGL-Tmem119	0
CTACCTGTCTGAATGC-1_1	c0-EC	0
CTACGGGAGTTCAACC-1_1	c2-Astro-Aqp4	0
CTACGGGCACCTGTCT-1_1	c13-SPN	0
CTACGGGGTAAGATTG-1_1	c6-MGL-Tmem119	2.56495
CTACTATCAGTCAGCC-1_1	c16-OPC	0
CTACTATCATCATTTC-1_1	c0-EC	0
CTACTATCATCCTATT-1_1	c5-NPC	0
CTACTATGTCACATTG-1_1	c17-ODC-Ccna2	0
CTACTATGTCGCATCG-1_1	c2-Astro-Aqp4	0
CTACTATTCAAGAGGC-1_1	c0-EC	0
CTACTATTCAGCATTG-1_1	c5-NPC	0
CTAGACAAGACGTCGA-1_1	c9-ODC	0
CTAGACACACGAAGAC-1_1	c8-Astro-Gm26917	0
CTAGACATCACAAGAA-1_1	c11-MGL-Pbk	0
CTAGACATCCACCCTA-1_1	c5-NPC	0
CTAGGTAAGCACTCCG-1_1	c2-Astro-Aqp4	0
CTAGGTAAGCCATGCC-1_1	c8-Astro-Gm26917	0
CTAGGTAAGGCATTTC-1_1	c6-MGL-Tmem119	0.693147
CTAGGTAAGGTGTGAC-1_1	c19-ChP	0
CTAGGTACATGTGGTT-1_1	c17-ODC-Ccna2	0
CTAGGTATCCGCCTAT-1_1	c8-Astro-Gm26917	0
CTATAGGCAACCCTCT-1_1	c9-ODC	0
CTATAGGCAGTTGAAA-1_1	c0-EC	0
CTATAGGGTCATGACT-1_1	c5-NPC	0
CTATAGGGTTCTTCAT-1_1	c0-EC	0
CTATAGGGTTGGTAGG-1_1	c14-Th-Neurons	0
CTATAGGTCGCTGTCT-1_1	c13-SPN	0
CTATAGGTCGTGTTCC-1_1	c0-EC	0
CTATCCGAGCGATGGT-1_1	c5-NPC	0
CTATCCGCACATGACT-1_1	c5-NPC	0
CTATCCGGTCAACGCC-1_1	c0-EC	0
CTATCCGGTCCTATAG-1_1	c2-Astro-Aqp4	0
CTATCCGGTGCGAGTA-1_1	c8-Astro-Gm26917	0
CTATCCGTCCATTTAC-1_1	c2-Astro-Aqp4	0
CTATCCGTCTTCGCTG-1_1	c6-MGL-Tmem119	1.38629
CTATCTACACGACAGA-1_1	c5-NPC	0
CTATCTACAGTCGTTA-1_1	c13-SPN	0
CTATCTACATACTGTG-1_1	c2-Astro-Aqp4	0
CTATCTAGTCAGGTAG-1_1	c0-EC	0
CTATCTAGTGAAGCGT-1_1	c5-NPC	0
CTATCTATCGTCAAAC-1_1	c2-Astro-Aqp4	0
CTCAACCAGACTCGAG-1_1	c19-ChP	0
CTCAACCTCGGCTATA-1_1	c1-Mph-Ncf4	0
CTCAAGAAGACGCAGT-1_1	c6-MGL-Tmem119	0.693147
CTCAAGAGTCTGTCAA-1_1	c8-Astro-Gm26917	0
CTCAATTAGCCTTCTC-1_1	c19-ChP	0
CTCAATTCAAGTCCAT-1_1	c17-ODC-Ccna2	0
CTCAATTCATCACAGT-1_1	c2-Astro-Aqp4	0
CTCAATTCATGACGGA-1_1	c19-ChP	0
CTCAATTGTCACTCAA-1_1	c8-Astro-Gm26917	0
CTCAATTGTCTGTGTA-1_1	c8-Astro-Gm26917	0
CTCAATTGTTGGTACT-1_1	c12-T-cells	0
CTCAATTTCGTGCGAC-1_1	c4-VSMC	0
CTCACTGGTGTCATTG-1_1	c19-ChP	0
CTCACTGGTTTGGGTT-1_1	c15-Mph-Cd74	0
CTCAGAAAGACCATTC-1_1	c2-Astro-Aqp4	0
CTCAGAAAGGTTCTTG-1_1	c0-EC	0
CTCAGAACACGTTCGG-1_1	c0-EC	0
CTCAGAATCATAGGCT-1_1	c2-Astro-Aqp4	0
CTCAGGGCAAATGGTA-1_1	c0-EC	0
CTCAGGGCACCCTTGT-1_1	c16-OPC	0.693147
CTCAGGGTCCCTCATG-1_1	c8-Astro-Gm26917	0
CTCAGGGTCCTACCGT-1_1	c12-T-cells	0
CTCAGTCAGCAAGTCG-1_1	c6-MGL-Tmem119	0.693147
CTCAGTCAGCAGCGAT-1_1	c8-Astro-Gm26917	0
CTCAGTCAGCTACTAC-1_1	c16-OPC	0
CTCAGTCCATATACCG-1_1	c18-Epnd	0
CTCAGTCCATCTGTTT-1_1	c5-NPC	0
CTCAGTCGTAGAATAC-1_1	c9-ODC	0
CTCATCGAGCGCCTAC-1_1	c2-Astro-Aqp4	0
CTCATGCAGCTGTGCC-1_1	c8-Astro-Gm26917	0
CTCATGCCATGAGGGT-1_1	c0-EC	0
CTCATGCGTCTGCAAT-1_1	c4-VSMC	0
CTCATGCTCGGACTTA-1_1	c5-NPC	0
CTCATTAAGATCCGAG-1_1	c2-Astro-Aqp4	0
CTCATTAGTCGTTATG-1_1	c14-Th-Neurons	0
CTCATTAGTGCTATTG-1_1	c2-Astro-Aqp4	0
CTCATTATCCGCATAA-1_1	c10-Astro-Cd300ld	0
CTCCAACCACACTGGC-1_1	c5-NPC	0
CTCCAACGTCGTATGT-1_1	c2-Astro-Aqp4	0
CTCCAACGTGGTCCGT-1_1	c2-Astro-Aqp4	0
CTCCACAAGGACCCAA-1_1	c0-EC	0
CTCCACACAACGATTC-1_1	c12-T-cells	0
CTCCACACAGCGTGCT-1_1	c16-OPC	0
CTCCACATCAGGCGAA-1_1	c6-MGL-Tmem119	1.38629
CTCCACATCTGTCTCG-1_1	c2-Astro-Aqp4	0
CTCCATGAGGTGCATG-1_1	c13-SPN	0
CTCCATGAGTGGAAAG-1_1	c2-Astro-Aqp4	0
CTCCATGCACAAGCCC-1_1	c0-EC	0
CTCCATGGTATGCTTG-1_1	c8-Astro-Gm26917	0
CTCCATGGTCCCTGTT-1_1	c0-EC	0
CTCCATGTCAAGAGGC-1_1	c0-EC	0
CTCCATGTCGGAACTT-1_1	c9-ODC	0
CTCCCAAAGCGCTGAA-1_1	c12-T-cells	0
CTCCCAACACGCGTCA-1_1	c9-ODC	0
CTCCCAACAGGGTCTC-1_1	c14-Th-Neurons	0
CTCCCAAGTTGCTCCT-1_1	c2-Astro-Aqp4	0
CTCCCAATCCATGCAA-1_1	c6-MGL-Tmem119	0.693147
CTCCCAATCCTATGGA-1_1	c2-Astro-Aqp4	0
CTCCCTCCATTATGCG-1_1	c19-ChP	0
CTCCCTCTCAACCCGG-1_1	c21-Fibr	0
CTCCCTCTCGCTAAAC-1_1	c2-Astro-Aqp4	0.693147
CTCCGATAGATACGAT-1_1	c13-SPN	0
CTCCGATAGCCTAACT-1_1	c9-ODC	0
CTCCGATAGTCCTACA-1_1	c0-EC	0.693147
CTCCGATCAATCTCGA-1_1	c0-EC	0
CTCCTCCCAACCCTAA-1_1	c7-Mph-Pf4	0
CTCCTCCCAGACCATT-1_1	c19-ChP	0
CTCCTCCGTGCAATAA-1_1	c5-NPC	0
CTCCTCCTCATAAGGA-1_1	c6-MGL-Tmem119	1.60944
CTCCTTTAGTGCTAGG-1_1	c2-Astro-Aqp4	0
CTCCTTTCAACTCATG-1_1	c4-VSMC	0
CTCCTTTCAGACAATA-1_1	c0-EC	0
CTCCTTTTCGCTGTTC-1_1	c9-ODC	0
CTCGAGGCACATTCTT-1_1	c0-EC	0
CTCGAGGGTTGCAAGG-1_1	c12-T-cells	0
CTCGAGGTCGCGCTGA-1_1	c6-MGL-Tmem119	1.09861
CTCTCAGAGGATTTCC-1_1	c0-EC	0
CTCTCAGAGTGACACG-1_1	c2-Astro-Aqp4	0
CTCTCAGGTAATTAGG-1_1	c19-ChP	0
CTCTCGACAATCGCCG-1_1	c6-MGL-Tmem119	0.693147
CTCTCGACAGGGTTGA-1_1	c5-NPC	0
CTCTCGAGTATGGGAC-1_1	c2-Astro-Aqp4	0
CTCTCGATCACCGCTT-1_1	c8-Astro-Gm26917	0
CTCTCGATCCTATTGT-1_1	c0-EC	0
CTCTCGATCGTTCAGA-1_1	c4-VSMC	0
CTCTGGTAGACTTCGT-1_1	c5-NPC	0
CTCTGGTAGTACTCGT-1_1	c5-NPC	0
CTCTGGTGTCGTACAT-1_1	c6-MGL-Tmem119	0
CTGAATGAGTACCCTA-1_1	c11-MGL-Pbk	0
CTGAATGCAACCACGC-1_1	c13-SPN	0
CTGAATGCAACTGCTA-1_1	c8-Astro-Gm26917	0
CTGAATGCAAGGCCTC-1_1	c10-Astro-Cd300ld	0
CTGAATGCACGGTGAA-1_1	c2-Astro-Aqp4	0
CTGAATGCATTGTAGC-1_1	c14-Th-Neurons	0
CTGAATGGTATCGTAC-1_1	c10-Astro-Cd300ld	0
CTGAGCGAGGAAAGGT-1_1	c0-EC	0
CTGAGCGCAGATACCT-1_1	c2-Astro-Aqp4	0
CTGAGCGCATGAGGGT-1_1	c2-Astro-Aqp4	0
CTGAGCGCATGTACGT-1_1	c4-VSMC	0
CTGAGCGGTCTACAAC-1_1	c2-Astro-Aqp4	0
CTGAGGCAGGGATCGT-1_1	c2-Astro-Aqp4	0
CTGAGGCAGGTCACTT-1_1	c2-Astro-Aqp4	0
CTGAGGCAGTAGAATC-1_1	c2-Astro-Aqp4	0
CTGAGGCCAAAGGCGT-1_1	c5-NPC	0
CTGAGGCTCATTGTGG-1_1	c11-MGL-Pbk	0
CTGAGGCTCGCCAATA-1_1	c8-Astro-Gm26917	0
CTGAGGCTCTGAGCAT-1_1	c14-Th-Neurons	0
CTGATCCAGCTGACAG-1_1	c0-EC	0
CTGATCCCACTTGTCC-1_1	c0-EC	0
CTGATCCCATTGGGAG-1_1	c16-OPC	0
CTGATCCGTACGGTTT-1_1	c6-MGL-Tmem119	1.60944
CTGCAGGAGCGCCCAT-1_1	c8-Astro-Gm26917	0
CTGCAGGAGTGATAAC-1_1	c2-Astro-Aqp4	0
CTGCAGGCAATAGTGA-1_1	c0-EC	0
CTGCAGGCACGCGTCA-1_1	c9-ODC	0
CTGCAGGTCGCCAATA-1_1	c6-MGL-Tmem119	0
CTGCAGGTCTACTTCA-1_1	c5-NPC	0
CTGCATCCACTACGGC-1_1	c2-Astro-Aqp4	0
CTGCATCGTCACCCTT-1_1	c5-NPC	0
CTGCATCGTCCCAAAT-1_1	c2-Astro-Aqp4	0
CTGCATCGTTGAAGTA-1_1	c12-T-cells	0
CTGCATCTCAAGCCTA-1_1	c2-Astro-Aqp4	0
CTGCCATAGCCAGACA-1_1	c2-Astro-Aqp4	0
CTGCCATAGCCTCTGG-1_1	c12-T-cells	0
CTGCCATAGGGAGTTC-1_1	c5-NPC	0
CTGCCATAGGTGCTGA-1_1	c6-MGL-Tmem119	0.693147
CTGCCATCAAATTGCC-1_1	c2-Astro-Aqp4	0
CTGCCATCATGCGTGC-1_1	c0-EC	0
CTGCCATGTACCGGCT-1_1	c0-EC	0
CTGCCATGTACTCGCG-1_1	c2-Astro-Aqp4	0
CTGCCATTCTCCGTGT-1_1	c8-Astro-Gm26917	0
CTGCCTACAGCGGATA-1_1	c2-Astro-Aqp4	0
CTGCCTACAGCTCCTT-1_1	c10-Astro-Cd300ld	0
CTGCCTAGTGACTATC-1_1	c2-Astro-Aqp4	0
CTGCCTAGTGTATCCA-1_1	c5-NPC	0
CTGCCTATCAAACGTC-1_1	c4-VSMC	0
CTGCGAGAGCACAAAT-1_1	c4-VSMC	0
CTGCGAGAGTAACAGT-1_1	c5-NPC	0
CTGCGAGCAACCCTCT-1_1	c5-NPC	0
CTGCGAGCATAAGCAA-1_1	c5-NPC	0
CTGCGAGCATAGGTTC-1_1	c2-Astro-Aqp4	0
CTGCGAGTCCCTCTTT-1_1	c10-Astro-Cd300ld	0
CTGCTCAAGGCTAACG-1_1	c16-OPC	0
CTGCTCAAGGGTTGCA-1_1	c19-ChP	0
CTGCTCAAGGTCACTT-1_1	c9-ODC	0
CTGCTCAGTGGCTCTG-1_1	c2-Astro-Aqp4	0
CTGCTCATCATTTCCA-1_1	c1-Mph-Ncf4	0
CTGCTCATCGCCAGAC-1_1	c11-MGL-Pbk	1.38629
CTGGACGAGCATTTCG-1_1	c5-NPC	0
CTGGACGAGGTGTGAC-1_1	c2-Astro-Aqp4	0
CTGGACGCACGTAGTT-1_1	c2-Astro-Aqp4	0
CTGGACGGTGCGGTAA-1_1	c13-SPN	0
CTGGCAGCACAGTACT-1_1	c0-EC	0
CTGGCAGGTAAGATTG-1_1	c5-NPC	0
CTGGCAGTCAAAGGTA-1_1	c11-MGL-Pbk	0
CTGGCAGTCCCGAGTG-1_1	c1-Mph-Ncf4	0
CTGGCAGTCTTTCCGG-1_1	c5-NPC	0
CTGGTCTAGAAGGCTC-1_1	c2-Astro-Aqp4	0
CTGGTCTAGCTCCACG-1_1	c0-EC	0
CTGGTCTGTAACATGA-1_1	c8-Astro-Gm26917	0
CTGGTCTGTGTACGCC-1_1	c16-OPC	0
CTGGTCTTCGTAACAC-1_1	c8-Astro-Gm26917	0
CTGTACCAGAAGAGCA-1_1	c18-Epnd	0
CTGTACCCAATGTTGC-1_1	c5-NPC	0
CTGTACCCACCCTTAC-1_1	c15-Mph-Cd74	0
CTGTACCGTACAGAGC-1_1	c4-VSMC	0
CTGTAGAAGCGCCTAC-1_1	c11-MGL-Pbk	0
CTGTAGATCAGCTTGA-1_1	c5-NPC	0
CTGTAGATCGGCATCG-1_1	c9-ODC	0
CTGTATTCAGACCCGT-1_1	c6-MGL-Tmem119	0
CTGTATTGTGCCGGTT-1_1	c2-Astro-Aqp4	0
CTGTATTTCGGATAAA-1_1	c0-EC	0
CTGTCGTCATCCGCGA-1_1	c19-ChP	0
CTGTCGTGTTAGTTCG-1_1	c5-NPC	0
CTGTCGTGTTTCACTT-1_1	c6-MGL-Tmem119	0
CTGTCGTTCAAGGCTT-1_1	c8-Astro-Gm26917	0
CTGTGAACAGCTCTGG-1_1	c21-Fibr	0
CTGTGAACATGACGTT-1_1	c9-ODC	0
CTGTGAAGTTGCATGT-1_1	c5-NPC	0
CTGTGAATCAAACGAA-1_1	c13-SPN	0
CTGTGGGAGACGCCCT-1_1	c2-Astro-Aqp4	0
CTGTGGGAGCCAGAGT-1_1	c0-EC	0
CTGTGGGGTTGGATCT-1_1	c19-ChP	0
CTGTGGGTCTTACGTT-1_1	c19-ChP	0
CTTACCGAGGGAGTGG-1_1	c18-Epnd	0
CTTACCGCACCTGAAT-1_1	c2-Astro-Aqp4	0
CTTACCGCAGACTCTA-1_1	c5-NPC	0
CTTACCGCAGCCATTA-1_1	c5-NPC	0
CTTACCGGTCAAAGCG-1_1	c14-Th-Neurons	0
CTTACCGGTCCCGGTA-1_1	c14-Th-Neurons	0
CTTACCGGTCGTTCAA-1_1	c9-ODC	0
CTTAGGAAGACAACTA-1_1	c2-Astro-Aqp4	0
CTTAGGAAGAGTGTTA-1_1	c0-EC	0
CTTAGGACACGGAAGT-1_1	c17-ODC-Ccna2	0
CTTAGGACAGAGTCAG-1_1	c5-NPC	0.693147
CTTAGGACAGTAGGAC-1_1	c4-VSMC	0
CTTAGGATCATGGATC-1_1	c5-NPC	0
CTTCAATAGTTAACAG-1_1	c0-EC	0
CTTCAATGTCTGCAAT-1_1	c2-Astro-Aqp4	0
CTTCAATGTGCGGTAA-1_1	c8-Astro-Gm26917	0
CTTCCGAAGAAGATCT-1_1	c8-Astro-Gm26917	0
CTTCCGACACCGCTAG-1_1	c5-NPC	0
CTTCCGAGTATGAGGC-1_1	c0-EC	0
CTTCCTTAGAGGTCGT-1_1	c13-SPN	0
CTTCCTTCATCCGATA-1_1	c0-EC	0
CTTCCTTTCGGAACTT-1_1	c10-Astro-Cd300ld	0
CTTCGGTCAGCTTTCC-1_1	c13-SPN	0
CTTCGGTGTTCTCCAC-1_1	c16-OPC	0
CTTCGGTTCCTGCCAT-1_1	c0-EC	0
CTTCTAAAGAGTCAGC-1_1	c0-EC	0.693147
CTTCTAACATCCGAGC-1_1	c2-Astro-Aqp4	0
CTTCTCTTCAGGAAGC-1_1	c6-MGL-Tmem119	0
CTTCTCTTCCAAGGGA-1_1	c14-Th-Neurons	0
CTTGAGAAGTATCTGC-1_1	c0-EC	0
CTTGAGACAATCGCAT-1_1	c13-SPN	0
CTTGAGACATACTTTC-1_1	c14-Th-Neurons	0
CTTGATTAGACATCCT-1_1	c19-ChP	0
CTTGATTCATCGATAC-1_1	c2-Astro-Aqp4	0
CTTGATTGTCTTGGTA-1_1	c9-ODC	0
CTTGATTGTTCGTAAC-1_1	c0-EC	0
CTTGATTGTTGGACTT-1_1	c14-Th-Neurons	0
CTTTCAAAGAAGGGAT-1_1	c9-ODC	0
CTTTCAAAGTAGACCG-1_1	c8-Astro-Gm26917	0
CTTTCAACAGAACTAA-1_1	c8-Astro-Gm26917	0
CTTTCGGGTTCTCACC-1_1	c8-Astro-Gm26917	0
CTTTCGGGTTGAAGTA-1_1	c2-Astro-Aqp4	0
CTTTCGGTCGGATACT-1_1	c2-Astro-Aqp4	0
GAAACCTGTCCACATA-1_1	c13-SPN	0
GAAACCTGTGAGTGAC-1_1	c6-MGL-Tmem119	1.60944
GAAACCTGTTAGAAGT-1_1	c16-OPC	0
GAAACCTTCGAAATCC-1_1	c10-Astro-Cd300ld	0
GAAACCTTCTAGTTCT-1_1	c2-Astro-Aqp4	0
GAAATGAAGATCGACG-1_1	c7-Mph-Pf4	0
GAAATGAAGGTACATA-1_1	c0-EC	0
GAAATGAAGTCTAGAA-1_1	c2-Astro-Aqp4	0
GAAATGACAGAGGACT-1_1	c10-Astro-Cd300ld	0
GAAATGAGTCGGTAAG-1_1	c12-T-cells	0
GAAATGAGTTACACTG-1_1	c9-ODC	0
GAACACTAGTAAATGC-1_1	c10-Astro-Cd300ld	0
GAACACTCACAAATCC-1_1	c0-EC	0
GAACACTCACCAAAGG-1_1	c0-EC	0
GAACACTGTCTCAAGT-1_1	c13-SPN	0
GAACACTTCACCGACG-1_1	c13-SPN	0
GAACACTTCCCATGGG-1_1	c11-MGL-Pbk	0
GAACACTTCGCGTCGA-1_1	c2-Astro-Aqp4	0
GAACGTTAGGGTCACA-1_1	c2-Astro-Aqp4	1.09861
GAACGTTCAGCAGTAG-1_1	c2-Astro-Aqp4	0.693147
GAACGTTCATACCATG-1_1	c4-VSMC	0
GAACGTTGTACGTGAG-1_1	c12-T-cells	0
GAACGTTTCCAACTGA-1_1	c6-MGL-Tmem119	1.79176
GAACTGTGTCGAAACG-1_1	c16-OPC	0
GAAGAATAGTAATACG-1_1	c14-Th-Neurons	0
GAAGAATCAAGTGGCA-1_1	c4-VSMC	0
GAAGAATCAGTCAGAG-1_1	c13-SPN	0
[truncated: 74,306 more rows]
