# Supplementary material for: LAG3 is not expressed in human and murine neurons and does not modulate α‐synucleinopathies
Source: EMBO Mol Med. 2021 Jul 26;13(9):e14745. doi: 10.15252/emmm.202114745 (PMC8422075; doi:10.15252/emmm.202114745)
Supplement: Supplementary file 5 — Source Data for Figure 2 [file EMMM-13-e14745-s004.zip › Fig2/2E.xls]

## Sheet: Sample Setup
Block Type	384-Well Block
Calibration Background is expired	No
Calibration Background performed on	2020-12-01 15:18:37 PM CET
Calibration CY5_FROKA is expired	No
Calibration CY5_FROKA performed on	2020-11-24 17:41:56 PM CET
Calibration FAM is expired	No
Calibration FAM performed on	2020-12-01 15:53:09 PM CET
Calibration MELTDOCTOR is expired	Yes
Calibration MELTDOCTOR performed on	2017-03-10 08:21:00 AM CET
Calibration NED is expired	Yes
Calibration NED performed on	2016-02-18 15:02:34 PM CET
Calibration OTHER is expired	Yes
Calibration OTHER performed on	2019-07-25 11:50:32 AM CEST
Calibration ROI is expired	No
Calibration ROI performed on	2020-12-01 15:09:37 PM CET
Calibration ROX is expired	No
Calibration ROX performed on	2020-12-01 15:43:58 PM CET
Calibration SYBR GREEN is expired	No
Calibration SYBR GREEN performed on	2020-08-18 18:06:32 PM CEST
Calibration SYBR is expired	No
Calibration SYBR performed on	2020-12-01 16:32:12 PM CET
Calibration TAMRA is expired	Yes
Calibration TAMRA performed on	2016-02-18 14:55:03 PM CET
Calibration TEXAS RED is expired	Yes
Calibration TEXAS RED performed on	2018-08-22 14:59:16 PM CEST
Calibration Uniformity is expired	No
Calibration Uniformity performed on	2020-12-01 15:36:10 PM CET
Calibration VIC is expired	No
Calibration VIC performed on	2020-12-01 16:02:40 PM CET
Chemistry	SYBR_GREEN
Experiment Barcode
Experiment Comments
Experiment File Name	C:\Applied Biosystems\QuantStudio Real-Time PCR Software\User Files\experiments\Decel\decel 080221 standard curves samples lag3 and actin.eds
Experiment Name	decel 080221 standard curves samples lag3 and actin
Experiment Run End Time	2021-02-08 12:44:39 PM CET
Experiment Type	Comparative Cт (ΔΔCт)
Experiment User Name
Instrument Name	278880137
Instrument Serial Number	278880137
Instrument Type	ViiA 7
Passive Reference	ROX
Quantification Cycle Method	Ct
Signal Smoothing On	true
Stage/ Cycle where Analysis is performed	Stage 2, Step 2
Well	Well Position	Sample Name	Sample Color	Biogroup Name	Biogroup Color	Target Name	Target Color	Task	Reporter	Quencher	Quantity	Comments
1	A1	standard	RGB(176,23,31)			lag3	RGB(176,23,31)	UNKNOWN	SYBR	None
2	A2	standard	RGB(176,23,31)			lag3	RGB(176,23,31)	UNKNOWN	SYBR	None
3	A3	standard	RGB(176,23,31)			lag3	RGB(176,23,31)	UNKNOWN	SYBR	None
4	A4
5	A5	Sample 1	RGB(0,0,255)			lag3	RGB(176,23,31)	UNKNOWN	SYBR	None
6	A6	Sample 1	RGB(0,0,255)			lag3	RGB(176,23,31)	UNKNOWN	SYBR	None
7	A7	Sample 1	RGB(0,0,255)			lag3	RGB(176,23,31)	UNKNOWN	SYBR	None
8	A8
9	A9	Sample 1	RGB(0,0,255)			actb	RGB(0,0,255)	UNKNOWN	SYBR	None
10	A10	Sample 1	RGB(0,0,255)			actb	RGB(0,0,255)	UNKNOWN	SYBR	None
11	A11	Sample 1	RGB(0,0,255)			actb	RGB(0,0,255)	UNKNOWN	SYBR	None
12	A12
13	A13
14	A14
15	A15
16	A16
17	A17
18	A18
19	A19
20	A20
21	A21
22	A22
23	A23
24	A24
25	B1	standard	RGB(176,23,31)			lag3	RGB(176,23,31)	UNKNOWN	SYBR	None
26	B2	standard	RGB(176,23,31)			lag3	RGB(176,23,31)	UNKNOWN	SYBR	None
27	B3	standard	RGB(176,23,31)			lag3	RGB(176,23,31)	UNKNOWN	SYBR	None
28	B4
29	B5	Sample 2	RGB(0,139,69)			lag3	RGB(176,23,31)	UNKNOWN	SYBR	None
30	B6	Sample 2	RGB(0,139,69)			lag3	RGB(176,23,31)	UNKNOWN	SYBR	None
31	B7	Sample 2	RGB(0,139,69)			lag3	RGB(176,23,31)	UNKNOWN	SYBR	None
32	B8
33	B9	Sample 2	RGB(0,139,69)			actb	RGB(0,0,255)	UNKNOWN	SYBR	None
34	B10	Sample 2	RGB(0,139,69)			actb	RGB(0,0,255)	UNKNOWN	SYBR	None
35	B11	Sample 2	RGB(0,139,69)			actb	RGB(0,0,255)	UNKNOWN	SYBR	None
36	B12
37	B13
38	B14
39	B15
40	B16
41	B17
42	B18
43	B19
44	B20
45	B21
46	B22
47	B23
48	B24
49	C1	standard	RGB(176,23,31)			lag3	RGB(176,23,31)	UNKNOWN	SYBR	None
50	C2	standard	RGB(176,23,31)			lag3	RGB(176,23,31)	UNKNOWN	SYBR	None
51	C3	standard	RGB(176,23,31)			lag3	RGB(176,23,31)	UNKNOWN	SYBR	None
52	C4
53	C5	Sample 3	RGB(255,127,0)			lag3	RGB(176,23,31)	UNKNOWN	SYBR	None
54	C6	Sample 3	RGB(255,127,0)			lag3	RGB(176,23,31)	UNKNOWN	SYBR	None
55	C7	Sample 3	RGB(255,127,0)			lag3	RGB(176,23,31)	UNKNOWN	SYBR	None
56	C8
57	C9	Sample 3	RGB(255,127,0)			actb	RGB(0,0,255)	UNKNOWN	SYBR	None
58	C10	Sample 3	RGB(255,127,0)			actb	RGB(0,0,255)	UNKNOWN	SYBR	None
59	C11	Sample 3	RGB(255,127,0)			actb	RGB(0,0,255)	UNKNOWN	SYBR	None
60	C12
61	C13
62	C14
63	C15
64	C16
65	C17
66	C18
67	C19
68	C20
69	C21
70	C22
71	C23
72	C24
73	D1	standard	RGB(176,23,31)			lag3	RGB(176,23,31)	UNKNOWN	SYBR	None
74	D2	standard	RGB(176,23,31)			lag3	RGB(176,23,31)	UNKNOWN	SYBR	None
75	D3	standard	RGB(176,23,31)			lag3	RGB(176,23,31)	UNKNOWN	SYBR	None
76	D4
77	D5	Sample 4	RGB(139,137,112)			lag3	RGB(176,23,31)	UNKNOWN	SYBR	None
78	D6	Sample 4	RGB(139,137,112)			lag3	RGB(176,23,31)	UNKNOWN	SYBR	None
79	D7	Sample 4	RGB(139,137,112)			lag3	RGB(176,23,31)	UNKNOWN	SYBR	None
80	D8
81	D9	Sample 4	RGB(139,137,112)			actb	RGB(0,0,255)	UNKNOWN	SYBR	None
82	D10	Sample 4	RGB(139,137,112)			actb	RGB(0,0,255)	UNKNOWN	SYBR	None
83	D11	Sample 4	RGB(139,137,112)			actb	RGB(0,0,255)	UNKNOWN	SYBR	None
84	D12
85	D13
86	D14
87	D15
88	D16
89	D17
90	D18
91	D19
92	D20
93	D21
94	D22
95	D23
96	D24
97	E1	standard	RGB(176,23,31)			lag3	RGB(176,23,31)	UNKNOWN	SYBR	None
98	E2	standard	RGB(176,23,31)			lag3	RGB(176,23,31)	UNKNOWN	SYBR	None
99	E3	standard	RGB(176,23,31)			lag3	RGB(176,23,31)	UNKNOWN	SYBR	None
100	E4
101	E5	Sample 5	RGB(238,121,66)			lag3	RGB(176,23,31)	UNKNOWN	SYBR	None
102	E6	Sample 5	RGB(238,121,66)			lag3	RGB(176,23,31)	UNKNOWN	SYBR	None
103	E7	Sample 5	RGB(238,121,66)			lag3	RGB(176,23,31)	UNKNOWN	SYBR	None
104	E8
105	E9	Sample 5	RGB(238,121,66)			actb	RGB(0,0,255)	UNKNOWN	SYBR	None
106	E10	Sample 5	RGB(238,121,66)			actb	RGB(0,0,255)	UNKNOWN	SYBR	None
107	E11	Sample 5	RGB(238,121,66)			actb	RGB(0,0,255)	UNKNOWN	SYBR	None
108	E12
109	E13
110	E14
111	E15
112	E16
113	E17
114	E18
115	E19
116	E20
117	E21
118	E22
119	E23
120	E24
121	F1	standard	RGB(176,23,31)			lag3	RGB(176,23,31)	UNKNOWN	SYBR	None
122	F2	standard	RGB(176,23,31)			lag3	RGB(176,23,31)	UNKNOWN	SYBR	None
123	F3	standard	RGB(176,23,31)			lag3	RGB(176,23,31)	UNKNOWN	SYBR	None
124	F4
125	F5	Sample 6	RGB(142,56,142)			lag3	RGB(176,23,31)	UNKNOWN	SYBR	None
126	F6	Sample 6	RGB(142,56,142)			lag3	RGB(176,23,31)	UNKNOWN	SYBR	None
127	F7	Sample 6	RGB(142,56,142)			lag3	RGB(176,23,31)	UNKNOWN	SYBR	None
128	F8
129	F9	Sample 6	RGB(142,56,142)			actb	RGB(0,0,255)	UNKNOWN	SYBR	None
130	F10	Sample 6	RGB(142,56,142)			actb	RGB(0,0,255)	UNKNOWN	SYBR	None
131	F11	Sample 6	RGB(142,56,142)			actb	RGB(0,0,255)	UNKNOWN	SYBR	None
132	F12
133	F13
134	F14
135	F15
136	F16
137	F17
138	F18
139	F19
140	F20
141	F21
142	F22
143	F23
144	F24
145	G1	standard	RGB(176,23,31)			lag3	RGB(176,23,31)	UNKNOWN	SYBR	None
146	G2	standard	RGB(176,23,31)			lag3	RGB(176,23,31)	UNKNOWN	SYBR	None
147	G3	standard	RGB(176,23,31)			lag3	RGB(176,23,31)	UNKNOWN	SYBR	None
148	G4
149	G5
150	G6
151	G7
152	G8
153	G9
154	G10
155	G11
156	G12
157	G13
158	G14
159	G15
160	G16
161	G17
162	G18
163	G19
164	G20
165	G21
166	G22
167	G23
168	G24
169	H1	standard	RGB(176,23,31)			lag3	RGB(176,23,31)	UNKNOWN	SYBR	None
170	H2	standard	RGB(176,23,31)			lag3	RGB(176,23,31)	UNKNOWN	SYBR	None
171	H3	standard	RGB(176,23,31)			lag3	RGB(176,23,31)	UNKNOWN	SYBR	None
172	H4
173	H5
174	H6
175	H7
176	H8
177	H9
178	H10
179	H11
180	H12
181	H13
182	H14
183	H15
184	H16
185	H17
186	H18
187	H19
188	H20
189	H21
190	H22
191	H23
192	H24
193	I1	standard	RGB(176,23,31)			lag3	RGB(176,23,31)	UNKNOWN	SYBR	None
194	I2	standard	RGB(176,23,31)			lag3	RGB(176,23,31)	UNKNOWN	SYBR	None
195	I3	standard	RGB(176,23,31)			lag3	RGB(176,23,31)	UNKNOWN	SYBR	None
196	I4
197	I5
198	I6
199	I7
200	I8
201	I9
202	I10
203	I11
204	I12
205	I13
206	I14
207	I15
208	I16
209	I17
210	I18
211	I19
212	I20
213	I21
214	I22
215	I23
216	I24
217	J1	standard	RGB(176,23,31)			lag3	RGB(176,23,31)	UNKNOWN	SYBR	None
218	J2	standard	RGB(176,23,31)			lag3	RGB(176,23,31)	UNKNOWN	SYBR	None
219	J3	standard	RGB(176,23,31)			lag3	RGB(176,23,31)	UNKNOWN	SYBR	None
220	J4
221	J5
222	J6
223	J7
224	J8
225	J9
226	J10
227	J11
228	J12
229	J13
230	J14
231	J15
232	J16
233	J17
234	J18
235	J19
236	J20
237	J21
238	J22
239	J23
240	J24
241	K1
242	K2
243	K3
244	K4
245	K5
246	K6
247	K7
248	K8
249	K9
250	K10
251	K11
252	K12
253	K13
254	K14
255	K15
256	K16
257	K17
258	K18
259	K19
260	K20
261	K21
262	K22
263	K23
264	K24
265	L1
266	L2
267	L3
268	L4
269	L5
270	L6
271	L7
272	L8
273	L9
274	L10
275	L11
276	L12
277	L13
278	L14
279	L15
280	L16
281	L17
282	L18
283	L19
284	L20
285	L21
286	L22
287	L23
288	L24
289	M1
290	M2
291	M3
292	M4
293	M5
294	M6
295	M7
296	M8
297	M9
298	M10
299	M11
300	M12
301	M13
302	M14
303	M15
304	M16
305	M17
306	M18
307	M19
308	M20
309	M21
310	M22
311	M23
312	M24
313	N1
314	N2
315	N3
316	N4
317	N5
318	N6
319	N7
320	N8
321	N9
322	N10
323	N11
324	N12
325	N13
326	N14
327	N15
328	N16
329	N17
330	N18
331	N19
332	N20
333	N21
334	N22
335	N23
336	N24
337	O1
338	O2
339	O3
340	O4
341	O5
342	O6
343	O7
344	O8
345	O9
346	O10
347	O11
348	O12
349	O13
350	O14
351	O15
352	O16
353	O17
354	O18
355	O19
356	O20
357	O21
358	O22
359	O23
360	O24
361	P1
362	P2
363	P3
364	P4
365	P5
366	P6
367	P7
368	P8
369	P9
370	P10
371	P11
372	P12
373	P13
374	P14
375	P15
376	P16
377	P17
378	P18
379	P19
380	P20
381	P21
382	P22
383	P23
384	P24

## Sheet: Amplification Data
Block Type	384-Well Block
Calibration Background is expired	No
Calibration Background performed on	2020-12-01 15:18:37 PM CET
Calibration CY5_FROKA is expired	No
Calibration CY5_FROKA performed on	2020-11-24 17:41:56 PM CET
Calibration FAM is expired	No
Calibration FAM performed on	2020-12-01 15:53:09 PM CET
Calibration MELTDOCTOR is expired	Yes
Calibration MELTDOCTOR performed on	2017-03-10 08:21:00 AM CET
Calibration NED is expired	Yes
Calibration NED performed on	2016-02-18 15:02:34 PM CET
Calibration OTHER is expired	Yes
Calibration OTHER performed on	2019-07-25 11:50:32 AM CEST
Calibration ROI is expired	No
Calibration ROI performed on	2020-12-01 15:09:37 PM CET
Calibration ROX is expired	No
Calibration ROX performed on	2020-12-01 15:43:58 PM CET
Calibration SYBR GREEN is expired	No
Calibration SYBR GREEN performed on	2020-08-18 18:06:32 PM CEST
Calibration SYBR is expired	No
Calibration SYBR performed on	2020-12-01 16:32:12 PM CET
Calibration TAMRA is expired	Yes
Calibration TAMRA performed on	2016-02-18 14:55:03 PM CET
Calibration TEXAS RED is expired	Yes
Calibration TEXAS RED performed on	2018-08-22 14:59:16 PM CEST
Calibration Uniformity is expired	No
Calibration Uniformity performed on	2020-12-01 15:36:10 PM CET
Calibration VIC is expired	No
Calibration VIC performed on	2020-12-01 16:02:40 PM CET
Chemistry	SYBR_GREEN
Experiment Barcode
Experiment Comments
Experiment File Name	C:\Applied Biosystems\QuantStudio Real-Time PCR Software\User Files\experiments\Decel\decel 080221 standard curves samples lag3 and actin.eds
Experiment Name	decel 080221 standard curves samples lag3 and actin
Experiment Run End Time	2021-02-08 12:44:39 PM CET
Experiment Type	Comparative Cт (ΔΔCт)
Experiment User Name
Instrument Name	278880137
Instrument Serial Number	278880137
Instrument Type	ViiA 7
Passive Reference	ROX
Quantification Cycle Method	Ct
Signal Smoothing On	true
Stage/ Cycle where Analysis is performed	Stage 2, Step 2
Well	Cycle	Target Name	Rn	Delta Rn
1	1	lag3	1.06408	-0.1016
1	2	lag3	1.1156	-0.0500819
1	3	lag3	1.31737	0.151682
1	4	lag3	1.62556	0.459877
1	5	lag3	2.10335	0.937668
1	6	lag3	2.72415	1.55846
1	7	lag3	3.37545	2.20977
1	8	lag3	3.94447	2.77879
1	9	lag3	4.37685	3.21117
1	10	lag3	4.71129	3.54561
1	11	lag3	4.96406	3.79838
1	12	lag3	5.16216	3.99647
1	13	lag3	5.31707	4.15139
1	14	lag3	5.43527	4.26958
1	15	lag3	5.52073	4.35504
1	16	lag3	5.59848	4.4328
1	17	lag3	5.65626	4.49057
1	18	lag3	5.67561	4.50993
1	19	lag3	5.67969	4.51401
1	20	lag3	5.70068	4.535
1	21	lag3	5.70508	4.5394
1	22	lag3	5.71291	4.54723
1	23	lag3	5.71591	4.55023
1	24	lag3	5.71818	4.55249
1	25	lag3	5.71382	4.54814
1	26	lag3	5.69986	4.53417
1	27	lag3	5.69354	4.52785
1	28	lag3	5.69597	4.53029
1	29	lag3	5.69126	4.52557
1	30	lag3	5.68928	4.5236
1	31	lag3	5.69838	4.5327
1	32	lag3	5.7042	4.53852
1	33	lag3	5.69849	4.5328
1	34	lag3	5.67356	4.50787
1	35	lag3	5.65949	4.49381
1	36	lag3	5.67119	4.50551
1	37	lag3	5.66925	4.50357
1	38	lag3	5.67247	4.50679
1	39	lag3	5.65785	4.49216
1	40	lag3	5.63671	4.47102
2	1	lag3	1.01112	-0.0882794
2	2	lag3	1.05253	-0.0468701
2	3	lag3	1.23455	0.135149
2	4	lag3	1.52865	0.429249
2	5	lag3	2.00033	0.90093
2	6	lag3	2.62849	1.52909
2	7	lag3	3.28946	2.19006
2	8	lag3	3.88085	2.78145
2	9	lag3	4.35256	3.25316
2	10	lag3	4.70611	3.60671
2	11	lag3	4.97905	3.87965
2	12	lag3	5.19718	4.09778
2	13	lag3	5.37869	4.27929
2	14	lag3	5.47179	4.37239
2	15	lag3	5.54194	4.44254
2	16	lag3	5.61214	4.51274
2	17	lag3	5.66997	4.57057
2	18	lag3	5.71269	4.61329
2	19	lag3	5.72891	4.62951
2	20	lag3	5.75187	4.65247
2	21	lag3	5.77381	4.67441
2	22	lag3	5.78767	4.68827
2	23	lag3	5.79078	4.69138
2	24	lag3	5.77838	4.67898
2	25	lag3	5.776	4.6766
2	26	lag3	5.7451	4.6457
2	27	lag3	5.73057	4.63117
2	28	lag3	5.74796	4.64856
2	29	lag3	5.7436	4.6442
2	30	lag3	5.74531	4.64591
2	31	lag3	5.75043	4.65103
2	32	lag3	5.74604	4.64664
2	33	lag3	5.73362	4.63422
2	34	lag3	5.73016	4.63076
2	35	lag3	5.72754	4.62814
2	36	lag3	5.72557	4.62617
2	37	lag3	5.72163	4.62223
2	38	lag3	5.73727	4.63787
2	39	lag3	5.72969	4.63029
2	40	lag3	5.69915	4.59975
3	1	lag3	0.968607	-0.0906655
3	2	lag3	1.01195	-0.0473207
3	3	lag3	1.19726	0.137986
3	4	lag3	1.50144	0.442171
3	5	lag3	1.97232	0.91305
3	6	lag3	2.59478	1.53551
3	7	lag3	3.25909	2.19982
3	8	lag3	3.84072	2.78144
3	9	lag3	4.30053	3.24126
3	10	lag3	4.65407	3.5948
3	11	lag3	4.92471	3.86544
3	12	lag3	5.1352	4.07592
3	13	lag3	5.29931	4.24004
3	14	lag3	5.42621	4.36694
3	15	lag3	5.51344	4.45417
3	16	lag3	5.58078	4.52151
3	17	lag3	5.64394	4.58466
3	18	lag3	5.68952	4.63025
3	19	lag3	5.72134	4.66207
3	20	lag3	5.72588	4.66661
3	21	lag3	5.73355	4.67428
3	22	lag3	5.73913	4.67986
3	23	lag3	5.7451	4.68583
3	24	lag3	5.75228	4.69301
3	25	lag3	5.75249	4.69322
3	26	lag3	5.73279	4.67352
3	27	lag3	5.72708	4.6678
3	28	lag3	5.72654	4.66726
3	29	lag3	5.73521	4.67593
3	30	lag3	5.73033	4.67106
3	31	lag3	5.72276	4.66349
3	32	lag3	5.72446	4.66518
3	33	lag3	5.74213	4.68286
3	34	lag3	5.73659	4.67732
3	35	lag3	5.73193	4.67266
3	36	lag3	5.7152	4.65593
3	37	lag3	5.70607	4.6468
3	38	lag3	5.70753	4.64826
3	39	lag3	5.69807	4.6388
3	40	lag3	5.68499	4.62571
4	1
4	2
4	3
4	4
4	5
4	6
4	7
4	8
4	9
4	10
4	11
4	12
4	13
4	14
4	15
4	16
4	17
4	18
4	19
4	20
4	21
4	22
4	23
4	24
4	25
4	26
4	27
4	28
4	29
4	30
4	31
4	32
4	33
4	34
4	35
4	36
4	37
4	38
4	39
4	40
5	1	lag3	0.358011	-0.00681768
5	2	lag3	0.358251	-0.00647567
5	3	lag3	0.358192	-0.0064341
5	4	lag3	0.362356	-0.00216879
5	5	lag3	0.364756	0.000332817
5	6	lag3	0.365945	0.00162314
5	7	lag3	0.365832	0.0016119
5	8	lag3	0.366258	0.00213848
5	9	lag3	0.367697	0.00367864
5	10	lag3	0.367984	0.00406744
5	11	lag3	0.366722	0.0029067
5	12	lag3	0.365867	0.00215314
5	13	lag3	0.364203	0.00059037
5	14	lag3	0.361213	-0.00229861
5	15	lag3	0.360433	-0.002977
5	16	lag3	0.360798	-0.00251056
5	17	lag3	0.359829	-0.00337864
5	18	lag3	0.360279	-0.00282763
5	19	lag3	0.361852	-0.00115324
5	20	lag3	0.364303	0.00139947
5	21	lag3	0.366049	0.00324647
5	22	lag3	0.372819	0.0101179
5	23	lag3	0.386775	0.0241751
5	24	lag3	0.41218	0.0496812
5	25	lag3	0.457531	0.095134
5	26	lag3	0.546597	0.184301
5	27	lag3	0.71506	0.352866
5	28	lag3	1.01396	0.651863
5	29	lag3	1.50829	1.1463
5	30	lag3	2.22477	1.86288
5	31	lag3	3.08066	2.71887
5	32	lag3	3.90136	3.53967
5	33	lag3	4.52286	4.16127
5	34	lag3	4.91693	4.55545
5	35	lag3	5.16201	4.80063
5	36	lag3	5.32089	4.9596
5	37	lag3	5.43327	5.07208
5	38	lag3	5.49984	5.13876
5	39	lag3	5.54782	5.18684
5	40	lag3	5.56319	5.20231
6	1	lag3	0.0912314	0.00946628
6	2	lag3	0.091782	0.0101777
6	3	lag3	0.0874871	0.00604372
6	4	lag3	0.0814021	0.000119491
6	5	lag3	0.0799648	-0.00115693
6	6	lag3	0.0805283	-0.000432583
6	7	lag3	0.0815146	0.000714538
6	8	lag3	0.0811878	0.000548553
6	9	lag3	0.0794821	-0.000996258
6	10	lag3	0.0788281	-0.00148945
6	11	lag3	0.0789545	-0.00120213
6	12	lag3	0.078625	-0.0013708
6	13	lag3	0.0780285	-0.0018065
6	14	lag3	0.0778828	-0.00179131
6	15	lag3	0.0783199	-0.00119344
6	16	lag3	0.0771547	-0.00219777
6	17	lag3	0.077214	-0.00197757
6	18	lag3	0.0785708	-0.000459934
6	19	lag3	0.0800146	0.00114462
6	20	lag3	0.0805949	0.00188578
6	21	lag3	0.0841662	0.00561799
6	22	lag3	0.0906124	0.012225
6	23	lag3	0.101855	0.0236282
6	24	lag3	0.130015	0.0519491
6	25	lag3	0.185104	0.107199
6	26	lag3	0.268582	0.190838
6	27	lag3	0.435036	0.357453
6	28	lag3	0.741821	0.664398
6	29	lag3	1.23838	1.16111
6	30	lag3	1.95736	1.88026
6	31	lag3	2.80909	2.73215
6	32	lag3	3.59009	3.51331
6	33	lag3	4.1601	4.08348
6	34	lag3	4.51364	4.43719
6	35	lag3	4.72504	4.64874
6	36	lag3	4.8656	4.78946
6	37	lag3	4.95172	4.87574
6	38	lag3	5.02016	4.94435
6	39	lag3	5.07002	4.99436
6	40	lag3	5.071	4.99551
7	1	lag3	0.257309	9.76498e-05
7	2	lag3	0.258363	0.000565683
7	3	lag3	0.259442	0.0010594
7	4	lag3	0.259009	3.99144e-05
7	5	lag3	0.258651	-0.000904415
7	6	lag3	0.260734	0.000593408
7	7	lag3	0.261539	0.000812114
7	8	lag3	0.260875	-0.000438225
7	9	lag3	0.261303	-0.000596041
7	10	lag3	0.262806	0.000320963
7	11	lag3	0.265513	0.00244222
7	12	lag3	0.263946	0.000289467
7	13	lag3	0.263007	-0.00123547
7	14	lag3	0.264334	-0.000495164
7	15	lag3	0.263381	-0.00203405
7	16	lag3	0.264462	-0.00153878
7	17	lag3	0.265327	-0.00125936
7	18	lag3	0.264929	-0.00224348
7	19	lag3	0.267862	0.000103113
7	20	lag3	0.269898	0.00155328
7	21	lag3	0.272462	0.0035311
7	22	lag3	0.280885	0.011368
7	23	lag3	0.295051	0.0249479
7	24	lag3	0.320729	0.05004
7	25	lag3	0.372064	0.100789
7	26	lag3	0.464291	0.19243
7	27	lag3	0.639909	0.367462
7	28	lag3	0.952557	0.679525
7	29	lag3	1.45829	1.18468
7	30	lag3	2.17183	1.89763
7	31	lag3	2.99576	2.72097
7	32	lag3	3.73221	3.45683
7	33	lag3	4.2526	3.97663
7	34	lag3	4.58559	4.30904
7	35	lag3	4.80802	4.53088
7	36	lag3	4.94128	4.66356
7	37	lag3	5.03422	4.75591
7	38	lag3	5.10639	4.82749
7	39	lag3	5.14506	4.86558
7	40	lag3	5.16476	4.88469
8	1
8	2
8	3
8	4
8	5
8	6
8	7
8	8
8	9
8	10
8	11
8	12
8	13
8	14
8	15
8	16
8	17
8	18
8	19
8	20
8	21
8	22
8	23
8	24
8	25
8	26
8	27
8	28
8	29
8	30
8	31
8	32
8	33
8	34
8	35
8	36
8	37
8	38
8	39
8	40
9	1	actb	0.212966	0.000393371
9	2	actb	0.214031	-5.13051e-05
9	3	actb	0.216441	0.000849043
9	4	actb	0.21697	-0.000130689
9	5	actb	0.218467	-0.000143097
9	6	actb	0.220072	-4.67414e-05
9	7	actb	0.221387	-0.000241778
9	8	actb	0.222404	-0.000733735
9	9	actb	0.224217	-0.000430134
9	10	actb	0.2254	-0.000756644
9	11	actb	0.229299	0.00163378
9	12	actb	0.237428	0.00825364
9	13	actb	0.251155	0.020471
9	14	actb	0.27481	0.0426163
9	15	actb	0.323607	0.0899044
9	16	actb	0.411476	0.176264
9	17	actb	0.571582	0.334861
9	18	actb	0.848181	0.609951
9	19	actb	1.29538	1.05564
9	20	actb	1.91566	1.67441
9	21	actb	2.63741	2.39465
9	22	actb	3.3276	3.08333
9	23	actb	3.85994	3.61417
9	24	actb	4.25148	4.00419
9	25	actb	4.53812	4.28932
9	26	actb	4.70833	4.45802
9	27	actb	4.81313	4.56132
9	28	actb	4.8881	4.63477
9	29	actb	4.94545	4.69061
9	30	actb	4.98456	4.72822
9	31	actb	4.996	4.73815
9	32	actb	4.99526	4.7359
9	33	actb	5.0034	4.74253
9	34	actb	5.01352	4.75114
9	35	actb	5.01789	4.75401
9	36	actb	5.0276	4.76221
9	37	actb	5.02563	4.75872
9	38	actb	5.02986	4.76144
9	39	actb	5.03627	4.76634
9	40	actb	5.02252	4.75109
10	1	actb	0.219797	0.00508925
10	2	actb	0.22088	0.00439934
10	3	actb	0.219583	0.00132861
10	4	actb	0.219042	-0.000985536
10	5	actb	0.221357	-0.000444579
10	6	actb	0.224033	0.000458238
10	7	actb	0.225021	-0.000326665
10	8	actb	0.226481	-0.000640855
10	9	actb	0.228615	-0.00027971
10	10	actb	0.231103	0.000434771
10	11	actb	0.232898	0.000455723
10	12	actb	0.239436	0.00522034
10	13	actb	0.252349	0.0163602
10	14	actb	0.277488	0.0397256
10	15	actb	0.323384	0.0838482
10	16	actb	0.407507	0.166198
10	17	actb	0.562802	0.319719
10	18	actb	0.83592	0.591065
10	19	actb	1.27431	1.02768
10	20	actb	1.89301	1.64461
10	21	actb	2.61658	2.3664
10	22	actb	3.30434	3.05239
10	23	actb	3.86744	3.61372
10	24	actb	4.2821	4.02661
10	25	actb	4.58164	4.32437
10	26	actb	4.74451	4.48547
10	27	actb	4.86064	4.59982
10	28	actb	4.94035	4.67776
10	29	actb	4.9815	4.71714
10	30	actb	5.02319	4.75705
10	31	actb	5.04286	4.77495
10	32	actb	5.0546	4.78492
10	33	actb	5.06355	4.79209
10	34	actb	5.07583	4.8026
10	35	actb	5.07668	4.80168
10	36	actb	5.07159	4.79481
10	37	actb	5.06505	4.78649
10	38	actb	5.07318	4.79285
10	39	actb	5.08285	4.80075
10	40	actb	5.07211	4.78824
11	1	actb	0.190043	0.00133441
11	2	actb	0.192142	-0.00221146
11	3	actb	0.199908	-8.95752e-05
11	4	actb	0.206851	0.00120858
11	5	actb	0.212345	0.0010584
11	6	actb	0.216496	-0.000434684
11	7	actb	0.22308	0.000504596
11	8	actb	0.227125	-0.00109549
11	9	actb	0.231472	-0.00239258
11	10	actb	0.237321	-0.00218809
11	11	actb	0.244903	-0.000250294
11	12	actb	0.254477	0.00367913
11	13	actb	0.26775	0.0113073
11	14	actb	0.293806	0.0317191
11	15	actb	0.343927	0.0761959
11	16	actb	0.433498	0.160122
11	17	actb	0.595729	0.316708
11	18	actb	0.880292	0.595628
11	19	actb	1.33117	1.04086
11	20	actb	1.95809	1.66214
11	21	actb	2.69113	2.38953
11	22	actb	3.39155	3.0843
11	23	actb	3.93461	3.62172
11	24	actb	4.32294	4.00441
11	25	actb	4.59612	4.27194
11	26	actb	4.75911	4.42929
11	27	actb	4.86986	4.53439
11	28	actb	4.95398	4.61287
11	29	actb	5.00035	4.6536
11	30	actb	5.02091	4.66851
11	31	actb	5.04745	4.6894
11	32	actb	5.06018	4.6965
11	33	actb	5.07213	4.70279
11	34	actb	5.07886	4.70388
11	35	actb	5.07347	4.69285
11	36	actb	5.06508	4.67881
11	37	actb	5.07015	4.67824
11	38	actb	5.09674	4.69918
11	39	actb	5.10503	4.70183
11	40	actb	5.08782	4.67898
12	1
12	2
12	3
12	4
12	5
12	6
12	7
12	8
12	9
12	10
12	11
12	12
12	13
12	14
12	15
12	16
12	17
12	18
12	19
12	20
12	21
12	22
12	23
12	24
12	25
12	26
12	27
12	28
12	29
12	30
12	31
12	32
12	33
12	34
12	35
12	36
12	37
12	38
12	39
12	40
13	1
13	2
13	3
13	4
13	5
13	6
13	7
13	8
13	9
13	10
13	11
13	12
13	13
13	14
13	15
13	16
13	17
13	18
13	19
13	20
13	21
13	22
13	23
13	24
13	25
13	26
13	27
13	28
13	29
13	30
13	31
13	32
13	33
13	34
13	35
13	36
13	37
13	38
13	39
13	40
14	1
14	2
14	3
14	4
14	5
14	6
14	7
14	8
14	9
14	10
14	11
14	12
14	13
14	14
14	15
14	16
14	17
14	18
14	19
14	20
14	21
14	22
14	23
14	24
14	25
14	26
14	27
14	28
14	29
14	30
14	31
14	32
14	33
14	34
14	35
14	36
14	37
14	38
14	39
14	40
15	1
15	2
15	3
15	4
15	5
15	6
15	7
15	8
15	9
15	10
15	11
15	12
15	13
15	14
15	15
15	16
15	17
15	18
15	19
15	20
15	21
15	22
15	23
15	24
15	25
15	26
15	27
15	28
15	29
15	30
15	31
15	32
15	33
15	34
15	35
15	36
15	37
15	38
15	39
15	40
16	1
16	2
16	3
16	4
16	5
16	6
16	7
16	8
16	9
16	10
16	11
16	12
16	13
16	14
16	15
16	16
16	17
16	18
16	19
16	20
16	21
16	22
16	23
16	24
16	25
16	26
16	27
16	28
16	29
16	30
16	31
16	32
16	33
16	34
16	35
16	36
16	37
16	38
16	39
16	40
17	1
17	2
17	3
17	4
17	5
17	6
17	7
17	8
17	9
17	10
17	11
17	12
17	13
17	14
17	15
17	16
17	17
17	18
17	19
17	20
17	21
17	22
17	23
17	24
17	25
17	26
17	27
17	28
17	29
17	30
17	31
17	32
17	33
17	34
17	35
17	36
17	37
17	38
17	39
17	40
18	1
18	2
18	3
18	4
18	5
18	6
18	7
18	8
18	9
18	10
18	11
18	12
18	13
18	14
18	15
18	16
18	17
18	18
18	19
18	20
18	21
18	22
18	23
18	24
18	25
18	26
18	27
18	28
18	29
18	30
18	31
18	32
18	33
18	34
18	35
18	36
18	37
18	38
18	39
18	40
19	1
19	2
19	3
19	4
19	5
19	6
19	7
19	8
19	9
19	10
19	11
19	12
19	13
19	14
19	15
19	16
19	17
19	18
19	19
19	20
19	21
19	22
19	23
19	24
19	25
19	26
19	27
19	28
19	29
19	30
19	31
19	32
19	33
19	34
19	35
19	36
19	37
19	38
19	39
19	40
20	1
20	2
20	3
20	4
20	5
20	6
20	7
20	8
20	9
20	10
20	11
20	12
20	13
20	14
20	15
20	16
20	17
20	18
20	19
20	20
20	21
20	22
20	23
20	24
20	25
20	26
20	27
20	28
20	29
20	30
20	31
20	32
20	33
20	34
20	35
20	36
20	37
20	38
20	39
20	40
21	1
21	2
21	3
21	4
21	5
21	6
21	7
21	8
21	9
21	10
21	11
21	12
21	13
21	14
21	15
21	16
21	17
21	18
21	19
21	20
21	21
21	22
21	23
21	24
21	25
21	26
21	27
21	28
21	29
21	30
21	31
21	32
21	33
21	34
21	35
21	36
21	37
21	38
21	39
21	40
22	1
22	2
22	3
22	4
22	5
22	6
22	7
22	8
22	9
22	10
22	11
22	12
22	13
22	14
22	15
22	16
22	17
22	18
22	19
22	20
22	21
22	22
22	23
22	24
22	25
22	26
22	27
22	28
22	29
22	30
22	31
22	32
22	33
22	34
22	35
22	36
22	37
22	38
22	39
22	40
23	1
23	2
23	3
23	4
23	5
23	6
23	7
23	8
23	9
23	10
23	11
23	12
23	13
23	14
23	15
23	16
23	17
23	18
23	19
23	20
23	21
23	22
23	23
23	24
23	25
23	26
23	27
23	28
23	29
23	30
23	31
23	32
23	33
23	34
23	35
23	36
23	37
23	38
23	39
23	40
24	1
24	2
24	3
24	4
24	5
24	6
24	7
24	8
24	9
24	10
24	11
24	12
24	13
24	14
24	15
24	16
24	17
24	18
24	19
24	20
24	21
24	22
24	23
24	24
24	25
24	26
24	27
24	28
24	29
24	30
24	31
24	32
24	33
24	34
24	35
24	36
24	37
24	38
24	39
24	40
25	1	lag3	0.264749	-0.0138367
25	2	lag3	0.272192	-0.00639413
25	3	lag3	0.298817	0.0202309
25	4	lag3	0.343326	0.0647401
25	5	lag3	0.430145	0.151558
25	6	lag3	0.601354	0.322768
25	7	lag3	0.909864	0.631278
25	8	lag3	1.42129	1.1427
25	9	lag3	2.13553	1.85695
25	10	lag3	2.95618	2.67759
25	11	lag3	3.71038	3.4318
25	12	lag3	4.27301	3.99442
25	13	lag3	4.68602	4.40744
25	14	lag3	4.98943	4.71084
25	15	lag3	5.20766	4.92907
25	16	lag3	5.36954	5.09095
25	17	lag3	5.50846	5.22987
25	18	lag3	5.59756	5.31897
25	19	lag3	5.66176	5.38317
25	20	lag3	5.73566	5.45707
25	21	lag3	5.77777	5.49918
25	22	lag3	5.7949	5.51631
25	23	lag3	5.80644	5.52785
25	24	lag3	5.81331	5.53473
25	25	lag3	5.83453	5.55594
25	26	lag3	5.82411	5.54552
25	27	lag3	5.8112	5.53262
25	28	lag3	5.80612	5.52754
25	29	lag3	5.81189	5.5333
25	30	lag3	5.81458	5.53599
25	31	lag3	5.82009	5.54151
25	32	lag3	5.82097	5.54239
25	33	lag3	5.82	5.54141
25	34	lag3	5.80975	5.53117
25	35	lag3	5.79482	5.51624
25	36	lag3	5.78209	5.5035
25	37	lag3	5.77178	5.49319
25	38	lag3	5.77689	5.4983
25	39	lag3	5.78267	5.50409
25	40	lag3	5.76731	5.48872
26	1	lag3	0.376547	-0.011307
26	2	lag3	0.382418	-0.00543636
26	3	lag3	0.404598	0.0167433
26	4	lag3	0.438069	0.050215
26	5	lag3	0.514506	0.126652
26	6	lag3	0.666354	0.278499
26	7	lag3	0.939061	0.551206
26	8	lag3	1.38855	1.00069
26	9	lag3	2.04175	1.6539
26	10	lag3	2.81888	2.43102
26	11	lag3	3.54918	3.16133
26	12	lag3	4.11859	3.73073
26	13	lag3	4.54516	4.15731
26	14	lag3	4.85353	4.46568
26	15	lag3	5.07979	4.69193
26	16	lag3	5.24087	4.85301
26	17	lag3	5.3655	4.97765
26	18	lag3	5.46781	5.07996
26	19	lag3	5.54496	5.1571
26	20	lag3	5.59012	5.20227
26	21	lag3	5.6325	5.24465
26	22	lag3	5.65825	5.27039
26	23	lag3	5.67333	5.28548
26	24	lag3	5.69279	5.30493
26	25	lag3	5.684	5.29615
26	26	lag3	5.67052	5.28266
26	27	lag3	5.66678	5.27892
26	28	lag3	5.67478	5.28692
26	29	lag3	5.66524	5.27738
26	30	lag3	5.65813	5.27027
26	31	lag3	5.66792	5.28006
26	32	lag3	5.67051	5.28265
26	33	lag3	5.66222	5.27437
26	34	lag3	5.64814	5.26029
26	35	lag3	5.63486	5.247
26	36	lag3	5.6395	5.25164
26	37	lag3	5.64637	5.25852
26	38	lag3	5.64286	5.255
26	39	lag3	5.63839	5.25054
26	40	lag3	5.6224	5.23454
27	1	lag3	0.372387	-0.0190178
27	2	lag3	0.383971	-0.00743416
27	3	lag3	0.417857	0.0264519
27	4	lag3	0.464761	0.0733557
27	5	lag3	0.555897	0.164492
27	6	lag3	0.723955	0.33255
27	7	lag3	1.02491	0.633509
27	8	lag3	1.52047	1.12907
27	9	lag3	2.22341	1.832
27	10	lag3	3.03985	2.64844
27	11	lag3	3.79429	3.40289
27	12	lag3	4.38177	3.99037
27	13	lag3	4.80294	4.41153
27	14	lag3	5.09436	4.70295
27	15	lag3	5.3112	4.91979
27	16	lag3	5.46386	5.07245
27	17	lag3	5.57766	5.18626
27	18	lag3	5.67472	5.28331
27	19	lag3	5.73968	5.34828
27	20	lag3	5.7901	5.3987
27	21	lag3	5.8215	5.4301
27	22	lag3	5.83703	5.44562
27	23	lag3	5.84608	5.45467
27	24	lag3	5.85684	5.46544
27	25	lag3	5.87303	5.48162
27	26	lag3	5.85637	5.46497
27	27	lag3	5.84265	5.45125
27	28	lag3	5.85151	5.46011
27	29	lag3	5.85513	5.46372
27	30	lag3	5.86602	5.47462
27	31	lag3	5.85791	5.46651
27	32	lag3	5.83893	5.44753
27	33	lag3	5.84378	5.45237
27	34	lag3	5.84631	5.4549
27	35	lag3	5.82984	5.43844
27	36	lag3	5.81399	5.42259
27	37	lag3	5.83118	5.43977
27	38	lag3	5.84957	5.45816
27	39	lag3	5.84226	5.45086
27	40	lag3	5.81482	5.42341
28	1
28	2
28	3
28	4
28	5
28	6
28	7
28	8
28	9
28	10
28	11
28	12
28	13
28	14
28	15
28	16
28	17
28	18
28	19
28	20
28	21
28	22
28	23
28	24
28	25
28	26
28	27
28	28
28	29
28	30
28	31
28	32
28	33
28	34
28	35
28	36
28	37
28	38
28	39
28	40
29	1	lag3	0.231611	-0.00156538
29	2	lag3	0.232801	-0.00126054
29	3	lag3	0.233808	-0.00113939
29	4	lag3	0.235185	-0.000647482
29	5	lag3	0.236534	-0.000183111
29	6	lag3	0.239167	0.00156467
29	7	lag3	0.240829	0.00234187
29	8	lag3	0.241111	0.00173858
29	9	lag3	0.241327	0.00106945
29	10	lag3	0.241669	0.000526424
29	11	lag3	0.24075	-0.00127743
29	12	lag3	0.241062	-0.00185066
29	13	lag3	0.24265	-0.00114861
29	14	lag3	0.244899	0.000215759
29	15	lag3	0.245701	0.000132543
29	16	lag3	0.245626	-0.000827593
29	17	lag3	0.246031	-0.00130758
29	18	lag3	0.246245	-0.00197861
29	19	lag3	0.247862	-0.00124706
29	20	lag3	0.249226	-0.000767844
29	21	lag3	0.251043	0.000164051
29	22	lag3	0.252852	0.00108794
29	23	lag3	0.256183	0.00353408
29	24	lag3	0.262128	0.00859382
29	25	lag3	0.274669	0.0202493
29	26	lag3	0.292347	0.0370421
29	27	lag3	0.33026	0.0740699
29	28	lag3	0.406217	0.149142
29	29	lag3	0.544439	0.28648
29	30	lag3	0.793647	0.534802
29	31	lag3	1.21757	0.957843
29	32	lag3	1.86099	1.60037
29	33	lag3	2.67203	2.41053
29	34	lag3	3.494	3.23161
29	35	lag3	4.15614	3.89287
29	36	lag3	4.5978	4.33364
29	37	lag3	4.88864	4.6236
29	38	lag3	5.08416	4.81824
29	39	lag3	5.21477	4.94796
29	40	lag3	5.28273	5.01504
30	1	lag3	0.241689	-0.000697625
30	2	lag3	0.243456	0.000439194
30	3	lag3	0.242689	-0.000958077
30	4	lag3	0.242764	-0.00151331
30	5	lag3	0.24434	-0.000566767
30	6	lag3	0.245172	-0.000365085
30	7	lag3	0.246579	0.000411618
30	8	lag3	0.248112	0.00131482
30	9	lag3	0.249318	0.00188994
30	10	lag3	0.250875	0.00281741
30	11	lag3	0.250555	0.0018672
30	12	lag3	0.248504	-0.000814056
30	13	lag3	0.248746	-0.0012023
30	14	lag3	0.251146	0.000567437
30	15	lag3	0.25133	0.000121544
30	16	lag3	0.250122	-0.00171588
30	17	lag3	0.25023	-0.00223863
30	18	lag3	0.25229	-0.000808496
30	19	lag3	0.252949	-0.000779429
30	20	lag3	0.253599	-0.000759481
30	21	lag3	0.25456	-0.000429022
30	22	lag3	0.258779	0.00316056
30	23	lag3	0.264634	0.00838477
30	24	lag3	0.271495	0.0146156
30	25	lag3	0.291834	0.0343246
30	26	lag3	0.319319	0.0611801
30	27	lag3	0.379151	0.120382
30	28	lag3	0.496353	0.236953
30	29	lag3	0.707207	0.447178
30	30	lag3	1.07448	0.813822
30	31	lag3	1.64584	1.38455
30	32	lag3	2.41314	2.15122
30	33	lag3	3.24155	2.979
30	34	lag3	3.95496	3.69178
30	35	lag3	4.45412	4.19031
30	36	lag3	4.77169	4.50725
30	37	lag3	4.98608	4.72101
30	38	lag3	5.14259	4.87689
30	39	lag3	5.25143	4.9851
30	40	lag3	5.2949	5.02794
31	1	lag3	0.270326	-0.0025991
31	2	lag3	0.270898	-0.00299859
31	3	lag3	0.272764	-0.00210298
31	4	lag3	0.273307	-0.00253111
31	5	lag3	0.274585	-0.00222351
31	6	lag3	0.2777	-7.97848e-05
31	7	lag3	0.280623	0.00187285
31	8	lag3	0.282657	0.00293624
31	9	lag3	0.283248	0.00255627
31	10	lag3	0.283554	0.00189151
31	11	lag3	0.284093	0.0014599
31	12	lag3	0.284966	0.00136162
31	13	lag3	0.285439	0.000864412
31	14	lag3	0.28643	0.000884273
31	15	lag3	0.286562	4.55592e-05
31	16	lag3	0.286278	-0.00120869
31	17	lag3	0.285832	-0.00262542
31	18	lag3	0.286288	-0.00314045
31	19	lag3	0.288267	-0.00213261
31	20	lag3	0.290406	-0.000963752
31	21	lag3	0.291549	-0.000791601
31	22	lag3	0.293912	0.000600627
31	23	lag3	0.297609	0.00332666
31	24	lag3	0.303489	0.00823559
31	25	lag3	0.317116	0.0208925
31	26	lag3	0.337843	0.0406479
31	27	lag3	0.378713	0.080548
31	28	lag3	0.458955	0.159819
31	29	lag3	0.60899	0.308883
31	30	lag3	0.878261	0.577183
31	31	lag3	1.32351	1.02146
31	32	lag3	1.97653	1.67351
31	33	lag3	2.77961	2.47562
31	34	lag3	3.56826	3.2633
31	35	lag3	4.18255	3.87661
31	36	lag3	4.60316	4.29626
31	37	lag3	4.87129	4.56342
31	38	lag3	5.05985	4.751
31	39	lag3	5.19097	4.88115
31	40	lag3	5.27268	4.9619
32	1
32	2
32	3
32	4
32	5
32	6
32	7
32	8
32	9
32	10
32	11
32	12
32	13
32	14
32	15
32	16
32	17
32	18
32	19
32	20
32	21
32	22
32	23
32	24
32	25
32	26
32	27
32	28
32	29
32	30
32	31
32	32
32	33
32	34
32	35
32	36
32	37
32	38
32	39
32	40
33	1	actb	0.207079	-0.00038398
33	2	actb	0.208817	-0.00104048
33	3	actb	0.211929	-0.000322265
33	4	actb	0.215471	0.000825397
33	5	actb	0.218714	0.00167518
33	6	actb	0.220895	0.00146218
33	7	actb	0.220971	-0.000856171
33	8	actb	0.221797	-0.00242447
33	9	actb	0.224337	-0.00227818
33	10	actb	0.227197	-0.00181241
33	11	actb	0.231639	0.000235938
33	12	actb	0.237292	0.0034948
33	13	actb	0.248354	0.0121627
33	14	actb	0.270407	0.031822
33	15	actb	0.312538	0.0715591
33	16	actb	0.391277	0.147904
33	17	actb	0.538306	0.292539
33	18	actb	0.795065	0.546904
33	19	actb	1.21078	0.960227
33	20	actb	1.81851	1.56556
33	21	actb	2.5648	2.30946
33	22	actb	3.29959	3.04186
33	23	actb	3.91799	3.65786
33	24	actb	4.36316	4.10063
33	25	actb	4.66909	4.40417
33	26	actb	4.87051	4.6032
33	27	actb	5.00886	4.73916
33	28	actb	5.09266	4.82055
33	29	actb	5.14882	4.87433
33	30	actb	5.18934	4.91245
33	31	actb	5.2099	4.93062
33	32	actb	5.21917	4.93749
33	33	actb	5.23715	4.95308
33	34	actb	5.2465	4.96004
33	35	actb	5.24839	4.95953
33	36	actb	5.24684	4.95559
33	37	actb	5.25048	4.95683
33	38	actb	5.25553	4.95949
33	39	actb	5.25805	4.95961
33	40	actb	5.25279	4.95197
34	1	actb	0.204995	0.00311195
34	2	actb	0.206712	0.00191961
34	3	actb	0.208519	0.000816635
34	4	actb	0.210139	-0.00047272
34	5	actb	0.213214	-0.000307349
34	6	actb	0.215808	-0.000623122
34	7	actb	0.219533	0.000192879
34	8	actb	0.222678	0.000428151
34	9	actb	0.225324	0.000164473
34	10	actb	0.227419	-0.000649251
34	11	actb	0.231429	0.000450303
34	12	actb	0.23909	0.00520183
34	13	actb	0.249631	0.0128337
34	14	actb	0.270766	0.0310589
34	15	actb	0.311295	0.0686787
34	16	actb	0.387599	0.142073
34	17	actb	0.528424	0.279989
34	18	actb	0.774324	0.522979
34	19	actb	1.18231	0.928054
34	20	actb	1.77782	1.52066
34	21	actb	2.51417	2.2541
34	22	actb	3.2572	2.99422
34	23	actb	3.8626	3.59671
34	24	actb	4.31063	4.04183
34	25	actb	4.62405	4.35233
34	26	actb	4.81339	4.53877
34	27	actb	4.93725	4.65972
34	28	actb	5.03039	4.74995
34	29	actb	5.0857	4.80235
34	30	actb	5.13395	4.84769
34	31	actb	5.1568	4.86763
34	32	actb	5.16322	4.87115
34	33	actb	5.17452	4.87953
34	34	actb	5.17784	4.87995
34	35	actb	5.18357	4.88276
34	36	actb	5.17488	4.87117
34	37	actb	5.17591	4.86929
34	38	actb	5.18383	4.87429
34	39	actb	5.19639	4.88395
34	40	actb	5.20033	4.88497
35	1	actb	0.224929	0.00096971
35	2	actb	0.225863	-0.000126321
35	3	actb	0.228635	0.000616406
35	4	actb	0.230051	3.78365e-06
35	5	actb	0.231504	-0.0005733
35	6	actb	0.233847	-0.000259115
35	7	actb	0.236307	0.000171925
35	8	actb	0.238771	0.000606213
35	9	actb	0.239285	-0.000909361
35	10	actb	0.241314	-0.000909978
35	11	actb	0.245506	0.00125343
35	12	actb	0.251964	0.00568239
35	13	actb	0.261869	0.0135577
35	14	actb	0.283	0.032659
35	15	actb	0.322013	0.0696431
35	16	actb	0.395247	0.140848
35	17	actb	0.528991	0.272563
35	18	actb	0.767303	0.508845
35	19	actb	1.16148	0.900993
35	20	actb	1.74138	1.47886
35	21	actb	2.46439	2.19985
35	22	actb	3.19035	2.92378
35	23	actb	3.80543	3.53682
35	24	actb	4.26258	3.99195
35	25	actb	4.59373	4.32107
35	26	actb	4.78144	4.50675
35	27	actb	4.91489	4.63817
35	28	actb	5.01579	4.73704
35	29	actb	5.07584	4.79506
35	30	actb	5.12282	4.84001
35	31	actb	5.14539	4.86056
35	32	actb	5.15245	4.86558
35	33	actb	5.15511	4.86621
35	34	actb	5.17252	4.8816
35	35	actb	5.16873	4.87577
35	36	actb	5.17786	4.88287
35	37	actb	5.17851	4.88149
35	38	actb	5.18429	4.88525
35	39	actb	5.19303	4.89195
35	40	actb	5.18666	4.88356
36	1
36	2
36	3
36	4
36	5
36	6
36	7
36	8
36	9
36	10
36	11
36	12
36	13
36	14
36	15
36	16
36	17
36	18
36	19
36	20
36	21
36	22
36	23
36	24
36	25
36	26
36	27
36	28
36	29
36	30
36	31
36	32
36	33
36	34
36	35
36	36
36	37
36	38
36	39
36	40
37	1
37	2
37	3
37	4
37	5
37	6
37	7
37	8
37	9
37	10
37	11
37	12
37	13
37	14
37	15
37	16
37	17
37	18
37	19
37	20
37	21
37	22
37	23
37	24
37	25
37	26
37	27
37	28
37	29
37	30
37	31
37	32
37	33
37	34
37	35
37	36
37	37
37	38
37	39
37	40
38	1
38	2
38	3
38	4
38	5
38	6
38	7
38	8
38	9
38	10
38	11
38	12
38	13
38	14
38	15
38	16
38	17
38	18
38	19
38	20
38	21
38	22
38	23
38	24
38	25
38	26
38	27
38	28
38	29
38	30
38	31
38	32
38	33
38	34
38	35
38	36
38	37
38	38
38	39
38	40
39	1
39	2
39	3
39	4
39	5
39	6
39	7
39	8
39	9
39	10
39	11
39	12
39	13
39	14
39	15
39	16
39	17
39	18
39	19
39	20
39	21
39	22
39	23
39	24
39	25
39	26
39	27
39	28
39	29
39	30
39	31
39	32
39	33
39	34
39	35
39	36
39	37
39	38
39	39
39	40
40	1
40	2
40	3
40	4
40	5
40	6
40	7
40	8
40	9
40	10
40	11
40	12
40	13
40	14
40	15
40	16
40	17
40	18
40	19
40	20
40	21
40	22
40	23
40	24
40	25
40	26
40	27
40	28
40	29
40	30
40	31
40	32
40	33
40	34
40	35
40	36
40	37
40	38
40	39
40	40
41	1
41	2
41	3
41	4
41	5
41	6
41	7
41	8
41	9
41	10
41	11
41	12
41	13
41	14
41	15
41	16
41	17
41	18
41	19
41	20
41	21
41	22
41	23
41	24
41	25
41	26
41	27
41	28
41	29
41	30
41	31
41	32
41	33
41	34
41	35
41	36
41	37
41	38
41	39
41	40
42	1
42	2
42	3
42	4
42	5
42	6
42	7
42	8
42	9
42	10
42	11
42	12
42	13
42	14
42	15
42	16
42	17
42	18
42	19
42	20
42	21
42	22
42	23
42	24
42	25
42	26
42	27
42	28
42	29
42	30
42	31
42	32
42	33
42	34
42	35
42	36
42	37
42	38
42	39
42	40
43	1
43	2
43	3
43	4
43	5
43	6
43	7
43	8
43	9
43	10
43	11
43	12
43	13
43	14
43	15
43	16
43	17
43	18
43	19
43	20
43	21
43	22
43	23
43	24
43	25
43	26
43	27
43	28
43	29
43	30
43	31
43	32
43	33
43	34
43	35
43	36
43	37
43	38
43	39
43	40
44	1
44	2
44	3
44	4
44	5
44	6
44	7
44	8
44	9
44	10
44	11
44	12
44	13
44	14
44	15
44	16
44	17
44	18
44	19
44	20
44	21
44	22
44	23
44	24
44	25
44	26
44	27
44	28
44	29
44	30
44	31
44	32
44	33
44	34
44	35
44	36
44	37
44	38
44	39
44	40
45	1
45	2
45	3
45	4
45	5
45	6
45	7
45	8
45	9
45	10
45	11
45	12
45	13
45	14
45	15
45	16
45	17
45	18
45	19
45	20
45	21
45	22
45	23
45	24
45	25
45	26
45	27
45	28
45	29
45	30
45	31
45	32
45	33
45	34
45	35
45	36
45	37
45	38
45	39
45	40
46	1
46	2
46	3
46	4
46	5
46	6
46	7
46	8
46	9
46	10
46	11
46	12
46	13
46	14
46	15
46	16
46	17
46	18
46	19
46	20
46	21
46	22
46	23
46	24
46	25
46	26
46	27
46	28
46	29
46	30
46	31
46	32
46	33
46	34
46	35
46	36
46	37
46	38
46	39
46	40
47	1
47	2
47	3
47	4
47	5
47	6
47	7
47	8
47	9
47	10
47	11
47	12
47	13
47	14
47	15
47	16
47	17
47	18
47	19
47	20
47	21
47	22
47	23
47	24
47	25
47	26
47	27
47	28
47	29
47	30
47	31
47	32
47	33
47	34
47	35
47	36
47	37
47	38
47	39
47	40
48	1
48	2
48	3
48	4
48	5
48	6
48	7
48	8
48	9
48	10
48	11
48	12
48	13
48	14
48	15
48	16
48	17
48	18
48	19
48	20
48	21
48	22
48	23
48	24
48	25
48	26
48	27
48	28
48	29
48	30
48	31
48	32
48	33
48	34
48	35
48	36
48	37
48	38
48	39
48	40
49	1	lag3	0.353414	-0.0029588
49	2	lag3	0.358021	0.00164843
49	3	lag3	0.351802	-0.00457093
49	4	lag3	0.353345	-0.00302774
49	5	lag3	0.363971	0.00759867
49	6	lag3	0.383953	0.0275801
49	7	lag3	0.416747	0.0603741
49	8	lag3	0.482678	0.126305
49	9	lag3	0.608095	0.251722
49	10	lag3	0.829347	0.472974
49	11	lag3	1.20086	0.84449
49	12	lag3	1.77012	1.41375
49	13	lag3	2.52463	2.16825
49	14	lag3	3.31323	2.95686
49	15	lag3	3.97593	3.61956
49	16	lag3	4.43911	4.08274
49	17	lag3	4.76178	4.40541
49	18	lag3	4.99014	4.63376
49	19	lag3	5.15895	4.80258
49	20	lag3	5.2756	4.91923
49	21	lag3	5.38111	5.02474
49	22	lag3	5.4463	5.08992
49	23	lag3	5.50069	5.14431
49	24	lag3	5.51917	5.1628
49	25	lag3	5.54769	5.19132
49	26	lag3	5.52435	5.16798
49	27	lag3	5.50942	5.15304
49	28	lag3	5.53243	5.17606
49	29	lag3	5.53524	5.17886
49	30	lag3	5.55483	5.19846
49	31	lag3	5.54592	5.18955
49	32	lag3	5.55756	5.20119
49	33	lag3	5.54836	5.19199
49	34	lag3	5.53876	5.18239
49	35	lag3	5.52465	5.16828
[truncated: 13,405 more rows]

## Sheet: Results
Block Type	384-Well Block
Calibration Background is expired	No
Calibration Background performed on	2020-12-01 15:18:37 PM CET
Calibration CY5_FROKA is expired	No
Calibration CY5_FROKA performed on	2020-11-24 17:41:56 PM CET
Calibration FAM is expired	No
Calibration FAM performed on	2020-12-01 15:53:09 PM CET
Calibration MELTDOCTOR is expired	Yes
Calibration MELTDOCTOR performed on	2017-03-10 08:21:00 AM CET
Calibration NED is expired	Yes
Calibration NED performed on	2016-02-18 15:02:34 PM CET
Calibration OTHER is expired	Yes
Calibration OTHER performed on	2019-07-25 11:50:32 AM CEST
Calibration ROI is expired	No
Calibration ROI performed on	2020-12-01 15:09:37 PM CET
Calibration ROX is expired	No
Calibration ROX performed on	2020-12-01 15:43:58 PM CET
Calibration SYBR GREEN is expired	No
Calibration SYBR GREEN performed on	2020-08-18 18:06:32 PM CEST
Calibration SYBR is expired	No
Calibration SYBR performed on	2020-12-01 16:32:12 PM CET
Calibration TAMRA is expired	Yes
Calibration TAMRA performed on	2016-02-18 14:55:03 PM CET
Calibration TEXAS RED is expired	Yes
Calibration TEXAS RED performed on	2018-08-22 14:59:16 PM CEST
Calibration Uniformity is expired	No
Calibration Uniformity performed on	2020-12-01 15:36:10 PM CET
Calibration VIC is expired	No
Calibration VIC performed on	2020-12-01 16:02:40 PM CET
Chemistry	SYBR_GREEN
Experiment Barcode
Experiment Comments
Experiment File Name	C:\Applied Biosystems\QuantStudio Real-Time PCR Software\User Files\experiments\Decel\decel 080221 standard curves samples lag3 and actin.eds
Experiment Name	decel 080221 standard curves samples lag3 and actin
Experiment Run End Time	2021-02-08 12:44:39 PM CET
Experiment Type	Comparative Cт (ΔΔCт)
Experiment User Name
Instrument Name	278880137
Instrument Serial Number	278880137
Instrument Type	ViiA 7
Passive Reference	ROX
Quantification Cycle Method	Ct
Signal Smoothing On	true
Stage/ Cycle where Analysis is performed	Stage 2, Step 2
Well	Well Position	Omit	Sample Name	Target Name	Task	Reporter	Quencher	Quantity	Quantity Mean	Quantity SD	RQ	RQ Min	RQ Max	CT	Ct Mean	Ct SD	Delta Ct	Delta Ct Mean	Delta Ct SE	Delta Delta Ct	Automatic Ct Threshold	Tm1	Ct Threshold	Tm2	Automatic Baseline	Tm3	Baseline Start	Baseline End	Comments	Custom1	Custom2	Custom3	Custom4	Custom5	Custom6	HIGHSD	PRFDROP
1	A1	FALSE	standard	lag3	UNKNOWN	SYBR	None							Undetermined	20.3058	8.78536					TRUE	82.7635	0.305796		TRUE		1	40								N	N
2	A2	FALSE	standard	lag3	UNKNOWN	SYBR	None							Undetermined	20.3058	8.78536					TRUE	82.7635	0.305796		TRUE		1	40								N	N
3	A3	FALSE	standard	lag3	UNKNOWN	SYBR	None							Undetermined	20.3058	8.78536					TRUE	82.6291	0.305796		TRUE		1	40								N	N
5	A5	FALSE	Sample 1	lag3	UNKNOWN	SYBR	None							26.7903	26.7551	0.0341703					TRUE	82.8979	0.305796		TRUE		1	40								N	N
6	A6	FALSE	Sample 1	lag3	UNKNOWN	SYBR	None							26.7532	26.7551	0.0341703					TRUE	83.1667	0.305796		TRUE		1	40								N	N
7	A7	FALSE	Sample 1	lag3	UNKNOWN	SYBR	None							26.722	26.7551	0.0341703					TRUE	82.8979	0.305796		TRUE		1	40								N	N
9	A9	FALSE	Sample 1	actb	UNKNOWN	SYBR	None				1	0.941961	1.06162	17.0534	17.1014	0.041572		-9.65375	0.031069	0	TRUE	82.7635	0.347984		TRUE		1	40								N	N
10	A10	FALSE	Sample 1	actb	UNKNOWN	SYBR	None				1	0.941961	1.06162	17.1236	17.1014	0.041572		-9.65375	0.031069	0	TRUE	82.7635	0.347984		TRUE		1	40								N	N
11	A11	FALSE	Sample 1	actb	UNKNOWN	SYBR	None				1	0.941961	1.06162	17.1272	17.1014	0.041572		-9.65375	0.031069	0	TRUE	83.0323	0.347984		TRUE		1	40								N	N
25	B1	FALSE	standard	lag3	UNKNOWN	SYBR	None							5.93061	20.3058	8.78536					TRUE	82.7635	0.305796		TRUE		1	40								Y	Y
26	B2	FALSE	standard	lag3	UNKNOWN	SYBR	None							6.13103	20.3058	8.78536					TRUE	82.6291	0.305796		TRUE		1	40								Y	N
27	B3	FALSE	standard	lag3	UNKNOWN	SYBR	None							5.88363	20.3058	8.78536					TRUE	82.7635	0.305796		TRUE		1	40								Y	Y
29	B5	FALSE	Sample 2	lag3	UNKNOWN	SYBR	None							29.1204	28.8405	0.375344					TRUE	82.8979	0.305796		TRUE		1	40								N	N
30	B6	FALSE	Sample 2	lag3	UNKNOWN	SYBR	None							28.414	28.8405	0.375344					TRUE	83.0323	0.305796		TRUE		1	40								N	N
31	B7	FALSE	Sample 2	lag3	UNKNOWN	SYBR	None							28.9872	28.8405	0.375344					TRUE	82.7635	0.305796		TRUE		1	40								N	N
33	B9	FALSE	Sample 2	actb	UNKNOWN	SYBR	None				3.61991	2.37427	5.51908	17.27	17.3308	0.0565971		-11.5097	0.219155	-1.85596	TRUE	83.0323	0.347984		TRUE		1	40								N	N
34	B10	FALSE	Sample 2	actb	UNKNOWN	SYBR	None				3.61991	2.37427	5.51908	17.3404	17.3308	0.0565971		-11.5097	0.219155	-1.85596	TRUE	83.0323	0.347984		TRUE		1	40								N	N
35	B11	FALSE	Sample 2	actb	UNKNOWN	SYBR	None				3.61991	2.37427	5.51908	17.382	17.3308	0.0565971		-11.5097	0.219155	-1.85596	TRUE	82.7635	0.347984		TRUE		1	40								N	N
49	C1	FALSE	standard	lag3	UNKNOWN	SYBR	None							9.31778	20.3058	8.78536					TRUE	82.7635	0.305796		TRUE		1	40								Y	N
50	C2	FALSE	standard	lag3	UNKNOWN	SYBR	None							9.72365	20.3058	8.78536					TRUE	82.6291	0.305796		TRUE		1	40								Y	N
51	C3	FALSE	standard	lag3	UNKNOWN	SYBR	None							9.94083	20.3058	8.78536					TRUE	82.4947	0.305796		TRUE		1	40								Y	N
53	C5	FALSE	Sample 3	lag3	UNKNOWN	SYBR	None							31.1489	30.831	0.423395					TRUE	82.8979	0.305796		TRUE		1	40								N	N
54	C6	FALSE	Sample 3	lag3	UNKNOWN	SYBR	None							30.3504	30.831	0.423395					TRUE	82.7635	0.305796		TRUE		1	40								N	N
55	C7	FALSE	Sample 3	lag3	UNKNOWN	SYBR	None							30.9936	30.831	0.423395					TRUE	82.7635	0.305796		TRUE		1	40								N	N
57	C9	FALSE	Sample 3	actb	UNKNOWN	SYBR	None				1.59386	0.987038	2.57376	20.5841	20.5047	0.0821465		-10.3263	0.249006	-0.672529	TRUE	82.8979	0.347984		TRUE		1	40								N	N
58	C10	FALSE	Sample 3	actb	UNKNOWN	SYBR	None				1.59386	0.987038	2.57376	20.5099	20.5047	0.0821465		-10.3263	0.249006	-0.672529	TRUE	82.8979	0.347984		TRUE		1	40								N	N
59	C11	FALSE	Sample 3	actb	UNKNOWN	SYBR	None				1.59386	0.987038	2.57376	20.4201	20.5047	0.0821465		-10.3263	0.249006	-0.672529	TRUE	83.0323	0.347984		TRUE		1	40								N	N
73	D1	FALSE	standard	lag3	UNKNOWN	SYBR	None							14.4237	20.3058	8.78536					TRUE	82.6291	0.305796		TRUE		1	40								Y	N
74	D2	FALSE	standard	lag3	UNKNOWN	SYBR	None							14.5061	20.3058	8.78536					TRUE	82.6291	0.305796		TRUE		1	40								Y	N
75	D3	FALSE	standard	lag3	UNKNOWN	SYBR	None							14.5524	20.3058	8.78536					TRUE	82.4947	0.305796		TRUE		1	40								Y	N
77	D5	FALSE	Sample 4	lag3	UNKNOWN	SYBR	None							26.9259	26.9784	0.16924					TRUE	82.8979	0.305796		TRUE		1	40								N	N
78	D6	FALSE	Sample 4	lag3	UNKNOWN	SYBR	None							27.1677	26.9784	0.16924					TRUE	82.7635	0.305796		TRUE		1	40								N	N
79	D7	FALSE	Sample 4	lag3	UNKNOWN	SYBR	None							26.8416	26.9784	0.16924					TRUE	82.7635	0.305796		TRUE		1	40								N	N
81	D9	FALSE	Sample 4	actb	UNKNOWN	SYBR	None				3.13675e-05	2.20715e-05	4.45789e-05	32.0128	32.285	0.267263		5.30662	0.18264	14.9604	TRUE	82.7635	0.347984		TRUE		1	40								N	N
82	D10	FALSE	Sample 4	actb	UNKNOWN	SYBR	None				3.13675e-05	2.20715e-05	4.45789e-05	32.2953	32.285	0.267263		5.30662	0.18264	14.9604	TRUE	82.8979	0.347984		TRUE		1	40								N	N
83	D11	FALSE	Sample 4	actb	UNKNOWN	SYBR	None				3.13675e-05	2.20715e-05	4.45789e-05	32.547	32.285	0.267263		5.30662	0.18264	14.9604	TRUE	82.8979	0.347984		TRUE		1	40								N	N
97	E1	FALSE	standard	lag3	UNKNOWN	SYBR	None							17.6971	20.3058	8.78536					TRUE	82.7635	0.305796		TRUE		1	40								Y	N
98	E2	FALSE	standard	lag3	UNKNOWN	SYBR	None							17.8486	20.3058	8.78536					TRUE	82.7635	0.305796		TRUE		1	40								Y	N
99	E3	FALSE	standard	lag3	UNKNOWN	SYBR	None							17.7473	20.3058	8.78536					TRUE	82.7635	0.305796		TRUE		1	40								Y	N
101	E5	FALSE	Sample 5	lag3	UNKNOWN	SYBR	None							18.2957	18.348	0.075954					TRUE	83.0323	0.305796		TRUE		1	40								N	N
102	E6	FALSE	Sample 5	lag3	UNKNOWN	SYBR	None							18.4351	18.348	0.075954					TRUE	82.7635	0.305796		TRUE		1	40								N	N
103	E7	FALSE	Sample 5	lag3	UNKNOWN	SYBR	None							18.3132	18.348	0.075954					TRUE	82.8979	0.305796		TRUE		1	40								N	N
105	E9	FALSE	Sample 5	actb	UNKNOWN	SYBR	None				0.0153981	0.0135581	0.0174879	14.7961	14.7153	0.0857317		-3.63265	0.0661285	6.0211	TRUE	83.0323	0.347984		TRUE		1	40								N	N
106	E10	FALSE	Sample 5	actb	UNKNOWN	SYBR	None				0.0153981	0.0135581	0.0174879	14.6254	14.7153	0.0857317		-3.63265	0.0661285	6.0211	TRUE	82.8979	0.347984		TRUE		1	40								N	N
107	E11	FALSE	Sample 5	actb	UNKNOWN	SYBR	None				0.0153981	0.0135581	0.0174879	14.7245	14.7153	0.0857317		-3.63265	0.0661285	6.0211	TRUE	82.8979	0.347984		TRUE		1	40								N	N
121	F1	FALSE	standard	lag3	UNKNOWN	SYBR	None							20.8676	20.3058	8.78536					TRUE	82.4947	0.305796		TRUE		1	40								Y	N
122	F2	FALSE	standard	lag3	UNKNOWN	SYBR	None							20.1247	20.3058	8.78536					TRUE	82.4947	0.305796		TRUE		1	40								Y	N
123	F3	FALSE	standard	lag3	UNKNOWN	SYBR	None							20.9421	20.3058	8.78536					TRUE	82.3603	0.305796		TRUE		1	40								Y	N
125	F5	FALSE	Sample 6	lag3	UNKNOWN	SYBR	None							31.333	30.553	0.734397					TRUE	82.7635	0.305796		TRUE		1	40								Y	N
126	F6	FALSE	Sample 6	lag3	UNKNOWN	SYBR	None							30.4512	30.553	0.734397					TRUE	82.8979	0.305796		TRUE		1	40								Y	N
127	F7	FALSE	Sample 6	lag3	UNKNOWN	SYBR	None							29.8749	30.553	0.734397					TRUE	82.7635	0.305796		TRUE		1	40								Y	N
129	F9	FALSE	Sample 6	actb	UNKNOWN	SYBR	None				19.3585	8.47367	44.2254	16.5345	16.6244	0.116356		-13.9286	0.429293	-4.27489	TRUE	82.8979	0.347984		TRUE		1	40								N	N
130	F10	FALSE	Sample 6	actb	UNKNOWN	SYBR	None				19.3585	8.47367	44.2254	16.5829	16.6244	0.116356		-13.9286	0.429293	-4.27489	TRUE	82.8979	0.347984		TRUE		1	40								N	N
131	F11	FALSE	Sample 6	actb	UNKNOWN	SYBR	None				19.3585	8.47367	44.2254	16.7558	16.6244	0.116356		-13.9286	0.429293	-4.27489	TRUE	82.8979	0.347984		TRUE		1	40								N	N
145	G1	FALSE	standard	lag3	UNKNOWN	SYBR	None							24.179	20.3058	8.78536					TRUE	82.6291	0.305796		TRUE		1	40								Y	N
146	G2	FALSE	standard	lag3	UNKNOWN	SYBR	None							24.1376	20.3058	8.78536					TRUE	82.6291	0.305796		TRUE		1	40								Y	N
147	G3	FALSE	standard	lag3	UNKNOWN	SYBR	None							24.3519	20.3058	8.78536					TRUE	82.4947	0.305796		TRUE		1	40								Y	N
169	H1	FALSE	standard	lag3	UNKNOWN	SYBR	None							27.5882	20.3058	8.78536					TRUE	82.8979	0.305796		TRUE		1	40								Y	N
170	H2	FALSE	standard	lag3	UNKNOWN	SYBR	None							27.5125	20.3058	8.78536					TRUE	82.7635	0.305796		TRUE		1	40								Y	N
171	H3	FALSE	standard	lag3	UNKNOWN	SYBR	None							27.4041	20.3058	8.78536					TRUE	82.8979	0.305796		TRUE		1	40								Y	N
193	I1	FALSE	standard	lag3	UNKNOWN	SYBR	None							30.4056	20.3058	8.78536					TRUE	82.7635	0.305796		TRUE		1	40								Y	N
194	I2	FALSE	standard	lag3	UNKNOWN	SYBR	None							29.7347	20.3058	8.78536					TRUE	82.7635	0.305796		TRUE		1	40								Y	N
195	I3	FALSE	standard	lag3	UNKNOWN	SYBR	None							29.8185	20.3058	8.78536					TRUE	82.8979	0.305796		TRUE		1	40								Y	N
217	J1	FALSE	standard	lag3	UNKNOWN	SYBR	None							32.4034	20.3058	8.78536					TRUE	82.8979	0.305796		TRUE		1	40								Y	N
218	J2	FALSE	standard	lag3	UNKNOWN	SYBR	None							31.8538	20.3058	8.78536					TRUE	82.8979	0.305796		TRUE		1	40								Y	N
219	J3	FALSE	standard	lag3	UNKNOWN	SYBR	None							33.2298	20.3058	8.78536					TRUE	82.8979	0.305796		TRUE		1	40								Y	N
Analysis Type	Singleplex
Endogenous Control	lag3
RQ Min/Max Confidence Level	95.0
Reference Sample	Sample 1

## Sheet: standards
Well	Well Position	Omit	Sample Name	Target Name	Task	Reporter	Quencher	Quantity	Quantity Mean	Quantity SD	RQ	RQ Min	RQ Max	CT	CT mean
25	B1	FALSE	standard	lag3	UNKNOWN	SYBR	None							5.93061	5.98176
26	B2	FALSE	standard	lag3	UNKNOWN	SYBR	None							6.13103
27	B3	FALSE	standard	lag3	UNKNOWN	SYBR	None							5.88363
49	C1	FALSE	standard	lag3	UNKNOWN	SYBR	None							9.31778	9.66076
50	C2	FALSE	standard	lag3	UNKNOWN	SYBR	None							9.72365
51	C3	FALSE	standard	lag3	UNKNOWN	SYBR	None							9.94083
73	D1	FALSE	standard	lag3	UNKNOWN	SYBR	None							14.4237	14.4941
74	D2	FALSE	standard	lag3	UNKNOWN	SYBR	None							14.5061
75	D3	FALSE	standard	lag3	UNKNOWN	SYBR	None							14.5524
97	E1	FALSE	standard	lag3	UNKNOWN	SYBR	None							17.6971	17.7643
98	E2	FALSE	standard	lag3	UNKNOWN	SYBR	None							17.8486
99	E3	FALSE	standard	lag3	UNKNOWN	SYBR	None							17.7473
121	F1	FALSE	standard	lag3	UNKNOWN	SYBR	None							20.8676	20.6448
122	F2	FALSE	standard	lag3	UNKNOWN	SYBR	None							20.1247
123	F3	FALSE	standard	lag3	UNKNOWN	SYBR	None							20.9421
145	G1	FALSE	standard	lag3	UNKNOWN	SYBR	None							24.179	24.2228
146	G2	FALSE	standard	lag3	UNKNOWN	SYBR	None							24.1376
147	G3	FALSE	standard	lag3	UNKNOWN	SYBR	None							24.3519
169	H1	FALSE	standard	lag3	UNKNOWN	SYBR	None							27.5882	27.5016
170	H2	FALSE	standard	lag3	UNKNOWN	SYBR	None							27.5125
171	H3	FALSE	standard	lag3	UNKNOWN	SYBR	None							27.4041
193	I1	FALSE	standard	lag3	UNKNOWN	SYBR	None							30.4056	29.9862
194	I2	FALSE	standard	lag3	UNKNOWN	SYBR	None							29.7347
195	I3	FALSE	standard	lag3	UNKNOWN	SYBR	None							29.8185
217	J1	FALSE	standard	lag3	UNKNOWN	SYBR	None							32.4034	32.4956
218	J2	FALSE	standard	lag3	UNKNOWN	SYBR	None							31.8538
219	J3	FALSE	standard	lag3	UNKNOWN	SYBR	None							33.2298

## Sheet: samples_LAG3
Well	Well Position	Omit	Sample Name	Target Name	Task	Reporter	Quencher	Quantity	Quantity Mean	Quantity SD	RQ	RQ Min	RQ Max	CT	Ct Mean	Ct SD	Delta Ct	Delta Ct Mean	Delta Ct SE	Delta Delta Ct	Automatic Ct Threshold	Tm1	Ct Threshold	Tm2	Automatic Baseline	Tm3	Baseline Start	Baseline End	Comments	Custom1	Custom2	Custom3	Custom4	Custom5	Custom6	HIGHSD	PRFDROP
5	A5	FALSE	Sample 1	lag3	UNKNOWN	SYBR	None							26.7903	26.7551	0.0341703					TRUE	82.8979	0.305796		TRUE		1	40								N	N
6	A6	FALSE	Sample 1	lag3	UNKNOWN	SYBR	None							26.7532	26.7551	0.0341703					TRUE	83.1667	0.305796		TRUE		1	40								N	N
7	A7	FALSE	Sample 1	lag3	UNKNOWN	SYBR	None							26.722	26.7551	0.0341703					TRUE	82.8979	0.305796		TRUE		1	40								N	N
29	B5	FALSE	Sample 2	lag3	UNKNOWN	SYBR	None							29.1204	28.8405	0.375344					TRUE	82.8979	0.305796		TRUE		1	40								N	N
30	B6	FALSE	Sample 2	lag3	UNKNOWN	SYBR	None							28.414	28.8405	0.375344					TRUE	83.0323	0.305796		TRUE		1	40								N	N
31	B7	FALSE	Sample 2	lag3	UNKNOWN	SYBR	None							28.9872	28.8405	0.375344					TRUE	82.7635	0.305796		TRUE		1	40								N	N
53	C5	FALSE	Sample 3	lag3	UNKNOWN	SYBR	None							31.1489	30.831	0.423395					TRUE	82.8979	0.305796		TRUE		1	40								N	N
54	C6	FALSE	Sample 3	lag3	UNKNOWN	SYBR	None							30.3504	30.831	0.423395					TRUE	82.7635	0.305796		TRUE		1	40								N	N
55	C7	FALSE	Sample 3	lag3	UNKNOWN	SYBR	None							30.9936	30.831	0.423395					TRUE	82.7635	0.305796		TRUE		1	40								N	N
77	D5	FALSE	Sample 4	lag3	UNKNOWN	SYBR	None							26.9259	26.9784	0.16924					TRUE	82.8979	0.305796		TRUE		1	40								N	N
78	D6	FALSE	Sample 4	lag3	UNKNOWN	SYBR	None							27.1677	26.9784	0.16924					TRUE	82.7635	0.305796		TRUE		1	40								N	N
79	D7	FALSE	Sample 4	lag3	UNKNOWN	SYBR	None							26.8416	26.9784	0.16924					TRUE	82.7635	0.305796		TRUE		1	40								N	N
101	E5	FALSE	Sample 5	lag3	UNKNOWN	SYBR	None							18.2957	18.348	0.075954					TRUE	83.0323	0.305796		TRUE		1	40								N	N
102	E6	FALSE	Sample 5	lag3	UNKNOWN	SYBR	None							18.4351	18.348	0.075954					TRUE	82.7635	0.305796		TRUE		1	40								N	N
103	E7	FALSE	Sample 5	lag3	UNKNOWN	SYBR	None							18.3132	18.348	0.075954					TRUE	82.8979	0.305796		TRUE		1	40								N	N
125	F5	FALSE	Sample 6	lag3	UNKNOWN	SYBR	None							31.333	30.553	0.734397					TRUE	82.7635	0.305796		TRUE		1	40								Y	N
126	F6	FALSE	Sample 6	lag3	UNKNOWN	SYBR	None							30.4512	30.553	0.734397					TRUE	82.8979	0.305796		TRUE		1	40								Y	N
127	F7	FALSE	Sample 6	lag3	UNKNOWN	SYBR	None							29.8749	30.553	0.734397					TRUE	82.7635	0.305796		TRUE		1	40								Y	N

## Sheet: samples_ACTB
Well	Well Position	Omit	Sample Name	Target Name	Task	Reporter	Quencher	Quantity	Quantity Mean	Quantity SD	RQ	RQ Min	RQ Max	CT	Ct Mean	Ct SD	Delta Ct	Delta Ct Mean	Delta Ct SE	Delta Delta Ct	Automatic Ct Threshold	Tm1	Ct Threshold	Tm2	Automatic Baseline	Tm3	Baseline Start	Baseline End	Comments	Custom1	Custom2	Custom3	Custom4	Custom5	Custom6	HIGHSD	PRFDROP
9	A9	FALSE	Sample 1	actb	UNKNOWN	SYBR	None				1	0.941961	1.06162	17.0534	17.1014	0.041572		-9.65375	0.031069	0	TRUE	82.7635	0.347984		TRUE		1	40								N	N
10	A10	FALSE	Sample 1	actb	UNKNOWN	SYBR	None				1	0.941961	1.06162	17.1236	17.1014	0.041572		-9.65375	0.031069	0	TRUE	82.7635	0.347984		TRUE		1	40								N	N
11	A11	FALSE	Sample 1	actb	UNKNOWN	SYBR	None				1	0.941961	1.06162	17.1272	17.1014	0.041572		-9.65375	0.031069	0	TRUE	83.0323	0.347984		TRUE		1	40								N	N
33	B9	FALSE	Sample 2	actb	UNKNOWN	SYBR	None				3.61991	2.37427	5.51908	17.27	17.3308	0.0565971		-11.5097	0.219155	-1.85596	TRUE	83.0323	0.347984		TRUE		1	40								N	N
34	B10	FALSE	Sample 2	actb	UNKNOWN	SYBR	None				3.61991	2.37427	5.51908	17.3404	17.3308	0.0565971		-11.5097	0.219155	-1.85596	TRUE	83.0323	0.347984		TRUE		1	40								N	N
35	B11	FALSE	Sample 2	actb	UNKNOWN	SYBR	None				3.61991	2.37427	5.51908	17.382	17.3308	0.0565971		-11.5097	0.219155	-1.85596	TRUE	82.7635	0.347984		TRUE		1	40								N	N
57	C9	FALSE	Sample 3	actb	UNKNOWN	SYBR	None				1.59386	0.987038	2.57376	20.5841	20.5047	0.0821465		-10.3263	0.249006	-0.672529	TRUE	82.8979	0.347984		TRUE		1	40								N	N
58	C10	FALSE	Sample 3	actb	UNKNOWN	SYBR	None				1.59386	0.987038	2.57376	20.5099	20.5047	0.0821465		-10.3263	0.249006	-0.672529	TRUE	82.8979	0.347984		TRUE		1	40								N	N
59	C11	FALSE	Sample 3	actb	UNKNOWN	SYBR	None				1.59386	0.987038	2.57376	20.4201	20.5047	0.0821465		-10.3263	0.249006	-0.672529	TRUE	83.0323	0.347984		TRUE		1	40								N	N
81	D9	FALSE	Sample 4	actb	UNKNOWN	SYBR	None				3.13675e-05	2.20715e-05	4.45789e-05	32.0128	32.285	0.267263		5.30662	0.18264	14.9604	TRUE	82.7635	0.347984		TRUE		1	40								N	N
82	D10	FALSE	Sample 4	actb	UNKNOWN	SYBR	None				3.13675e-05	2.20715e-05	4.45789e-05	32.2953	32.285	0.267263		5.30662	0.18264	14.9604	TRUE	82.8979	0.347984		TRUE		1	40								N	N
83	D11	FALSE	Sample 4	actb	UNKNOWN	SYBR	None				3.13675e-05	2.20715e-05	4.45789e-05	32.547	32.285	0.267263		5.30662	0.18264	14.9604	TRUE	82.8979	0.347984		TRUE		1	40								N	N
105	E9	FALSE	Sample 5	actb	UNKNOWN	SYBR	None				0.0153981	0.0135581	0.0174879	14.7961	14.7153	0.0857317		-3.63265	0.0661285	6.0211	TRUE	83.0323	0.347984		TRUE		1	40								N	N
106	E10	FALSE	Sample 5	actb	UNKNOWN	SYBR	None				0.0153981	0.0135581	0.0174879	14.6254	14.7153	0.0857317		-3.63265	0.0661285	6.0211	TRUE	82.8979	0.347984		TRUE		1	40								N	N
107	E11	FALSE	Sample 5	actb	UNKNOWN	SYBR	None				0.0153981	0.0135581	0.0174879	14.7245	14.7153	0.0857317		-3.63265	0.0661285	6.0211	TRUE	82.8979	0.347984		TRUE		1	40								N	N
129	F9	FALSE	Sample 6	actb	UNKNOWN	SYBR	None				19.3585	8.47367	44.2254	16.5345	16.6244	0.116356		-13.9286	0.429293	-4.27489	TRUE	82.8979	0.347984		TRUE		1	40								N	N
130	F10	FALSE	Sample 6	actb	UNKNOWN	SYBR	None				19.3585	8.47367	44.2254	16.5829	16.6244	0.116356		-13.9286	0.429293	-4.27489	TRUE	82.8979	0.347984		TRUE		1	40								N	N
131	F11	FALSE	Sample 6	actb	UNKNOWN	SYBR	None				19.3585	8.47367	44.2254	16.7558	16.6244	0.116356		-13.9286	0.429293	-4.27489	TRUE	82.8979	0.347984		TRUE		1	40								N	N

## Sheet: Melt Curve Raw Data
Block Type	384-Well Block
Calibration Background is expired	No
Calibration Background performed on	2020-12-01 15:18:37 PM CET
Calibration CY5_FROKA is expired	No
Calibration CY5_FROKA performed on	2020-11-24 17:41:56 PM CET
Calibration FAM is expired	No
Calibration FAM performed on	2020-12-01 15:53:09 PM CET
Calibration MELTDOCTOR is expired	Yes
Calibration MELTDOCTOR performed on	2017-03-10 08:21:00 AM CET
Calibration NED is expired	Yes
Calibration NED performed on	2016-02-18 15:02:34 PM CET
Calibration OTHER is expired	Yes
Calibration OTHER performed on	2019-07-25 11:50:32 AM CEST
Calibration ROI is expired	No
Calibration ROI performed on	2020-12-01 15:09:37 PM CET
Calibration ROX is expired	No
Calibration ROX performed on	2020-12-01 15:43:58 PM CET
Calibration SYBR GREEN is expired	No
Calibration SYBR GREEN performed on	2020-08-18 18:06:32 PM CEST
Calibration SYBR is expired	No
Calibration SYBR performed on	2020-12-01 16:32:12 PM CET
Calibration TAMRA is expired	Yes
Calibration TAMRA performed on	2016-02-18 14:55:03 PM CET
Calibration TEXAS RED is expired	Yes
Calibration TEXAS RED performed on	2018-08-22 14:59:16 PM CEST
Calibration Uniformity is expired	No
Calibration Uniformity performed on	2020-12-01 15:36:10 PM CET
Calibration VIC is expired	No
Calibration VIC performed on	2020-12-01 16:02:40 PM CET
Chemistry	SYBR_GREEN
Experiment Barcode
Experiment Comments
Experiment File Name	C:\Applied Biosystems\QuantStudio Real-Time PCR Software\User Files\experiments\Decel\decel 080221 standard curves samples lag3 and actin.eds
Experiment Name	decel 080221 standard curves samples lag3 and actin
Experiment Run End Time	2021-02-08 12:44:39 PM CET
Experiment Type	Comparative Cт (ΔΔCт)
Experiment User Name
Instrument Name	278880137
Instrument Serial Number	278880137
Instrument Type	ViiA 7
Passive Reference	ROX
Quantification Cycle Method	Ct
Signal Smoothing On	true
Stage/ Cycle where Analysis is performed	Stage 2, Step 2
Well	Well Position	Reading	Temperature	Fluorescence	Derivative
1	A1	1	60.1853	5.51336	0.146335
1	A1	2	60.4541	5.54854	0.142113
1	A1	3	60.7229	5.54737	0.140344
1	A1	4	60.9917	5.54346	0.14157
1	A1	5	61.2605	5.49807	0.145239
1	A1	6	61.5292	5.47201	0.150139
1	A1	7	61.798	5.45245	0.155094
1	A1	8	62.0668	5.43437	0.159398
1	A1	9	62.3356	5.39621	0.162836
1	A1	10	62.6044	5.38463	0.165466
1	A1	11	62.8732	5.36513	0.167437
1	A1	12	63.142	5.30978	0.168939
1	A1	13	63.4108	5.30366	0.170192
1	A1	14	63.6796	5.28332	0.171414
1	A1	15	63.9483	5.24379	0.172727
1	A1	16	64.2171	5.22936	0.174188
1	A1	17	64.4859	5.2058	0.175867
1	A1	18	64.7547	5.15188	0.177932
1	A1	19	65.0235	5.14402	0.180561
1	A1	20	65.2923	5.13178	0.183743
1	A1	21	65.5611	5.09315	0.18716
1	A1	22	65.8299	5.05421	0.190255
1	A1	23	66.0986	5.02957	0.192495
1	A1	24	66.3674	4.99703	0.193587
1	A1	25	66.6362	4.97174	0.193563
1	A1	26	66.905	4.9417	0.192713
1	A1	27	67.1738	4.90998	0.191472
1	A1	28	67.4426	4.86651	0.190262
1	A1	29	67.7114	4.86392	0.189376
1	A1	30	67.9802	4.83155	0.188887
1	A1	31	68.249	4.79841	0.188704
1	A1	32	68.5177	4.75451	0.188749
1	A1	33	68.7865	4.74929	0.189077
1	A1	34	69.0553	4.70888	0.189889
1	A1	35	69.3241	4.67957	0.191374
1	A1	36	69.5929	4.65727	0.193549
1	A1	37	69.8617	4.62524	0.196195
1	A1	38	70.1305	4.60292	0.198947
1	A1	39	70.3993	4.55722	0.201433
1	A1	40	70.668	4.51616	0.203351
1	A1	41	70.9368	4.52406	0.204459
1	A1	42	71.2056	4.47253	0.204608
1	A1	43	71.4744	4.42028	0.203821
1	A1	44	71.7432	4.40403	0.202401
1	A1	45	72.012	4.37335	0.200918
1	A1	46	72.2808	4.35604	0.199997
1	A1	47	72.5496	4.31111	0.200075
1	A1	48	72.8184	4.28682	0.201217
1	A1	49	73.0871	4.25951	0.20311
1	A1	50	73.3559	4.22543	0.205185
1	A1	51	73.6247	4.19976	0.206796
1	A1	52	73.8935	4.15628	0.20744
1	A1	53	74.1623	4.12676	0.206945
1	A1	54	74.4311	4.09487	0.205535
1	A1	55	74.6999	4.06018	0.203741
1	A1	56	74.9687	4.04089	0.202191
1	A1	57	75.2374	4.00261	0.201399
1	A1	58	75.5062	3.96902	0.201649
1	A1	59	75.775	3.9557	0.202992
1	A1	60	76.0438	3.91433	0.205305
1	A1	61	76.3126	3.87466	0.208338
1	A1	62	76.5814	3.85718	0.211722
1	A1	63	76.8502	3.82982	0.21497
1	A1	64	77.119	3.78209	0.217568
1	A1	65	77.3878	3.74901	0.219146
1	A1	66	77.6565	3.71838	0.219657
1	A1	67	77.9253	3.67884	0.219445
1	A1	68	78.1941	3.65471	0.219154
1	A1	69	78.4629	3.61636	0.219542
1	A1	70	78.7317	3.58142	0.221346
1	A1	71	79.0005	3.562	0.225287
1	A1	72	79.2693	3.51261	0.232266
1	A1	73	79.5381	3.48107	0.243743
1	A1	74	79.8069	3.46139	0.262362
1	A1	75	80.0756	3.40575	0.292838
1	A1	76	80.3444	3.37405	0.342995
1	A1	77	80.6132	3.33106	0.424456
1	A1	78	80.882	3.28454	0.551963
1	A1	79	81.1508	3.23105	0.739975
1	A1	80	81.4196	3.15743	0.995742
1	A1	81	81.6884	3.06135	1.31004
1	A1	82	81.9572	2.93531	1.64981
1	A1	83	82.226	2.70518	1.9587
1	A1	84	82.4947	2.20422	2.16978
1	A1	85	82.7635	1.39718	2.22798
1	A1	86	83.0323	0.671777	2.11241
1	A1	87	83.3011	0.392597	1.84642
1	A1	88	83.5699	0.340486	1.48904
1	A1	89	83.8387	0.317958	1.11216
1	A1	90	84.1075	0.291852	0.775871
1	A1	91	84.3763	0.272088	0.513563
1	A1	92	84.6451	0.252849	0.330959
1	A1	93	84.9138	0.227457	0.215164
1	A1	94	85.1826	0.213827	0.146315
1	A1	95	85.4514	0.202253	0.10616
1	A1	96	85.7202	0.194171	0.08178
1	A1	97	85.989	0.185486	0.0656344
1	A1	98	86.2578	0.173617	0.0539751
1	A1	99	86.5266	0.17492	0.045153
1	A1	100	86.7953	0.164682	0.0384389
1	A1	101	87.0641	0.162583	0.0333989
1	A1	102	87.3329	0.155185	0.0296574
1	A1	103	87.6017	0.156707	0.0268695
1	A1	104	87.8705	0.147967	0.0247729
1	A1	105	88.1393	0.147919	0.0232202
1	A1	106	88.4081	0.143985	0.0221441
1	A1	107	88.6769	0.142013	0.0214693
1	A1	108	88.9457	0.14032	0.0210293
1	A1	109	89.2144	0.134015	0.020555
1	A1	110	89.4832	0.130171	0.0197573
1	A1	111	89.752	0.127796	0.0184564
1	A1	112	90.0208	0.122709	0.0166753
1	A1	113	90.2896	0.124244	0.0146315
1	A1	114	90.5584	0.125397	0.0126314
1	A1	115	90.8272	0.119696	0.0109312
1	A1	116	91.096	0.119414	0.00964196
1	A1	117	91.3648	0.121071	0.0087168
1	A1	118	91.6335	0.118582	0.00801447
1	A1	119	91.9023	0.11596	0.00740133
1	A1	120	92.1711	0.112663	0.00684262
1	A1	121	92.4399	0.116515	0.00643141
1	A1	122	92.7087	0.114652	0.00632615
1	A1	123	92.9775	0.115252	0.0066211
1	A1	124	93.2463	0.114627	0.00723034
1	A1	125	93.5151	0.110515	0.00787094
1	A1	126	93.7839	0.108188	0.00817171
1	A1	127	94.0526	0.107232	0.00784866
1	A1	128	94.3214	0.103431	0.00684308
1	A1	129	94.5902	0.106104	0.00534341
1	A1	130	94.859	0.106196	0.00368673
2	A2	1	60.1853	5.64526	0.150996
2	A2	2	60.4541	5.64787	0.149428
2	A2	3	60.7229	5.66005	0.149956
2	A2	4	60.9917	5.63788	0.152419
2	A2	5	61.2605	5.61066	0.155791
2	A2	6	61.5292	5.56719	0.158798
2	A2	7	61.798	5.54225	0.160698
2	A2	8	62.0668	5.51208	0.161616
2	A2	9	62.3356	5.50304	0.162221
2	A2	10	62.6044	5.47448	0.163097
2	A2	11	62.8732	5.45602	0.164328
2	A2	12	63.142	5.43151	0.165583
2	A2	13	63.4108	5.37728	0.166573
2	A2	14	63.6796	5.37486	0.167425
2	A2	15	63.9483	5.34378	0.168682
2	A2	16	64.2171	5.30721	0.170901
2	A2	17	64.4859	5.30307	0.174194
2	A2	18	64.7547	5.28469	0.178066
2	A2	19	65.0235	5.22747	0.181676
2	A2	20	65.2923	5.20867	0.184317
2	A2	21	65.5611	5.17466	0.185787
2	A2	22	65.8299	5.14053	0.186402
2	A2	23	66.0986	5.12716	0.186753
2	A2	24	66.3674	5.10098	0.187431
2	A2	25	66.6362	5.05486	0.188863
2	A2	26	66.905	5.01346	0.191229
2	A2	27	67.1738	5.02942	0.19438
2	A2	28	67.4426	4.97778	0.197799
2	A2	29	67.7114	4.93524	0.200708
2	A2	30	67.9802	4.91075	0.202357
2	A2	31	68.249	4.87855	0.202387
2	A2	32	68.5177	4.84404	0.20102
2	A2	33	68.7865	4.80666	0.198987
2	A2	34	69.0553	4.77819	0.197203
2	A2	35	69.3241	4.75894	0.196361
2	A2	36	69.5929	4.73605	0.196654
2	A2	37	69.8617	4.67554	0.197747
2	A2	38	70.1305	4.67647	0.199012
2	A2	39	70.3993	4.63036	0.199896
2	A2	40	70.668	4.59662	0.200233
2	A2	41	70.9368	4.56635	0.200288
2	A2	42	71.2056	4.51951	0.200515
2	A2	43	71.4744	4.52341	0.201154
2	A2	44	71.7432	4.48367	0.201994
2	A2	45	72.012	4.44457	0.202483
2	A2	46	72.2808	4.3992	0.202146
2	A2	47	72.5496	4.37068	0.200971
2	A2	48	72.8184	4.35307	0.199473
2	A2	49	73.0871	4.32115	0.198413
2	A2	50	73.3559	4.28244	0.198431
2	A2	51	73.6247	4.25859	0.199826
2	A2	52	73.8935	4.23377	0.202548
2	A2	53	74.1623	4.19305	0.206295
2	A2	54	74.4311	4.16338	0.2106
2	A2	55	74.6999	4.1265	0.214852
2	A2	56	74.9687	4.10337	0.218346
2	A2	57	75.2374	4.06453	0.220424
2	A2	58	75.5062	4.01715	0.220729
2	A2	59	75.775	3.97205	0.219398
2	A2	60	76.0438	3.9617	0.217047
2	A2	61	76.3126	3.9246	0.214493
2	A2	62	76.5814	3.87688	0.212392
2	A2	63	76.8502	3.86686	0.211006
2	A2	64	77.119	3.83103	0.210261
2	A2	65	77.3878	3.78679	0.209993
2	A2	66	77.6565	3.75353	0.210227
2	A2	67	77.9253	3.72668	0.21123
2	A2	68	78.1941	3.69853	0.213363
2	A2	69	78.4629	3.66544	0.216837
2	A2	70	78.7317	3.63007	0.221652
2	A2	71	79.0005	3.59772	0.227819
2	A2	72	79.2693	3.54724	0.235829
2	A2	73	79.5381	3.52436	0.247194
2	A2	74	79.8069	3.48324	0.265013
2	A2	75	80.0756	3.44296	0.294619
2	A2	76	80.3444	3.41111	0.344343
2	A2	77	80.6132	3.36907	0.426137
2	A2	78	80.882	3.3149	0.555019
2	A2	79	81.1508	3.25226	0.745869
2	A2	80	81.4196	3.18011	1.00648
2	A2	81	81.6884	3.10132	1.32798
2	A2	82	81.9572	2.95762	1.67697
2	A2	83	82.226	2.71822	1.99583
2	A2	84	82.4947	2.20609	2.21562
2	A2	85	82.7635	1.35059	2.2791
2	A2	86	83.0323	0.592834	2.164
2	A2	87	83.3011	0.288485	1.89354
2	A2	88	83.5699	0.238654	1.5279
2	A2	89	83.8387	0.207683	1.14099
2	A2	90	84.1075	0.185049	0.794977
2	A2	91	84.3763	0.166065	0.524751
2	A2	92	84.6451	0.147473	0.336683
2	A2	93	84.9138	0.124785	0.217738
2	A2	94	85.1826	0.104868	0.147451
2	A2	95	85.4514	0.0964365	0.106874
2	A2	96	85.7202	0.0832528	0.0825479
2	A2	97	85.989	0.0791304	0.0666282
2	A2	98	86.2578	0.0689916	0.0552442
2	A2	99	86.5266	0.0619189	0.0467101
2	A2	100	86.7953	0.0571965	0.0402788
2	A2	101	87.0641	0.0525977	0.0354961
2	A2	102	87.3329	0.046601	0.0319657
2	A2	103	87.6017	0.0412001	0.0293239
2	A2	104	87.8705	0.0403581	0.0272855
2	A2	105	88.1393	0.0359864	0.0256756
2	A2	106	88.4081	0.0301956	0.0244136
2	A2	107	88.6769	0.0288642	0.0234568
2	A2	108	88.9457	0.0259825	0.0227323
2	A2	109	89.2144	0.0238739	0.0220953
2	A2	110	89.4832	0.0151019	0.0213419
2	A2	111	89.752	0.0171733	0.0202762
2	A2	112	90.0208	0.00834498	0.0188044
2	A2	113	90.2896	0.0080426	0.0169966
2	A2	114	90.5584	0.00848477	0.0150743
2	A2	115	90.8272	0.00505985	0.0133239
2	A2	116	91.096	0.00587258	0.0119822
2	A2	117	91.3648	0.00202959	0.0111548
2	A2	118	91.6335	0.00377789	0.0107999
2	A2	119	91.9023	-0.00137624	0.0107725
2	A2	120	92.1711	-0.00152466	0.0108917
2	A2	121	92.4399	-0.00475075	0.0109966
2	A2	122	92.7087	-0.00335736	0.0109735
2	A2	123	92.9775	-0.00889103	0.0107574
2	A2	124	93.2463	-0.0100973	0.0103203
2	A2	125	93.5151	-0.00936311	0.00965401
2	A2	126	93.7839	-0.011651	0.0087568
2	A2	127	94.0526	-0.0138996	0.00763168
2	A2	128	94.3214	-0.0143515	0.00630341
2	A2	129	94.5902	-0.0155927	0.00484401
2	A2	130	94.859	-0.0158223	0.00338154
3	A3	1	60.1853	5.61306	0.160183
3	A3	2	60.4541	5.62745	0.158675
3	A3	3	60.7229	5.62264	0.157761
3	A3	4	60.9917	5.60512	0.157237
3	A3	5	61.2605	5.54848	0.156727
3	A3	6	61.5292	5.52818	0.156095
3	A3	7	61.798	5.51603	0.155673
3	A3	8	62.0668	5.48944	0.156138
3	A3	9	62.3356	5.46614	0.158098
3	A3	10	62.6044	5.45303	0.161758
3	A3	11	62.8732	5.42704	0.166814
3	A3	12	63.142	5.38165	0.172567
3	A3	13	63.4108	5.36842	0.178124
3	A3	14	63.6796	5.35874	0.182615
3	A3	15	63.9483	5.30311	0.185413
3	A3	16	64.2171	5.26432	0.186321
3	A3	17	64.4859	5.25413	0.185588
3	A3	18	64.7547	5.21278	0.183727
3	A3	19	65.0235	5.2013	0.181276
3	A3	20	65.2923	5.16893	0.178688
3	A3	21	65.5611	5.13406	0.176427
3	A3	22	65.8299	5.09425	0.175099
3	A3	23	66.0986	5.09259	0.175357
3	A3	24	66.3674	5.06208	0.177638
3	A3	25	66.6362	5.03565	0.181854
3	A3	26	66.905	5.01882	0.187323
3	A3	27	67.1738	4.96114	0.192956
3	A3	28	67.4426	4.94685	0.19758
3	A3	29	67.7114	4.93095	0.20025
3	A3	30	67.9802	4.86641	0.200508
3	A3	31	68.249	4.84604	0.198551
3	A3	32	68.5177	4.81501	0.195239
3	A3	33	68.7865	4.78681	0.191865
3	A3	34	69.0553	4.74825	0.189706
3	A3	35	69.3241	4.74254	0.189557
3	A3	36	69.5929	4.71625	0.191456
3	A3	37	69.8617	4.66248	0.194772
3	A3	38	70.1305	4.65566	0.198558
3	A3	39	70.3993	4.60743	0.201956
3	A3	40	70.668	4.58434	0.204437
3	A3	41	70.9368	4.54306	0.205836
3	A3	42	71.2056	4.51843	0.206231
3	A3	43	71.4744	4.48457	0.205834
3	A3	44	71.7432	4.45268	0.204958
3	A3	45	72.012	4.42427	0.204054
3	A3	46	72.2808	4.36859	0.203626
3	A3	47	72.5496	4.37475	0.204019
3	A3	48	72.8184	4.32912	0.205152
3	A3	49	73.0871	4.30335	0.206447
3	A3	50	73.3559	4.26776	0.207114
3	A3	51	73.6247	4.22801	0.206687
3	A3	52	73.8935	4.1893	0.205409
3	A3	53	74.1623	4.15801	0.204162
3	A3	54	74.4311	4.13726	0.203896
3	A3	55	74.6999	4.12444	0.20498
3	A3	56	74.9687	4.08285	0.206946
3	A3	57	75.2374	4.04316	0.208841
3	A3	58	75.5062	3.98825	0.209886
3	A3	59	75.775	3.97865	0.209951
3	A3	60	76.0438	3.95221	0.209535
3	A3	61	76.3126	3.90646	0.209364
3	A3	62	76.5814	3.88353	0.209936
3	A3	63	76.8502	3.85527	0.21133
3	A3	64	77.119	3.81618	0.213259
3	A3	65	77.3878	3.7859	0.215298
3	A3	66	77.6565	3.7469	0.217101
3	A3	67	77.9253	3.7212	0.218554
3	A3	68	78.1941	3.68212	0.219861
3	A3	69	78.4629	3.64456	0.22156
3	A3	70	78.7317	3.61228	0.224506
3	A3	71	79.0005	3.58123	0.229818
3	A3	72	79.2693	3.55112	0.238956
3	A3	73	79.5381	3.51614	0.254069
3	A3	74	79.8069	3.47338	0.278782
3	A3	75	80.0756	3.43248	0.319361
3	A3	76	80.3444	3.39643	0.385839
3	A3	77	80.6132	3.34835	0.492188
3	A3	78	80.882	3.29778	0.65421
3	A3	79	81.1508	3.22923	0.883927
3	A3	80	81.4196	3.15319	1.18067
3	A3	81	81.6884	3.04166	1.52188
3	A3	82	81.9572	2.86014	1.85935
3	A3	83	82.226	2.50029	2.12677
3	A3	84	82.4947	1.77869	2.25922
3	A3	85	82.7635	0.924823	2.21775
3	A3	86	83.0323	0.418907	2.00651
3	A3	87	83.3011	0.32	1.67236
3	A3	88	83.5699	0.286671	1.2866
3	A3	89	83.8387	0.26586	0.91882
3	A3	90	84.1075	0.246494	0.616165
3	A3	91	84.3763	0.226337	0.396142
3	A3	92	84.6451	0.208159	0.252258
3	A3	93	84.9138	0.1894	0.165699
3	A3	94	85.1826	0.178257	0.116008
3	A3	95	85.4514	0.166299	0.0871419
3	A3	96	85.7202	0.153807	0.0689997
3	A3	97	85.989	0.151235	0.0563078
3	A3	98	86.2578	0.144035	0.0467594
3	A3	99	86.5266	0.13951	0.0394621
3	A3	100	86.7953	0.133596	0.0340031
3	A3	101	87.0641	0.13057	0.0300386
3	A3	102	87.3329	0.123872	0.0272056
3	A3	103	87.6017	0.123066	0.0251745
3	A3	104	87.8705	0.117604	0.0237057
3	A3	105	88.1393	0.116874	0.022643
3	A3	106	88.4081	0.111703	0.0218439
3	A3	107	88.6769	0.112255	0.0211101
3	A3	108	88.9457	0.105485	0.0201908
3	A3	109	89.2144	0.0989016	0.018876
3	A3	110	89.4832	0.0994011	0.017119
3	A3	111	89.752	0.0973916	0.0150869
3	A3	112	90.0208	0.0952467	0.0130846
3	A3	113	90.2896	0.0985351	0.0113919
3	A3	114	90.5584	0.0941688	0.0101227
3	A3	115	90.8272	0.0924328	0.00919541
3	A3	116	91.096	0.0894866	0.00842244
3	A3	117	91.3648	0.0901678	0.00764492
3	A3	118	91.6335	0.0899165	0.00682357
3	A3	119	91.9023	0.0869809	0.0060445
3	A3	120	92.1711	0.0891744	0.00545836
3	A3	121	92.4399	0.0860843	0.00519728
3	A3	122	92.7087	0.0884089	0.00530474
3	A3	123	92.9775	0.0867168	0.00569969
3	A3	124	93.2463	0.0858869	0.00618894
3	A3	125	93.5151	0.0814614	0.00652922
3	A3	126	93.7839	0.0814627	0.00651533
3	A3	127	94.0526	0.0815548	0.00605295
3	A3	128	94.3214	0.0790682	0.00518173
3	A3	129	94.5902	0.0803532	0.00404634
3	A3	130	94.859	0.0775257	0.00283908
5	A5	1	60.1853	5.46056	0.168255
5	A5	2	60.4541	5.4394	0.163966
5	A5	3	60.7229	5.44241	0.161002
5	A5	4	60.9917	5.42848	0.160293
5	A5	5	61.2605	5.41436	0.161814
5	A5	6	61.5292	5.39271	0.16473
5	A5	7	61.798	5.34378	0.168064
5	A5	8	62.0668	5.32742	0.171372
5	A5	9	62.3356	5.30832	0.174848
5	A5	10	62.6044	5.27969	0.178869
5	A5	11	62.8732	5.27872	0.183398
5	A5	12	63.142	5.24675	0.187792
5	A5	13	63.4108	5.1991	0.19115
5	A5	14	63.6796	5.16841	0.192883
5	A5	15	63.9483	5.16125	0.193045
5	A5	16	64.2171	5.12263	0.192278
5	A5	17	64.4859	5.10659	0.191505
5	A5	18	64.7547	5.06495	0.191593
5	A5	19	65.0235	5.04578	0.193127
5	A5	20	65.2923	5.03798	0.196301
5	A5	21	65.5611	4.99195	0.2009
5	A5	22	65.8299	4.97479	0.20639
5	A5	23	66.0986	4.93357	0.212048
5	A5	24	66.3674	4.91349	0.217092
5	A5	25	66.6362	4.88423	0.220829
5	A5	26	66.905	4.84801	0.222804
5	A5	27	67.1738	4.80707	0.22297
5	A5	28	67.4426	4.77626	0.221734
5	A5	29	67.7114	4.76105	0.219797
5	A5	30	67.9802	4.71553	0.217806
5	A5	31	68.249	4.69195	0.216033
5	A5	32	68.5177	4.6784	0.214334
5	A5	33	68.7865	4.63615	0.212466
5	A5	34	69.0553	4.59375	0.210567
5	A5	35	69.3241	4.57496	0.209414
5	A5	36	69.5929	4.53065	0.210138
5	A5	37	69.8617	4.53826	0.213524
5	A5	38	70.1305	4.50118	0.219381
5	A5	39	70.3993	4.47228	0.226456
5	A5	40	70.668	4.43191	0.23305
5	A5	41	70.9368	4.38211	0.237902
5	A5	42	71.2056	4.35705	0.240758
5	A5	43	71.4744	4.32867	0.242312
5	A5	44	71.7432	4.29195	0.243629
5	A5	45	72.012	4.26642	0.24551
5	A5	46	72.2808	4.22217	0.248109
5	A5	47	72.5496	4.2039	0.250956
5	A5	48	72.8184	4.15024	0.253227
5	A5	49	73.0871	4.12988	0.254122
5	A5	50	73.3559	4.07747	0.253169
5	A5	51	73.6247	4.04891	0.250371
5	A5	52	73.8935	4.00672	0.246154
5	A5	53	74.1623	3.98572	0.241199
5	A5	54	74.4311	3.94988	0.236266
5	A5	55	74.6999	3.90953	0.232068
5	A5	56	74.9687	3.88385	0.229167
5	A5	57	75.2374	3.85097	0.227831
5	A5	58	75.5062	3.83257	0.227887
5	A5	59	75.775	3.80094	0.228715
5	A5	60	76.0438	3.75693	0.22948
5	A5	61	76.3126	3.72577	0.229521
5	A5	62	76.5814	3.6928	0.228644
5	A5	63	76.8502	3.66338	0.227153
5	A5	64	77.119	3.63556	0.225627
5	A5	65	77.3878	3.60796	0.224666
5	A5	66	77.6565	3.57385	0.224797
5	A5	67	77.9253	3.53769	0.226537
5	A5	68	78.1941	3.51349	0.23046
5	A5	69	78.4629	3.48489	0.237132
5	A5	70	78.7317	3.44599	0.246934
5	A5	71	79.0005	3.43009	0.259964
5	A5	72	79.2693	3.38068	0.276179
5	A5	73	79.5381	3.33312	0.295875
5	A5	74	79.8069	3.30527	0.320415
5	A5	75	80.0756	3.25636	0.353054
5	A5	76	80.3444	3.20907	0.39966
5	A5	77	80.6132	3.14962	0.469015
5	A5	78	80.882	3.10654	0.572222
5	A5	79	81.1508	3.06034	0.720674
5	A5	80	81.4196	2.97835	0.922249
5	A5	81	81.6884	2.87731	1.17594
5	A5	82	81.9572	2.74289	1.46631
5	A5	83	82.226	2.54652	1.7605
5	A5	84	82.4947	2.24024	2.01092
5	A5	85	82.7635	1.8003	2.16544
5	A5	86	83.0323	1.27027	2.18319
5	A5	87	83.3011	0.718717	2.04989
5	A5	88	83.5699	0.346793	1.78516
5	A5	89	83.8387	0.244874	1.43724
5	A5	90	84.1075	0.234912	1.06716
5	A5	91	84.3763	0.230017	0.729501
5	A5	92	84.6451	0.226616	0.458772
5	A5	93	84.9138	0.227137	0.265679
5	A5	94	85.1826	0.22656	0.142359
5	A5	95	85.4514	0.224102	0.0715956
5	A5	96	85.7202	0.222834	0.0350845
5	A5	97	85.989	0.225987	0.0181711
5	A5	98	86.2578	0.221811	0.0111427
5	A5	99	86.5266	0.220486	0.00847265
5	A5	100	86.7953	0.219604	0.00744072
5	A5	101	87.0641	0.215851	0.00693368
5	A5	102	87.3329	0.219821	0.00664285
5	A5	103	87.6017	0.215559	0.00658412
5	A5	104	87.8705	0.217938	0.00682161
5	A5	105	88.1393	0.215418	0.00732382
5	A5	106	88.4081	0.21362	0.00792725
5	A5	107	88.6769	0.213575	0.00838625
5	A5	108	88.9457	0.210594	0.00847687
5	A5	109	89.2144	0.208057	0.0081055
5	A5	110	89.4832	0.20743	0.00736642
5	A5	111	89.752	0.207881	0.00651153
5	A5	112	90.0208	0.209087	0.00583558
5	A5	113	90.2896	0.207905	0.00553438
5	A5	114	90.5584	0.207251	0.00561559
5	A5	115	90.8272	0.205413	0.00591065
5	A5	116	91.096	0.202523	0.00617537
5	A5	117	91.3648	0.205894	0.00621558
5	A5	118	91.6335	0.199843	0.00597613
5	A5	119	91.9023	0.201504	0.00555876
5	A5	120	92.1711	0.201513	0.00517093
5	A5	121	92.4399	0.201055	0.00502711
5	A5	122	92.7087	0.201122	0.00524266
5	A5	123	92.9775	0.201937	0.00576944
5	A5	124	93.2463	0.197337	0.00640816
5	A5	125	93.5151	0.195711	0.00689108
5	A5	126	93.7839	0.196007	0.00698754
5	A5	127	94.0526	0.196295	0.0065795
5	A5	128	94.3214	0.192421	0.0056857
5	A5	129	94.5902	0.191577	0.00444436
5	A5	130	94.859	0.193161	0.00307062
6	A6	1	60.1853	4.94963	0.148715
6	A6	2	60.4541	4.97365	0.142036
6	A6	3	60.7229	4.98565	0.136538
6	A6	4	60.9917	4.95973	0.13351
6	A6	5	61.2605	4.92528	0.133462
6	A6	6	61.5292	4.92821	0.13616
6	A6	7	61.798	4.89942	0.14096
6	A6	8	62.0668	4.87306	0.147123
6	A6	9	62.3356	4.86618	0.153979
6	A6	10	62.6044	4.83789	0.160943
6	A6	11	62.8732	4.816	0.167529
6	A6	12	63.142	4.77842	0.173373
6	A6	13	63.4108	4.76853	0.178249
6	A6	14	63.6796	4.73058	0.182034
6	A6	15	63.9483	4.71451	0.184641
6	A6	16	64.2171	4.67655	0.186029
6	A6	17	64.4859	4.65984	0.186263
6	A6	18	64.7547	4.62258	0.185618
6	A6	19	65.0235	4.59407	0.184583
6	A6	20	65.2923	4.583	0.183778
6	A6	21	65.5611	4.54565	0.183777
6	A6	22	65.8299	4.5213	0.184939
6	A6	23	66.0986	4.50215	0.18733
6	A6	24	66.3674	4.47611	0.19072
6	A6	25	66.6362	4.44082	0.194651
6	A6	26	66.905	4.41683	0.19854
6	A6	27	67.1738	4.38543	0.201768
6	A6	28	67.4426	4.36899	0.203801
6	A6	29	67.7114	4.31606	0.204349
6	A6	30	67.9802	4.30225	0.203505
6	A6	31	68.249	4.25856	0.201749
6	A6	32	68.5177	4.24273	0.199806
6	A6	33	68.7865	4.20901	0.198359
6	A6	34	69.0553	4.18791	0.19784
6	A6	35	69.3241	4.16439	0.198372
6	A6	36	69.5929	4.11593	0.199881
6	A6	37	69.8617	4.1008	0.202258
6	A6	38	70.1305	4.08359	0.205418
6	A6	39	70.3993	4.03548	0.209268
6	A6	40	70.668	4.00588	0.213616
6	A6	41	70.9368	3.99537	0.218169
6	A6	42	71.2056	3.95425	0.222645
6	A6	43	71.4744	3.90423	0.226955
6	A6	44	71.7432	3.88739	0.231238
6	A6	45	72.012	3.83618	0.235662
6	A6	46	72.2808	3.84065	0.240088
6	A6	47	72.5496	3.78766	0.243862
6	A6	48	72.8184	3.74193	0.246003
6	A6	49	73.0871	3.70683	0.245693
6	A6	50	73.3559	3.6704	0.242773
6	A6	51	73.6247	3.62964	0.237917
6	A6	52	73.8935	3.60931	0.232387
6	A6	53	74.1623	3.55934	0.227508
6	A6	54	74.4311	3.55135	0.224119
6	A6	55	74.6999	3.51261	0.222259
6	A6	56	74.9687	3.48317	0.22123
6	A6	57	75.2374	3.45246	0.220013
6	A6	58	75.5062	3.40344	0.217841
6	A6	59	75.775	3.38432	0.214627
6	A6	60	76.0438	3.34705	0.211011
6	A6	61	76.3126	3.32108	0.208006
6	A6	62	76.5814	3.30547	0.206464
6	A6	63	76.8502	3.26882	0.206671
6	A6	64	77.119	3.24069	0.208286
6	A6	65	77.3878	3.21909	0.210622
6	A6	66	77.6565	3.17111	0.213077
6	A6	67	77.9253	3.14491	0.215437
6	A6	68	78.1941	3.12199	0.217925
6	A6	69	78.4629	3.0844	0.221002
6	A6	70	78.7317	3.0564	0.225141
6	A6	71	79.0005	3.02645	0.230726
6	A6	72	79.2693	2.98655	0.238174
6	A6	73	79.5381	2.96206	0.248221
6	A6	74	79.8069	2.91512	0.262241
6	A6	75	80.0756	2.88523	0.282554
6	A6	76	80.3444	2.85293	0.312715
6	A6	77	80.6132	2.80821	0.357839
6	A6	78	80.882	2.76302	0.424911
6	A6	79	81.1508	2.71775	0.52273
6	A6	80	81.4196	2.64926	0.660812
6	A6	81	81.6884	2.58085	0.846533
6	A6	82	81.9572	2.4842	1.08033
6	A6	83	82.226	2.36968	1.35011
6	A6	84	82.4947	2.17492	1.62752
6	A6	85	82.7635	1.89105	1.8694
6	A6	86	83.0323	1.47885	2.02661
6	A6	87	83.3011	0.963588	2.05858
6	A6	88	83.5699	0.429524	1.9484
6	A6	89	83.8387	0.0430325	1.71093
6	A6	90	84.1075	-0.0781238	1.38934
6	A6	91	84.3763	-0.0941705	1.04082
6	A6	92	84.6451	-0.0933463	0.718432
6	A6	93	84.9138	-0.094494	0.457088
6	A6	94	85.1826	-0.0978267	0.268997
6	A6	95	85.4514	-0.101535	0.147907
6	A6	96	85.7202	-0.101812	0.0777908
6	A6	97	85.989	-0.104569	0.041034
6	A6	98	86.2578	-0.107443	0.0233666
6	A6	99	86.5266	-0.107592	0.0153542
6	A6	100	86.7953	-0.111252	0.011729
6	A6	101	87.0641	-0.111459	0.00997877
6	A6	102	87.3329	-0.112559	0.00906646
6	A6	103	87.6017	-0.111692	0.00859058
6	A6	104	87.8705	-0.11487	0.00836159
6	A6	105	88.1393	-0.116471	0.00825883
6	A6	106	88.4081	-0.118573	0.00822114
6	A6	107	88.6769	-0.117641	0.00825596
6	A6	108	88.9457	-0.118074	0.00840882
6	A6	109	89.2144	-0.120812	0.008701
6	A6	110	89.4832	-0.120755	0.00908271
6	A6	111	89.752	-0.124181	0.00944151
6	A6	112	90.0208	-0.124928	0.00966183
6	A6	113	90.2896	-0.12666	0.00969162
6	A6	114	90.5584	-0.12974	0.00956654
6	A6	115	90.8272	-0.1272	0.00937509
6	A6	116	91.096	-0.128795	0.00919507
6	A6	117	91.3648	-0.131893	0.0090547
6	A6	118	91.6335	-0.133796	0.0089469
6	A6	119	91.9023	-0.135656	0.00887249
6	A6	120	92.1711	-0.133759	0.00885914
6	A6	121	92.4399	-0.133852	0.00893006
6	A6	122	92.7087	-0.139983	0.00905256
6	A6	123	92.9775	-0.138296	0.00912127
6	A6	124	93.2463	-0.140249	0.00899791
6	A6	125	93.5151	-0.143933	0.00857735
6	A6	126	93.7839	-0.142959	0.00783052
6	A6	127	94.0526	-0.143429	0.0068017
6	A6	128	94.3214	-0.145383	0.00557813
6	A6	129	94.5902	-0.144653	0.00426385
6	A6	130	94.859	-0.148213	0.0029708
7	A7	1	60.1853	5.18255	0.178581
7	A7	2	60.4541	5.17606	0.177014
7	A7	3	60.7229	5.14446	0.175081
7	A7	4	60.9917	5.1155	0.173412
7	A7	5	61.2605	5.10189	0.172688
7	A7	6	61.5292	5.09288	0.173252
7	A7	7	61.798	5.05774	0.174886
7	A7	8	62.0668	5.03302	0.176966
7	A7	9	62.3356	5.01639	0.178909
7	A7	10	62.6044	4.97656	0.180579
7	A7	11	62.8732	4.94436	0.182309
7	A7	12	63.142	4.94466	0.184559
7	A7	13	63.4108	4.91346	0.187477
7	A7	14	63.6796	4.89455	0.19074
7	A7	15	63.9483	4.84698	0.193733
7	A7	16	64.2171	4.82974	0.195886
7	A7	17	64.4859	4.79848	0.196871
7	A7	18	64.7547	4.77545	0.196595
7	A7	19	65.0235	4.75832	0.195166
7	A7	20	65.2923	4.72123	0.19296
7	A7	21	65.5611	4.67322	0.190696
7	A7	22	65.8299	4.66078	0.189297
7	A7	23	66.0986	4.66393	0.189531
7	A7	24	66.3674	4.61938	0.19164
7	A7	25	66.6362	4.59121	0.195251
7	A7	26	66.905	4.56364	0.199604
7	A7	27	67.1738	4.54547	0.203889
7	A7	28	67.4426	4.49865	0.207462
7	A7	29	67.7114	4.49138	0.20992
7	A7	30	67.9802	4.45129	0.211114
7	A7	31	68.249	4.40949	0.211168
7	A7	32	68.5177	4.39321	0.21048
7	A7	33	68.7865	4.36702	0.209665
7	A7	34	69.0553	4.33662	0.20942
7	A7	35	69.3241	4.29497	0.210363
7	A7	36	69.5929	4.28576	0.212852
7	A7	37	69.8617	4.25289	0.216837
7	A7	38	70.1305	4.21823	0.221824
7	A7	39	70.3993	4.19575	0.227022
7	A7	40	70.668	4.16265	0.231661
7	A7	41	70.9368	4.10969	0.235357
7	A7	42	71.2056	4.09631	0.238269
7	A7	43	71.4744	4.05147	0.241007
7	A7	44	71.7432	4.03309	0.244292
7	A7	45	72.012	3.98389	0.248565
7	A7	46	72.2808	3.96909	0.253702
7	A7	47	72.5496	3.92502	0.258932
7	A7	48	72.8184	3.88026	0.263007
7	A7	49	73.0871	3.86655	0.264597
7	A7	50	73.3559	3.8018	0.262838
7	A7	51	73.6247	3.76323	0.257774
7	A7	52	73.8935	3.72268	0.250431
7	A7	53	74.1623	3.70691	0.242424
7	A7	54	74.4311	3.67478	0.235275
7	A7	55	74.6999	3.63957	0.229863
7	A7	56	74.9687	3.61862	0.226269
7	A7	57	75.2374	3.57299	0.224043
7	A7	58	75.5062	3.55082	0.222629
7	A7	59	75.775	3.51906	0.221647
7	A7	60	76.0438	3.48749	0.220968
7	A7	61	76.3126	3.46485	0.220597
7	A7	62	76.5814	3.42829	0.220526
7	A7	63	76.8502	3.39155	0.220655
7	A7	64	77.119	3.38142	0.220802
7	A7	65	77.3878	3.33644	0.220836
7	A7	66	77.6565	3.31264	0.220858
7	A7	67	77.9253	3.26413	0.221331
7	A7	68	78.1941	3.25161	0.223014
7	A7	69	78.4629	3.22487	0.226717
7	A7	70	78.7317	3.19007	0.233045
7	A7	71	79.0005	3.16102	0.242333
7	A7	72	79.2693	3.12089	0.254909
7	A7	73	79.5381	3.09323	0.271636
7	A7	74	79.8069	3.0534	0.294584
7	A7	75	80.0756	3.01255	0.327695
7	A7	76	80.3444	2.96662	0.377251
7	A7	77	80.6132	2.93287	0.45188
7	A7	78	80.882	2.8846	0.561714
7	A7	79	81.1508	2.82133	0.716246
7	A7	80	81.4196	2.75429	0.920635
7	A7	81	81.6884	2.6512	1.17082
7	A7	82	81.9572	2.51122	1.44892
7	A7	83	82.226	2.29616	1.72142
7	A7	84	82.4947	1.97951	1.94287
7	A7	85	82.7635	1.56788	2.06626
7	A7	86	83.0323	1.065	2.0575
7	A7	87	83.3011	0.568232	1.90857
7	A7	88	83.5699	0.247374	1.64253
7	A7	89	83.8387	0.171516	1.30712
7	A7	90	84.1075	0.16105	0.959401
7	A7	91	84.3763	0.16394	0.64832
7	A7	92	84.6451	0.161917	0.403125
7	A7	93	84.9138	0.160352	0.23106
7	A7	94	85.1826	0.15788	0.122935
7	A7	95	85.4514	0.158237	0.0618745
7	A7	96	85.7202	0.157669	0.0307679
7	A7	97	85.989	0.154351	0.0163334
7	A7	98	86.2578	0.15563	0.010024
7	A7	99	86.5266	0.151688	0.007151
7	A7	100	86.7953	0.153051	0.00552795
7	A7	101	87.0641	0.150493	0.00434343
7	A7	102	87.3329	0.150543	0.00343502
7	A7	103	87.6017	0.153194	0.00287375
7	A7	104	87.8705	0.152166	0.00273533
7	A7	105	88.1393	0.152453	0.00299076
7	A7	106	88.4081	0.148736	0.00349506
7	A7	107	88.6769	0.15125	0.0040488
7	A7	108	88.9457	0.147739	0.00448407
7	A7	109	89.2144	0.149103	0.00472348
7	A7	110	89.4832	0.146499	0.00478589
7	A7	111	89.752	0.147084	0.00474973
7	A7	112	90.0208	0.147505	0.00470214
7	A7	113	90.2896	0.144947	0.00469991
7	A7	114	90.5584	0.145909	0.00475495
7	A7	115	90.8272	0.143591	0.004838
7	A7	116	91.096	0.144056	0.00489209
7	A7	117	91.3648	0.144091	0.00484882
7	A7	118	91.6335	0.141352	0.00465237
7	A7	119	91.9023	0.141176	0.00428902
7	A7	120	92.1711	0.140051	0.00380878
7	A7	121	92.4399	0.141525	0.00331587
7	A7	122	92.7087	0.141144	0.0029255
7	A7	123	92.9775	0.141452	0.00270979
7	A7	124	93.2463	0.138064	0.00266621
7	A7	125	93.5151	0.140305	0.00272139
7	A7	126	93.7839	0.140241	0.00276216
7	A7	127	94.0526	0.139482	0.00267609
7	A7	128	94.3214	0.134804	0.00239364
7	A7	129	94.5902	0.139724	0.00191913
7	A7	130	94.859	0.136922	0.00133307
9	A9	1	60.1853	5.00393	0.190913
9	A9	2	60.4541	4.99133	0.191558
9	A9	3	60.7229	4.95142	0.190956
9	A9	4	60.9917	4.93141	0.188817
9	A9	5	61.2605	4.90777	0.185413
9	A9	6	61.5292	4.87061	0.181554
9	A9	7	61.798	4.86124	0.178353
9	A9	8	62.0668	4.83243	0.176872
9	A9	9	62.3356	4.80648	0.177803
9	A9	10	62.6044	4.79582	0.181249
9	A9	11	62.8732	4.76101	0.186668
9	A9	12	63.142	4.75121	0.193033
9	A9	13	63.4108	4.70848	0.199118
9	A9	14	63.6796	4.67125	0.203864
9	A9	15	63.9483	4.66504	0.206652
9	A9	16	64.2171	4.62056	0.207453
9	A9	17	64.4859	4.58352	0.206792
9	A9	18	64.7547	4.56819	0.205535
9	A9	19	65.0235	4.52813	0.204572
9	A9	20	65.2923	4.52303	0.204527
9	A9	21	65.5611	4.48789	0.205622
9	A9	22	65.8299	4.44166	0.207728
9	A9	23	66.0986	4.42878	0.210538
9	A9	24	66.3674	4.41093	0.2137
9	A9	25	66.6362	4.35333	0.216888
9	A9	26	66.905	4.34547	0.219813
9	A9	27	67.1738	4.29753	0.222235
9	A9	28	67.4426	4.29128	0.223965
9	A9	29	67.7114	4.22929	0.224856
9	A9	30	67.9802	4.21286	0.224818
9	A9	31	68.249	4.19493	0.223871
9	A9	32	68.5177	4.14668	0.222244
9	A9	33	68.7865	4.10948	0.220422
9	A9	34	69.0553	4.08711	0.219041
9	A9	35	69.3241	4.07064	0.218644
9	A9	36	69.5929	4.02746	0.219429
9	A9	37	69.8617	4.01335	0.221178
9	A9	38	70.1305	3.96069	0.223419
9	A9	39	70.3993	3.93833	0.225642
9	A9	40	70.668	3.91762	0.227455
9	A9	41	70.9368	3.87007	0.2286
9	A9	42	71.2056	3.84632	0.228943
9	A9	43	71.4744	3.81396	0.228488
9	A9	44	71.7432	3.78098	0.227446
9	A9	45	72.012	3.74299	0.226218
9	A9	46	72.2808	3.71331	0.22526
9	A9	47	72.5496	3.70016	0.224871
9	A9	48	72.8184	3.66128	0.225077
9	A9	49	73.0871	3.62694	0.225702
9	A9	50	73.3559	3.58922	0.22658
9	A9	51	73.6247	3.56506	0.227727
9	A9	52	73.8935	3.54014	0.22933
9	A9	53	74.1623	3.49759	0.231576
9	A9	54	74.4311	3.47659	0.234472
9	A9	55	74.6999	3.43606	0.237751
9	A9	56	74.9687	3.40705	0.240919
9	A9	57	75.2374	3.36949	0.243396
9	A9	58	75.5062	3.34651	0.244728
9	A9	59	75.775	3.28976	0.244798
9	A9	60	76.0438	3.26575	0.243907
9	A9	61	76.3126	3.23584	0.242704
9	A9	62	76.5814	3.20188	0.24193
9	A9	63	76.8502	3.17238	0.24214
9	A9	64	77.119	3.13581	0.243519
9	A9	65	77.3878	3.11154	0.245872
9	A9	66	77.6565	3.06704	0.248732
9	A9	67	77.9253	3.03683	0.251526
9	A9	68	78.1941	3.00203	0.253745
9	A9	69	78.4629	2.96788	0.255127
9	A9	70	78.7317	2.92198	0.255859
9	A9	71	79.0005	2.89063	0.256746
9	A9	72	79.2693	2.85345	0.259317
9	A9	73	79.5381	2.82704	0.265909
9	A9	74	79.8069	2.79219	0.279897
9	A9	75	80.0756	2.75685	0.306235
9	A9	76	80.3444	2.71837	0.35222
9	A9	77	80.6132	2.68185	0.427954
9	A9	78	80.882	2.63117	0.545565
9	A9	79	81.1508	2.58834	0.716133
9	A9	80	81.4196	2.53022	0.943943
9	A9	81	81.6884	2.43521	1.2193
9	A9	82	81.9572	2.2959	1.51316
9	A9	83	82.226	2.07421	1.77798
9	A9	84	82.4947	1.69493	1.95782
9	A9	85	82.7635	1.12068	2.00585
9	A9	86	83.0323	0.550588	1.90248
9	A9	87	83.3011	0.237624	1.66456
9	A9	88	83.5699	0.168768	1.34023
9	A9	89	83.8387	0.156617	0.991509
9	A9	90	84.1075	0.14952	0.673601
9	A9	91	84.3763	0.154856	0.420555
9	A9	92	84.6451	0.149584	0.242044
9	A9	93	84.9138	0.147712	0.129415
9	A9	94	85.1826	0.147133	0.0654025
9	A9	95	85.4514	0.143863	0.0323705
9	A9	96	85.7202	0.144673	0.0167157
9	A9	97	85.989	0.143074	0.00978625
9	A9	98	86.2578	0.14406	0.00686214
9	A9	99	86.5266	0.142423	0.00565487
9	A9	100	86.7953	0.1428	0.0051214
9	A9	101	87.0641	0.138836	0.00479224
9	A9	102	87.3329	0.140523	0.00448676
9	A9	103	87.6017	0.137751	0.00420819
9	A9	104	87.8705	0.140967	0.00406696
9	A9	105	88.1393	0.13885	0.00417992
9	A9	106	88.4081	0.138988	0.00457193
9	A9	107	88.6769	0.138379	0.00513115
9	A9	108	88.9457	0.136843	0.00564522
9	A9	109	89.2144	0.134962	0.00590074
9	A9	110	89.4832	0.132898	0.00579178
9	A9	111	89.752	0.132864	0.00537571
9	A9	112	90.0208	0.133811	0.00484529
9	A9	113	90.2896	0.134466	0.00443432
9	A9	114	90.5584	0.131947	0.00431315
9	A9	115	90.8272	0.131295	0.00452688
9	A9	116	91.096	0.132719	0.00499349
9	A9	117	91.3648	0.131572	0.00554652
9	A9	118	91.6335	0.128039	0.00599797
9	A9	119	91.9023	0.127428	0.00620317
9	A9	120	92.1711	0.128724	0.0061117
9	A9	121	92.4399	0.124415	0.00578324
9	A9	122	92.7087	0.126345	0.00535528
9	A9	123	92.9775	0.1255	0.00497091
9	A9	124	93.2463	0.126633	0.00470323
9	A9	125	93.5151	0.124216	0.00452027
9	A9	126	93.7839	0.122369	0.00431343
9	A9	127	94.0526	0.12264	0.00396916
9	A9	128	94.3214	0.121899	0.003437
9	A9	129	94.5902	0.123442	0.00275241
9	A9	130	94.859	0.120213	0.00201075
10	A10	1	60.1853	5.00478	0.187616
10	A10	2	60.4541	4.98645	0.185519
10	A10	3	60.7229	4.98196	0.184091
10	A10	4	60.9917	4.95526	0.183715
10	A10	5	61.2605	4.93932	0.184471
10	A10	6	61.5292	4.90641	0.186232
10	A10	7	61.798	4.85656	0.188799
10	A10	8	62.0668	4.86395	0.191954
10	A10	9	62.3356	4.84187	0.195397
10	A10	10	62.6044	4.80045	0.198739
10	A10	11	62.8732	4.76351	0.201577
10	A10	12	63.142	4.73798	0.203607
10	A10	13	63.4108	4.72586	0.204643
10	A10	14	63.6796	4.69683	0.204637
10	A10	15	63.9483	4.65181	0.203753
10	A10	16	64.2171	4.62096	0.202444
10	A10	17	64.4859	4.6055	0.201358
10	A10	18	64.7547	4.57699	0.201049
10	A10	19	65.0235	4.55822	0.201638
10	A10	20	65.2923	4.53048	0.202773
10	A10	21	65.5611	4.497	0.203911
10	A10	22	65.8299	4.453	0.204727
10	A10	23	66.0986	4.43742	0.205294
10	A10	24	66.3674	4.42131	0.205991
10	A10	25	66.6362	4.38409	0.207248
10	A10	26	66.905	4.35063	0.209347
10	A10	27	67.1738	4.32256	0.212331
10	A10	28	67.4426	4.30382	0.215979
10	A10	29	67.7114	4.27548	0.219803
10	A10	30	67.9802	4.23798	0.223157
10	A10	31	68.249	4.20592	0.225446
10	A10	32	68.5177	4.17556	0.22638
10	A10	33	68.7865	4.13674	0.226096
10	A10	34	69.0553	4.11633	0.225095
10	A10	35	69.3241	4.08114	0.224032
10	A10	36	69.5929	4.05243	0.223484
10	A10	37	69.8617	4.01115	0.223749
10	A10	38	70.1305	4.00023	0.224737
10	A10	39	70.3993	3.96952	0.226019
10	A10	40	70.668	3.92433	0.227038
10	A10	41	70.9368	3.89974	0.227428
10	A10	42	71.2056	3.85501	0.227256
10	A10	43	71.4744	3.84449	0.22703
10	A10	44	71.7432	3.79955	0.227446
10	A10	45	72.012	3.76873	0.229015
10	A10	46	72.2808	3.75536	0.231782
10	A10	47	72.5496	3.71468	0.235282
10	A10	48	72.8184	3.68627	0.238763
10	A10	49	73.0871	3.63543	0.241507
10	A10	50	73.3559	3.61564	0.24306
10	A10	51	73.6247	3.57219	0.243281
10	A10	52	73.8935	3.55739	0.242269
10	A10	53	74.1623	3.50659	0.24031
10	A10	54	74.4311	3.46995	0.23789
10	A10	55	74.6999	3.44045	0.235635
10	A10	56	74.9687	3.42042	0.234135
10	A10	57	75.2374	3.38923	0.2337
10	A10	58	75.5062	3.35207	0.234259
10	A10	59	75.775	3.314	0.235452
10	A10	60	76.0438	3.29183	0.236847
10	A10	61	76.3126	3.25364	0.238126
10	A10	62	76.5814	3.22664	0.239155
10	A10	63	76.8502	3.18672	0.240019
10	A10	64	77.119	3.15825	0.24104
10	A10	65	77.3878	3.12374	0.24278
10	A10	66	77.6565	3.09142	0.245924
10	A10	67	77.9253	3.056	0.250976
10	A10	68	78.1941	3.03717	0.25788
10	A10	69	78.4629	2.98569	0.265809
10	A10	70	78.7317	2.97476	0.273366
10	A10	71	79.0005	2.90052	0.279267
10	A10	72	79.2693	2.8634	0.283262
10	A10	73	79.5381	2.82531	0.286922
10	A10	74	79.8069	2.79138	0.294057
10	A10	75	80.0756	2.75557	0.310784
10	A10	76	80.3444	2.72166	0.345497
10	A10	77	80.6132	2.68913	0.408724
10	A10	78	80.882	2.65091	0.512404
10	A10	79	81.1508	2.59556	0.667648
10	A10	80	81.4196	2.54183	0.880218
10	A10	81	81.6884	2.45596	1.14413
10	A10	82	81.9572	2.33476	1.4358
10	A10	83	82.226	2.13996	1.7128
10	A10	84	82.4947	1.80519	1.92099
10	A10	85	82.7635	1.29397	2.00992
10	A10	86	83.0323	0.710009	1.95108
10	A10	87	83.3011	0.311363	1.75033
10	A10	88	83.5699	0.177286	1.44712
10	A10	89	83.8387	0.154444	1.10053
10	A10	90	84.1075	0.151406	0.768991
10	A10	91	84.3763	0.148925	0.493592
10	A10	92	84.6451	0.149171	0.2914
10	A10	93	84.9138	0.145758	0.158889
10	A10	94	85.1826	0.146447	0.0808611
10	A10	95	85.4514	0.144461	0.0393474
10	A10	96	85.7202	0.144907	0.0192695
10	A10	97	85.989	0.140314	0.0104001
10	A10	98	86.2578	0.143706	0.00687731
10	A10	99	86.5266	0.143016	0.00578033
10	A10	100	86.7953	0.142041	0.00577056
10	A10	101	87.0641	0.140509	0.00619684
10	A10	102	87.3329	0.139472	0.00666678
10	A10	103	87.6017	0.136519	0.00691973
10	A10	104	87.8705	0.137206	0.00682718
10	A10	105	88.1393	0.135084	0.00640023
10	A10	106	88.4081	0.135827	0.0057619
10	A10	107	88.6769	0.134534	0.00509103
10	A10	108	88.9457	0.133436	0.00456122
10	A10	109	89.2144	0.134702	0.00428858
10	A10	110	89.4832	0.133779	0.00429683
10	A10	111	89.752	0.134836	0.00451226
10	A10	112	90.0208	0.130254	0.00479938
10	A10	113	90.2896	0.13085	0.00502553
10	A10	114	90.5584	0.129688	0.00511622
10	A10	115	90.8272	0.130803	0.00506467
10	A10	116	91.096	0.129901	0.00489699
10	A10	117	91.3648	0.127722	0.00463348
10	A10	118	91.6335	0.127524	0.00428651
10	A10	119	91.9023	0.126837	0.00389259
10	A10	120	92.1711	0.12615	0.00354033
10	A10	121	92.4399	0.128817	0.00335657
10	A10	122	92.7087	0.124903	0.0034492
10	A10	123	92.9775	0.126992	0.00384034
10	A10	124	93.2463	0.127335	0.00443064
10	A10	125	93.5151	0.123233	0.00501669
10	A10	126	93.7839	0.122266	0.00535804
10	A10	127	94.0526	0.124735	0.00526756
10	A10	128	94.3214	0.118796	0.00468726
10	A10	129	94.5902	0.119416	0.00371565
10	A10	130	94.859	0.122317	0.00256901
11	A11	1	60.1853	5.0658	0.187306
11	A11	2	60.4541	5.0721	0.185663
11	A11	3	60.7229	5.03042	0.18466
11	A11	4	60.9917	5.03217	0.18467
11	A11	5	61.2605	4.99272	0.185683
11	A11	6	61.5292	4.97542	0.187243
11	A11	7	61.798	4.94091	0.188681
11	A11	8	62.0668	4.92494	0.189521
11	A11	9	62.3356	4.8895	0.18983
11	A11	10	62.6044	4.85263	0.19025
11	A11	11	62.8732	4.83147	0.191647
11	A11	12	63.142	4.83251	0.194515
11	A11	13	63.4108	4.7927	0.198592
11	A11	14	63.6796	4.75996	0.20292
11	A11	15	63.9483	4.73874	0.206339
11	A11	16	64.2171	4.69329	0.208076
11	A11	17	64.4859	4.66891	0.208016
11	A11	18	64.7547	4.65072	0.206583
11	A11	19	65.0235	4.60538	0.204427
11	A11	20	65.2923	4.59785	0.202163
11	A11	21	65.5611	4.56757	0.200367
11	A11	22	65.8299	4.51531	0.199629
11	A11	23	66.0986	4.50799	0.200474
11	A11	24	66.3674	4.4831	0.203087
11	A11	25	66.6362	4.47108	0.207008
11	A11	26	66.905	4.41818	0.211136
11	A11	27	67.1738	4.39825	0.214154
11	A11	28	67.4426	4.37315	0.215183
11	A11	29	67.7114	4.31206	0.214249
11	A11	30	67.9802	4.29842	0.212261
11	A11	31	68.249	4.28509	0.210519
11	A11	32	68.5177	4.2441	0.210035
11	A11	33	68.7865	4.22708	0.211099
11	A11	34	69.0553	4.1924	0.213268
11	A11	35	69.3241	4.16428	0.215746
11	A11	36	69.5929	4.13196	0.217882
11	A11	37	69.8617	4.08912	0.219487
11	A11	38	70.1305	4.07644	0.220833
11	A11	39	70.3993	4.03895	0.222354
11	A11	40	70.668	4.006	0.224276
11	A11	41	70.9368	3.99083	0.226396
11	A11	42	71.2056	3.95148	0.228202
11	A11	43	71.4744	3.91224	0.229205
11	A11	44	71.7432	3.8708	0.22925
11	A11	45	72.012	3.8562	0.228574
11	A11	46	72.2808	3.82279	0.227563
11	A11	47	72.5496	3.78672	0.226454
11	A11	48	72.8184	3.77102	0.225251
11	A11	49	73.0871	3.72116	0.223922
11	A11	50	73.3559	3.68966	0.222665
11	A11	51	73.6247	3.66762	0.221999
11	A11	52	73.8935	3.63819	0.222547
11	A11	53	74.1623	3.61007	0.224662
11	A11	54	74.4311	3.58411	0.22819
11	A11	55	74.6999	3.54941	0.232488
11	A11	56	74.9687	3.50377	0.236693
11	A11	57	75.2374	3.48351	0.240046
11	A11	58	75.5062	3.45083	0.242159
11	A11	59	75.775	3.40995	0.243161
11	A11	60	76.0438	3.36616	0.243698
11	A11	61	76.3126	3.34701	0.244748
11	A11	62	76.5814	3.31466	0.247224
11	A11	63	76.8502	3.28382	0.251488
11	A11	64	77.119	3.24635	0.257041
11	A11	65	77.3878	3.22312	0.262605
11	A11	66	77.6565	3.17693	0.266629
11	A11	67	77.9253	3.12099	0.267964
11	A11	68	78.1941	3.08549	0.266351
11	A11	69	78.4629	3.06077	0.262482
11	A11	70	78.7317	3.02433	0.25769
11	A11	71	79.0005	2.97776	0.253514
11	A11	72	79.2693	2.95242	0.251393
11	A11	73	79.5381	2.9321	0.252633
11	A11	74	79.8069	2.88172	0.25867
11	A11	75	80.0756	2.8613	0.271656
11	A11	76	80.3444	2.82127	0.295301
11	A11	77	80.6132	2.78209	0.335808
11	A11	78	80.882	2.74369	0.40242
11	A11	79	81.1508	2.70503	0.506888
11	A11	80	81.4196	2.66577	0.661038
11	A11	81	81.6884	2.59975	0.871938
11	A11	82	81.9572	2.51786	1.13528
11	A11	83	82.226	2.39161	1.42928
11	A11	84	82.4947	2.2001	1.71304
11	A11	85	82.7635	1.87998	1.93286
11	A11	86	83.0323	1.36586	2.03704
11	A11	87	83.3011	0.782753	1.99405
11	A11	88	83.5699	0.356278	1.80587
11	A11	89	83.8387	0.18534	1.50879
11	A11	90	84.1075	0.155809	1.16073
11	A11	91	84.3763	0.152991	0.821342
11	A11	92	84.6451	0.149115	0.534532
11	A11	93	84.9138	0.14473	0.320415
11	A11	94	85.1826	0.143313	0.177691
11	A11	95	85.4514	0.143647	0.0921646
11	A11	96	85.7202	0.14211	0.0458588
11	A11	97	85.989	0.140452	0.0231127
11	A11	98	86.2578	0.140532	0.0129296
11	A11	99	86.5266	0.140493	0.00873114
11	A11	100	86.7953	0.137951	0.00706678
11	A11	101	87.0641	0.136266	0.00633231
11	A11	102	87.3329	0.135796	0.00589339
11	A11	103	87.6017	0.136761	0.00559522
11	A11	104	87.8705	0.133889	0.00550007
11	A11	105	88.1393	0.135806	0.0057231
11	A11	106	88.4081	0.133927	0.006311
11	A11	107	88.6769	0.134376	0.00716727
11	A11	108	88.9457	0.132338	0.0080496
11	A11	109	89.2144	0.129486	0.00864679
11	A11	110	89.4832	0.125789	0.00870462
11	A11	111	89.752	0.127279	0.00813834
11	A11	112	90.0208	0.125804	0.00707568
11	A11	113	90.2896	0.124864	0.00581307
11	A11	114	90.5584	0.123837	0.00470947
11	A11	115	90.8272	0.127333	0.00406336
11	A11	116	91.096	0.125477	0.00401641
11	A11	117	91.3648	0.125141	0.00451784
11	A11	118	91.6335	0.124489	0.005362
11	A11	119	91.9023	0.119985	0.00627939
11	A11	120	92.1711	0.122319	0.00703389
11	A11	121	92.4399	0.120045	0.00748027
11	A11	122	92.7087	0.118681	0.00757128
11	A11	123	92.9775	0.117059	0.00733512
11	A11	124	93.2463	0.11616	0.00684721
11	A11	125	93.5151	0.115053	0.00619968
11	A11	126	93.7839	0.117364	0.00546649
11	A11	127	94.0526	0.11434	0.00467731
11	A11	128	94.3214	0.114022	0.00382392
11	A11	129	94.5902	0.111477	0.00290234
11	A11	130	94.859	0.1138	0.00195811
25	B1	1	60.1853	5.7183	0.161152
25	B1	2	60.4541	5.72819	0.158825
25	B1	3	60.7229	5.69829	0.157247
25	B1	4	60.9917	5.68739	0.156908
25	B1	5	61.2605	5.66244	0.157936
25	B1	6	61.5292	5.62936	0.1601
25	B1	7	61.798	5.60506	0.16295
25	B1	8	62.0668	5.58451	0.16599
25	B1	9	62.3356	5.54881	0.168773
25	B1	10	62.6044	5.53921	0.170977
25	B1	11	62.8732	5.49088	0.172474
25	B1	12	63.142	5.46489	0.173365
25	B1	13	63.4108	5.44035	0.173934
25	B1	14	63.6796	5.42277	0.174501
25	B1	15	63.9483	5.38394	0.175313
25	B1	16	64.2171	5.35581	0.176494
25	B1	17	64.4859	5.34121	0.178101
25	B1	18	64.7547	5.29049	0.180166
25	B1	19	65.0235	5.28459	0.182684
25	B1	20	65.2923	5.23991	0.185534
25	B1	21	65.5611	5.22157	0.188474
25	B1	22	65.8299	5.19439	0.19121
25	B1	23	66.0986	5.13882	0.193518
25	B1	24	66.3674	5.12697	0.195303
25	B1	25	66.6362	5.08518	0.196537
25	B1	26	66.905	5.07586	0.197151
25	B1	27	67.1738	5.00858	0.197017
25	B1	28	67.4426	5.0073	0.196084
25	B1	29	67.7114	4.96113	0.194582
25	B1	30	67.9802	4.92216	0.19309
25	B1	31	68.249	4.89953	0.192389
25	B1	32	68.5177	4.89133	0.193106
25	B1	33	68.7865	4.82399	0.195337
25	B1	34	69.0553	4.83198	0.198504
25	B1	35	69.3241	4.79019	0.20156
25	B1	36	69.5929	4.74	0.203477
25	B1	37	69.8617	4.69913	0.203732
25	B1	38	70.1305	4.67673	0.202524
25	B1	39	70.3993	4.65759	0.20061
25	B1	40	70.668	4.60915	0.198925
25	B1	41	70.9368	4.57513	0.198184
25	B1	42	71.2056	4.56953	0.198647
25	B1	43	71.4744	4.51991	0.200059
25	B1	44	71.7432	4.49175	0.201781
25	B1	45	72.012	4.45426	0.203048
25	B1	46	72.2808	4.4385	0.203303
25	B1	47	72.5496	4.38337	0.20248
25	B1	48	72.8184	4.33769	0.201073
25	B1	49	73.0871	4.34263	0.199908
25	B1	50	73.3559	4.29864	0.199729
25	B1	51	73.6247	4.25588	0.200806
25	B1	52	73.8935	4.24702	0.202804
25	B1	53	74.1623	4.20915	0.204991
25	B1	54	74.4311	4.1535	0.206658
25	B1	55	74.6999	4.13575	0.207512
25	B1	56	74.9687	4.09566	0.207793
25	B1	57	75.2374	4.06185	0.20808
25	B1	58	75.5062	4.03736	0.208895
25	B1	59	75.775	4.00483	0.210357
25	B1	60	76.0438	3.97446	0.212101
25	B1	61	76.3126	3.92905	0.213475
25	B1	62	76.5814	3.89647	0.213899
25	B1	63	76.8502	3.862	0.213152
25	B1	64	77.119	3.82919	0.211458
25	B1	65	77.3878	3.79078	0.209375
25	B1	66	77.6565	3.766	0.207587
25	B1	67	77.9253	3.72919	0.206739
25	B1	68	78.1941	3.70281	0.207376
25	B1	69	78.4629	3.66381	0.209968
25	B1	70	78.7317	3.63171	0.214991
25	B1	71	79.0005	3.60624	0.22297
25	B1	72	79.2693	3.56116	0.234544
25	B1	73	79.5381	3.53053	0.250676
25	B1	74	79.8069	3.50262	0.273262
25	B1	75	80.0756	3.4463	0.306239
25	B1	76	80.3444	3.38961	0.357039
25	B1	77	80.6132	3.35334	0.43763
25	B1	78	80.882	3.29799	0.563936
25	B1	79	81.1508	3.23623	0.752171
25	B1	80	81.4196	3.18447	1.01144
25	B1	81	81.6884	3.07344	1.33387
25	B1	82	81.9572	2.92798	1.68668
25	B1	83	82.226	2.68414	2.01212
25	B1	84	82.4947	2.17456	2.23989
25	B1	85	82.7635	1.31809	2.31004
25	B1	86	83.0323	0.506721	2.1967
25	B1	87	83.3011	0.130491	1.92025
25	B1	88	83.5699	0.0776231	1.5403
25	B1	89	83.8387	0.066081	1.13301
25	B1	90	84.1075	0.0573439	0.764856
25	B1	91	84.3763	0.0475588	0.475333
25	B1	92	84.6451	0.0510744	0.274084
25	B1	93	84.9138	0.0481797	0.149252
25	B1	94	85.1826	0.0405187	0.0796377
25	B1	95	85.4514	0.0375878	0.044402
25	B1	96	85.7202	0.0352318	0.0278864
25	B1	97	85.989	0.0331611	0.0203552
25	B1	98	86.2578	0.0314532	0.0166629
25	B1	99	86.5266	0.0276321	0.0145073
25	B1	100	86.7953	0.0219403	0.0130637
25	B1	101	87.0641	0.0267486	0.0121391
25	B1	102	87.3329	0.0248051	0.0117153
25	B1	103	87.6017	0.0194608	0.0117401
25	B1	104	87.8705	0.0159917	0.0120746
25	B1	105	88.1393	0.019626	0.0125229
25	B1	106	88.4081	0.0134209	0.0128851
25	B1	107	88.6769	0.0130961	0.0130049
25	B1	108	88.9457	0.0080389	0.0128101
25	B1	109	89.2144	0.00370849	0.0123408
25	B1	110	89.4832	0.00886047	0.0117358
25	B1	111	89.752	0.00572109	0.0111645
25	B1	112	90.0208	0.00188573	0.0107379
25	B1	113	90.2896	0.00104498	0.010461
25	B1	114	90.5584	-0.000709157	0.0102559
25	B1	115	90.8272	-0.00117733	0.0100295
25	B1	116	91.096	-0.00616532	0.00973012
25	B1	117	91.3648	-0.00339379	0.00936085
25	B1	118	91.6335	-0.00650048	0.00896137
25	B1	119	91.9023	-0.00807351	0.00858527
25	B1	120	92.1711	-0.00936143	0.00828599
25	B1	121	92.4399	-0.0128575	0.00810262
25	B1	122	92.7087	-0.0058788	0.00803839
25	B1	123	92.9775	-0.0137702	0.00804491
25	B1	124	93.2463	-0.0155482	0.00803225
25	B1	125	93.5151	-0.0177827	0.00790158
25	B1	126	93.7839	-0.0140228	0.00757119
25	B1	127	94.0526	-0.0171611	0.00697901
25	B1	128	94.3214	-0.01879	0.00608252
25	B1	129	94.5902	-0.0239523	0.00488633
25	B1	130	94.859	-0.0221853	0.00348565
26	B2	1	60.1853	5.36764	0.128875
26	B2	2	60.4541	5.41971	0.120168
26	B2	3	60.7229	5.43575	0.114299
26	B2	4	60.9917	5.41281	0.113151
26	B2	5	61.2605	5.41503	0.117116
26	B2	6	61.5292	5.34166	0.125087
26	B2	7	61.798	5.38067	0.135022
26	B2	8	62.0668	5.34016	0.14468
26	B2	9	62.3356	5.29638	0.152274
26	B2	10	62.6044	5.28916	0.156931
26	B2	11	62.8732	5.23687	0.158868
26	B2	12	63.142	5.21104	0.159199
26	B2	13	63.4108	5.20064	0.159372
26	B2	14	63.6796	5.1915	0.160518
26	B2	15	63.9483	5.14011	0.163039
26	B2	16	64.2171	5.13312	0.166583
26	B2	17	64.4859	5.09453	0.170324
26	B2	18	64.7547	5.06587	0.173351
26	B2	19	65.0235	5.05613	0.175
26	B2	20	65.2923	4.99927	0.175087
26	B2	21	65.5611	4.97323	0.173983
26	B2	22	65.8299	4.95628	0.172516
26	B2	23	66.0986	4.92373	0.17169
26	B2	24	66.3674	4.90618	0.172319
26	B2	25	66.6362	4.86605	0.17469
26	B2	26	66.905	4.85412	0.178433
26	B2	27	67.1738	4.82135	0.182634
26	B2	28	67.4426	4.79412	0.186219
26	B2	29	67.7114	4.75863	0.188427
26	B2	30	67.9802	4.7005	0.189145
26	B2	31	68.249	4.69668	0.188841
26	B2	32	68.5177	4.66753	0.188211
26	B2	33	68.7865	4.64204	0.18775
26	B2	34	69.0553	4.60243	0.1876
26	B2	35	69.3241	4.56975	0.187695
26	B2	36	69.5929	4.54016	0.188001
26	B2	37	69.8617	4.5128	0.188565
26	B2	38	70.1305	4.47843	0.189366
26	B2	39	70.3993	4.46693	0.190153
26	B2	40	70.668	4.42254	0.190467
26	B2	41	70.9368	4.38298	0.189912
26	B2	42	71.2056	4.35137	0.188427
26	B2	43	71.4744	4.33664	0.186369
26	B2	44	71.7432	4.28907	0.184333
26	B2	45	72.012	4.26933	0.18285
26	B2	46	72.2808	4.2538	0.182175
26	B2	47	72.5496	4.21195	0.182269
26	B2	48	72.8184	4.17114	0.182943
26	B2	49	73.0871	4.16875	0.183991
26	B2	50	73.3559	4.11496	0.185255
26	B2	51	73.6247	4.10158	0.186589
26	B2	52	73.8935	4.06242	0.187817
26	B2	53	74.1623	4.03862	0.188766
26	B2	54	74.4311	3.99822	0.189363
26	B2	55	74.6999	3.97496	0.189717
26	B2	56	74.9687	3.935	0.190123
26	B2	57	75.2374	3.91041	0.190925
26	B2	58	75.5062	3.89167	0.192341
26	B2	59	75.775	3.84642	0.194333
26	B2	60	76.0438	3.81897	0.196607
26	B2	61	76.3126	3.79424	0.198763
26	B2	62	76.5814	3.7501	0.200486
26	B2	63	76.8502	3.72034	0.201678
26	B2	64	77.119	3.68904	0.202486
26	B2	65	77.3878	3.65926	0.203212
26	B2	66	77.6565	3.62707	0.204194
26	B2	67	77.9253	3.58793	0.2057
26	B2	68	78.1941	3.55947	0.207885
26	B2	69	78.4629	3.53254	0.210854
26	B2	70	78.7317	3.49408	0.21485
26	B2	71	79.0005	3.44936	0.220531
26	B2	72	79.2693	3.41888	0.229253
26	B2	73	79.5381	3.3857	0.243394
26	B2	74	79.8069	3.36139	0.266849
26	B2	75	80.0756	3.31673	0.305856
26	B2	76	80.3444	3.2627	0.369996
26	B2	77	80.6132	3.22592	0.472483
26	B2	78	80.882	3.16374	0.628323
26	B2	79	81.1508	3.11898	0.849033
26	B2	80	81.4196	3.03096	1.13412
26	B2	81	81.6884	2.91091	1.46221
26	B2	82	81.9572	2.72873	1.78742
26	B2	83	82.226	2.36463	2.04609
26	B2	84	82.4947	1.66461	2.1752
26	B2	85	82.7635	0.825667	2.13575
26	B2	86	83.0323	0.273492	1.92977
26	B2	87	83.3011	0.150101	1.60099
26	B2	88	83.5699	0.133416	1.21827
26	B2	89	83.8387	0.12004	0.850591
26	B2	90	84.1075	0.118178	0.546301
26	B2	91	84.3763	0.117709	0.324957
26	B2	92	84.6451	0.112784	0.181804
26	B2	93	84.9138	0.104384	0.0987831
26	B2	94	85.1826	0.0990651	0.0552002
26	B2	95	85.4514	0.100746	0.0341552
26	B2	96	85.7202	0.095483	0.0244916
26	B2	97	85.989	0.093227	0.0199731
26	B2	98	86.2578	0.090905	0.0175723
26	B2	99	86.5266	0.0869361	0.0159886
26	B2	100	86.7953	0.0834418	0.0147255
26	B2	101	87.0641	0.0826738	0.0136282
26	B2	102	87.3329	0.0812703	0.0126837
26	B2	103	87.6017	0.0768632	0.0119408
26	B2	104	87.8705	0.075958	0.0114672
26	B2	105	88.1393	0.0781296	0.0113077
26	B2	106	88.4081	0.0741263	0.0114381
26	B2	107	88.6769	0.0718556	0.0117425
26	B2	108	88.9457	0.0692085	0.0120414
26	B2	109	89.2144	0.0678712	0.0121653
26	B2	110	89.4832	0.0627968	0.0120331
26	B2	111	89.752	0.0652264	0.0116844
26	B2	112	90.0208	0.0611487	0.0112483
26	B2	113	90.2896	0.0596675	0.0108677
26	B2	114	90.5584	0.0605725	0.0106231
26	B2	115	90.8272	0.0563709	0.0104935
26	B2	116	91.096	0.0562945	0.0103772
26	B2	117	91.3648	0.0538073	0.010166
26	B2	118	91.6335	0.0486318	0.0098294
26	B2	119	91.9023	0.0497018	0.00945223
26	B2	120	92.1711	0.0521329	0.0091883
26	B2	121	92.4399	0.0487062	0.00915389
26	B2	122	92.7087	0.0480788	0.00933789
26	B2	123	92.9775	0.0430248	0.009595
26	B2	124	93.2463	0.0425605	0.00972227
26	B2	125	93.5151	0.0419742	0.00955495
26	B2	126	93.7839	0.0385954	0.00901641
26	B2	127	94.0526	0.0394235	0.00810998
26	B2	128	94.3214	0.0367855	0.00689028
26	B2	129	94.5902	0.0360198	0.00545124
26	B2	130	94.859	0.0333143	0.00392995
27	B3	1	60.1853	5.87104	0.167885
27	B3	2	60.4541	5.8215	0.168129
27	B3	3	60.7229	5.81791	0.16812
27	B3	4	60.9917	5.78036	0.168076
27	B3	5	61.2605	5.76051	0.168384
27	B3	6	61.5292	5.74012	0.169304
27	B3	7	61.798	5.70763	0.170697
27	B3	8	62.0668	5.69046	0.171993
27	B3	9	62.3356	5.65791	0.172453
27	B3	10	62.6044	5.62823	0.171639
27	B3	11	62.8732	5.58721	0.169758
27	B3	12	63.142	5.57075	0.167686
27	B3	13	63.4108	5.54363	0.166582
27	B3	14	63.6796	5.52887	0.167368
27	B3	15	63.9483	5.50757	0.170328
27	B3	16	64.2171	5.47022	0.175059
27	B3	17	64.4859	5.44935	0.180699
27	B3	18	64.7547	5.41959	0.186231
27	B3	19	65.0235	5.38173	0.19073
27	B3	20	65.2923	5.35967	0.193531
27	B3	21	65.5611	5.33859	0.194372
27	B3	22	65.8299	5.26268	0.193526
27	B3	23	66.0986	5.27329	0.191785
27	B3	24	66.3674	5.21763	0.190216
27	B3	25	66.6362	5.20831	0.189757
27	B3	26	66.905	5.18505	0.190818
27	B3	27	67.1738	5.13968	0.193115
27	B3	28	67.4426	5.11689	0.195821
27	B3	29	67.7114	5.08859	0.197886
27	B3	30	67.9802	5.05831	0.19847
27	B3	31	68.249	5.00882	0.197253
27	B3	32	68.5177	4.98046	0.194569
27	B3	33	68.7865	4.95836	0.191282
27	B3	34	69.0553	4.93723	0.188483
27	B3	35	69.3241	4.88453	0.187122
27	B3	36	69.5929	4.87716	0.187697
27	B3	37	69.8617	4.85632	0.1901
27	B3	38	70.1305	4.80668	0.193664
27	B3	39	70.3993	4.79491	0.197406
27	B3	40	70.668	4.74515	0.200368
27	B3	41	70.9368	4.71826	0.201949
27	B3	42	71.2056	4.6891	0.202056
27	B3	43	71.4744	4.64785	0.201027
27	B3	44	71.7432	4.60984	0.199395
27	B3	45	72.012	4.61114	0.197637
27	B3	46	72.2808	4.55989	0.196054
27	B3	47	72.5496	4.52053	0.194842
27	B3	48	72.8184	4.50691	0.194207
27	B3	49	73.0871	4.45921	0.194391
27	B3	50	73.3559	4.45751	0.19555
27	B3	51	73.6247	4.40439	0.197612
27	B3	52	73.8935	4.39042	0.200265
27	B3	53	74.1623	4.34188	0.203097
27	B3	54	74.4311	4.31008	0.205764
27	B3	55	74.6999	4.2907	0.208043
27	B3	56	74.9687	4.25087	0.20978
27	B3	57	75.2374	4.21348	0.210775
27	B3	58	75.5062	4.17572	0.21076
27	B3	59	75.775	4.16616	0.209478
27	B3	60	76.0438	4.101	0.206861
27	B3	61	76.3126	4.08629	0.203216
27	B3	62	76.5814	4.04776	0.199305
27	B3	63	76.8502	4.01667	0.196248
27	B3	64	77.119	3.99655	0.195192
27	B3	65	77.3878	3.961	0.196869
27	B3	66	77.6565	3.9499	0.201257
27	B3	67	77.9253	3.90372	0.207528
27	B3	68	78.1941	3.88777	0.214398
27	B3	69	78.4629	3.82314	0.22072
27	B3	70	78.7317	3.78924	0.226038
27	B3	71	79.0005	3.76946	0.230891
27	B3	72	79.2693	3.7209	0.236819
27	B3	73	79.5381	3.69239	0.246311
27	B3	74	79.8069	3.65116	0.263001
27	B3	75	80.0756	3.61909	0.29229
27	B3	76	80.3444	3.57907	0.342337
27	B3	77	80.6132	3.54067	0.424919
27	B3	78	80.882	3.48705	0.555074
27	B3	79	81.1508	3.41798	0.748028
27	B3	80	81.4196	3.36286	1.01235
27	B3	81	81.6884	3.25957	1.34033
27	B3	82	81.9572	3.1295	1.69963
27	B3	83	82.226	2.87637	2.03277
27	B3	84	82.4947	2.37274	2.26896
27	B3	85	82.7635	1.54549	2.34694
27	B3	86	83.0323	0.731793	2.23915
27	B3	87	83.3011	0.334215	1.96457
27	B3	88	83.5699	0.27315	1.58233
27	B3	89	83.8387	0.258698	1.16926
27	B3	90	84.1075	0.251668	0.793303
27	B3	91	84.3763	0.244614	0.495594
27	B3	92	84.6451	0.240973	0.28703
27	B3	93	84.9138	0.235964	0.156397
27	B3	94	85.1826	0.234548	0.0826103
27	B3	95	85.4514	0.231453	0.0446428
27	B3	96	85.7202	0.230383	0.0265343
27	B3	97	85.989	0.225734	0.0182389
27	B3	98	86.2578	0.225616	0.0143269
27	B3	99	86.5266	0.223416	0.0122369
27	B3	100	86.7953	0.220313	0.0109088
27	B3	101	87.0641	0.219985	0.00996052
27	B3	102	87.3329	0.219703	0.00928046
27	B3	103	87.6017	0.214314	0.00885589
27	B3	104	87.8705	0.21671	0.00870011
27	B3	105	88.1393	0.215872	0.00880252
27	B3	106	88.4081	0.213329	0.0090844
27	B3	107	88.6769	0.213666	0.00938766
27	B3	108	88.9457	0.209328	0.0095233
27	B3	109	89.2144	0.20438	0.00936141
27	B3	110	89.4832	0.207925	0.00890538
27	B3	111	89.752	0.206716	0.00829295
27	B3	112	90.0208	0.204086	0.00772311
27	B3	113	90.2896	0.203208	0.00735618
27	B3	114	90.5584	0.20385	0.00724587
27	B3	115	90.8272	0.202809	0.00732832
27	B3	116	91.096	0.200201	0.00746028
27	B3	117	91.3648	0.196727	0.0074835
27	B3	118	91.6335	0.200303	0.00728998
27	B3	119	91.9023	0.194558	0.00686833
27	B3	120	92.1711	0.194901	0.00631486
27	B3	121	92.4399	0.196246	0.00580209
27	B3	122	92.7087	0.192632	0.00550961
27	B3	123	92.9775	0.196409	0.00553912
27	B3	124	93.2463	0.194079	0.00585085
27	B3	125	93.5151	0.191072	0.006259
27	B3	126	93.7839	0.190638	0.00649985
27	B3	127	94.0526	0.187249	0.00634362
27	B3	128	94.3214	0.18834	0.00569298
27	B3	129	94.5902	0.185928	0.00462092
27	B3	130	94.859	0.18598	0.00333283
29	B5	1	60.1853	5.3482	0.178382
29	B5	2	60.4541	5.32632	0.177767
29	B5	3	60.7229	5.30945	0.175724
29	B5	4	60.9917	5.26832	0.172322
29	B5	5	61.2605	5.25134	0.168201
29	B5	6	61.5292	5.22857	0.164421
29	B5	7	61.798	5.21331	0.162108
29	B5	8	62.0668	5.17657	0.16208
29	B5	9	62.3356	5.1719	0.164555
29	B5	10	62.6044	5.14179	0.169122
29	B5	11	62.8732	5.13292	0.174928
29	B5	12	63.142	5.08214	0.181029
29	B5	13	63.4108	5.06371	0.186708
29	B5	14	63.6796	5.03329	0.191601
29	B5	15	63.9483	5.01453	0.195607
29	B5	16	64.2171	4.98099	0.198703
29	B5	17	64.4859	4.9439	0.200819
29	B5	18	64.7547	4.92143	0.201845
29	B5	19	65.0235	4.89817	0.201755
29	B5	20	65.2923	4.8534	0.200729
29	B5	21	65.5611	4.82492	0.199239
29	B5	22	65.8299	4.8114	0.197981
29	B5	23	66.0986	4.76784	0.197663
29	B5	24	66.3674	4.74373	0.198702
29	B5	25	66.6362	4.7294	0.200976
29	B5	26	66.905	4.69032	0.203787
29	B5	27	67.1738	4.67102	0.206171
29	B5	28	67.4426	4.62281	0.207384
29	B5	29	67.7114	4.58932	0.207329
29	B5	30	67.9802	4.56317	0.206585
29	B5	31	68.249	4.54339	0.20608
29	B5	32	68.5177	4.51045	0.206561
29	B5	33	68.7865	4.48423	0.208298
29	B5	34	69.0553	4.46008	0.211129
29	B5	35	69.3241	4.41565	0.214723
29	B5	36	69.5929	4.37566	0.218791
29	B5	37	69.8617	4.3663	0.223034
29	B5	38	70.1305	4.33147	0.226977
29	B5	39	70.3993	4.29466	0.229965
29	B5	40	70.668	4.25704	0.23147
29	B5	41	70.9368	4.20959	0.231544
29	B5	42	71.2056	4.181	0.231004
29	B5	43	71.4744	4.1533	0.231126
29	B5	44	71.7432	4.12888	0.232987
29	B5	45	72.012	4.09422	0.236818
29	B5	46	72.2808	4.05845	0.241809
29	B5	47	72.5496	4.0319	0.246433
29	B5	48	72.8184	3.9823	0.249155
29	B5	49	73.0871	3.93636	0.249066
29	B5	50	73.3559	3.89122	0.246181
29	B5	51	73.6247	3.88362	0.241268
29	B5	52	73.8935	3.83718	0.235409
29	B5	53	74.1623	3.79216	0.229574
29	B5	54	74.4311	3.77447	0.224386
29	B5	55	74.6999	3.74295	0.220106
29	B5	56	74.9687	3.70739	0.216757
29	B5	57	75.2374	3.67609	0.214285
29	B5	58	75.5062	3.64715	0.212692
29	B5	59	75.775	3.61559	0.212067
29	B5	60	76.0438	3.58847	0.212474
29	B5	61	76.3126	3.55742	0.213788
29	B5	62	76.5814	3.52792	0.215589
29	B5	63	76.8502	3.50696	0.217268
29	B5	64	77.119	3.45828	0.218318
29	B5	65	77.3878	3.42332	0.218649
29	B5	66	77.6565	3.39291	0.218686
29	B5	67	77.9253	3.3756	0.21916
29	B5	68	78.1941	3.33886	0.220748
29	B5	69	78.4629	3.30756	0.223805
29	B5	70	78.7317	3.27369	0.228376
29	B5	71	79.0005	3.23804	0.23445
29	B5	72	79.2693	3.20547	0.242304
29	B5	73	79.5381	3.17665	0.252867
29	B5	74	79.8069	3.13421	0.268108
29	B5	75	80.0756	3.09062	0.291515
29	B5	76	80.3444	3.06209	0.328668
29	B5	77	80.6132	3.02585	0.387767
29	B5	78	80.882	2.97354	0.479695
29	B5	79	81.1508	2.92312	0.61684
29	B5	80	81.4196	2.85729	0.809687
29	B5	81	81.6884	2.78074	1.0608
29	B5	82	81.9572	2.6699	1.35749
29	B5	83	82.226	2.50446	1.66669
29	B5	84	82.4947	2.22962	1.93683
29	B5	85	82.7635	1.76091	2.10936
29	B5	86	83.0323	1.12847	2.13773
29	B5	87	83.3011	0.51063	2.00579
29	B5	88	83.5699	0.188561	1.73598
29	B5	89	83.8387	0.132642	1.38217
29	B5	90	84.1075	0.125335	1.01047
29	B5	91	84.3763	0.126084	0.677552
29	B5	92	84.6451	0.123037	0.416695
29	B5	93	84.9138	0.122843	0.235553
29	B5	94	85.1826	0.120745	0.123303
29	B5	95	85.4514	0.119481	0.0610216
29	B5	96	85.7202	0.118043	0.0300588
29	B5	97	85.989	0.121478	0.0162743
29	B5	98	86.2578	0.11583	0.0107372
29	B5	99	86.5266	0.115967	0.00860667
29	B5	100	86.7953	0.11097	0.00762707
29	B5	101	87.0641	0.114791	0.00693053
29	B5	102	87.3329	0.111516	0.00628277
29	B5	103	87.6017	0.110602	0.00567839
29	B5	104	87.8705	0.110518	0.00516361
29	B5	105	88.1393	0.109341	0.00478596
29	B5	106	88.4081	0.110177	0.00458867
29	B5	107	88.6769	0.107861	0.00459795
29	B5	108	88.9457	0.109369	0.00479393
29	B5	109	89.2144	0.108606	0.00509055
29	B5	110	89.4832	0.105555	0.00535362
29	B5	111	89.752	0.104542	0.00545721
29	B5	112	90.0208	0.104074	0.00534601
29	B5	113	90.2896	0.104808	0.00506225
29	B5	114	90.5584	0.101997	0.00472126
29	B5	115	90.8272	0.103811	0.00445355
29	B5	116	91.096	0.10303	0.00435082
29	B5	117	91.3648	0.10091	0.00443954
29	B5	118	91.6335	0.101503	0.00468407
29	B5	119	91.9023	0.101018	0.00500544
29	B5	120	92.1711	0.099108	0.00530743
29	B5	121	92.4399	0.0989618	0.00550778
29	B5	122	92.7087	0.0973441	0.00557035
29	B5	123	92.9775	0.0945275	0.00551743
29	B5	124	93.2463	0.0975155	0.00540338
29	B5	125	93.5151	0.0969191	0.00525697
29	B5	126	93.7839	0.0952694	0.005037
29	B5	127	94.0526	0.0924737	0.00464817
29	B5	128	94.3214	0.0903221	0.00401572
29	B5	129	94.5902	0.0941331	0.00316027
29	B5	130	94.859	0.0922541	0.00220923
30	B6	1	60.1853	5.19993	0.147027
30	B6	2	60.4541	5.24529	0.141763
30	B6	3	60.7229	5.24389	0.137365
30	B6	4	60.9917	5.21863	0.134526
30	B6	5	61.2605	5.19523	0.133581
30	B6	6	61.5292	5.14	0.134726
30	B6	7	61.798	5.15406	0.138121
30	B6	8	62.0668	5.14538	0.143658
30	B6	9	62.3356	5.11763	0.150679
30	B6	10	62.6044	5.09182	0.158034
30	B6	11	62.8732	5.05385	0.164552
30	B6	12	63.142	5.03691	0.169591
30	B6	13	63.4108	4.99435	0.17323
30	B6	14	63.6796	4.978	0.175977
30	B6	15	63.9483	4.95975	0.178255
30	B6	16	64.2171	4.93548	0.180101
30	B6	17	64.4859	4.89479	0.181258
30	B6	18	64.7547	4.85999	0.181569
30	B6	19	65.0235	4.84258	0.18125
30	B6	20	65.2923	4.80816	0.180874
30	B6	21	65.5611	4.78632	0.181056
30	B6	22	65.8299	4.76752	0.182129
30	B6	23	66.0986	4.73166	0.184017
30	B6	24	66.3674	4.69833	0.186351
30	B6	25	66.6362	4.68789	0.188684
30	B6	26	66.905	4.62899	0.190608
30	B6	27	67.1738	4.61833	0.191766
30	B6	28	67.4426	4.60259	0.191859
30	B6	29	67.7114	4.54881	0.190728
30	B6	30	67.9802	4.5164	0.188512
30	B6	31	68.249	4.49481	0.185681
30	B6	32	68.5177	4.47363	0.182865
30	B6	33	68.7865	4.44062	0.180586
30	B6	34	69.0553	4.42215	0.179113
30	B6	35	69.3241	4.39386	0.17856
30	B6	36	69.5929	4.34715	0.179074
30	B6	37	69.8617	4.33419	0.180871
30	B6	38	70.1305	4.31156	0.183979
30	B6	39	70.3993	4.28741	0.187914
30	B6	40	70.668	4.2647	0.191626
30	B6	41	70.9368	4.21277	0.193901
30	B6	42	71.2056	4.19177	0.19402
30	B6	43	71.4744	4.14219	0.192215
30	B6	44	71.7432	4.11758	0.189575
30	B6	45	72.012	4.11343	0.187452
30	B6	46	72.2808	4.07499	0.186771
30	B6	47	72.5496	4.053	0.187706
30	B6	48	72.8184	4.01717	0.189813
30	B6	49	73.0871	3.98739	0.192438
30	B6	50	73.3559	3.95186	0.195028
30	B6	51	73.6247	3.9346	0.197181
30	B6	52	73.8935	3.90737	0.198546
30	B6	53	74.1623	3.85734	0.19881
30	B6	54	74.4311	3.83902	0.197855
30	B6	55	74.6999	3.79905	0.195978
30	B6	56	74.9687	3.77309	0.193934
30	B6	57	75.2374	3.73571	0.192679
30	B6	58	75.5062	3.72034	0.192902
30	B6	59	75.775	3.70618	0.194604
30	B6	60	76.0438	3.66451	0.197059
30	B6	61	76.3126	3.62126	0.199134
30	B6	62	76.5814	3.59465	0.199832
30	B6	63	76.8502	3.56674	0.19872
30	B6	64	77.119	3.53728	0.196083
30	B6	65	77.3878	3.49911	0.192788
30	B6	66	77.6565	3.47013	0.189972
30	B6	67	77.9253	3.44666	0.18866
30	B6	68	78.1941	3.43998	0.18944
30	B6	69	78.4629	3.39284	0.192358
30	B6	70	78.7317	3.3587	0.197062
30	B6	71	79.0005	3.33837	0.203142
30	B6	72	79.2693	3.30317	0.210498
30	B6	73	79.5381	3.27146	0.219677
30	B6	74	79.8069	3.23625	0.232205
30	B6	75	80.0756	3.20096	0.25102
30	B6	76	80.3444	3.16379	0.281026
30	B6	77	80.6132	3.13392	0.329647
30	B6	78	80.882	3.09617	0.407027
30	B6	79	81.1508	3.03808	0.525253
30	B6	80	81.4196	2.99793	0.695731
30	B6	81	81.6884	2.91619	0.924193
30	B6	82	81.9572	2.82839	1.20397
30	B6	83	82.226	2.66946	1.51017
30	B6	84	82.4947	2.42705	1.79876
30	B6	85	82.7635	2.03302	2.01415
30	B6	86	83.0323	1.43912	2.10491
30	B6	87	83.3011	0.781439	2.04231
30	B6	88	83.5699	0.307835	1.83265
30	B6	89	83.8387	0.140815	1.51661
30	B6	90	84.1075	0.11661	1.1551
30	B6	91	84.3763	0.113431	0.80866
30	B6	92	84.6451	0.11089	0.520221
30	B6	93	84.9138	0.109725	0.307948
30	B6	94	85.1826	0.106783	0.16853
30	B6	95	85.4514	0.106989	0.0862927
30	B6	96	85.7202	0.103793	0.0424807
30	B6	97	85.989	0.103201	0.0212342
30	B6	98	86.2578	0.103434	0.0117197
30	B6	99	86.5266	0.101205	0.00768516
30	B6	100	86.7953	0.100369	0.00602122
30	B6	101	87.0641	0.10032	0.00537003
30	B6	102	87.3329	0.101131	0.0051798
30	B6	103	87.6017	0.0980446	0.00520376
30	B6	104	87.8705	0.0970644	0.00530125
30	B6	105	88.1393	0.0961516	0.0053921
30	B6	106	88.4081	0.0983444	0.00545684
30	B6	107	88.6769	0.0930567	0.00552656
30	B6	108	88.9457	0.0940819	0.0056503
30	B6	109	89.2144	0.0952405	0.00585692
30	B6	110	89.4832	0.093442	0.0061344
30	B6	111	89.752	0.0899256	0.00643859
30	B6	112	90.0208	0.0898653	0.00672102
30	B6	113	90.2896	0.0896602	0.00695032
30	B6	114	90.5584	0.0893748	0.00711049
30	B6	115	90.8272	0.0876415	0.00718565
30	B6	116	91.096	0.0841307	0.00715614
30	B6	117	91.3648	0.084434	0.00701247
30	B6	118	91.6335	0.0841291	0.00676781
30	B6	119	91.9023	0.0831589	0.00644747
30	B6	120	92.1711	0.0828335	0.00606528
30	B6	121	92.4399	0.0799362	0.00561692
30	B6	122	92.7087	0.0798943	0.00510455
30	B6	123	92.9775	0.0785136	0.00456688
30	B6	124	93.2463	0.0796167	0.00407542
30	B6	125	93.5151	0.0801749	0.00368745
30	B6	126	93.7839	0.0792252	0.00339437
30	B6	127	94.0526	0.0762979	0.00311542
30	B6	128	94.3214	0.0763949	0.00274961
30	B6	129	94.5902	0.0772053	0.00224683
30	B6	130	94.859	0.0758307	0.00164298
31	B7	1	60.1853	5.35839	0.171409
31	B7	2	60.4541	5.3205	0.170397
31	B7	3	60.7229	5.31693	0.168917
31	B7	4	60.9917	5.28956	0.167122
31	B7	5	61.2605	5.27181	0.165223
31	B7	6	61.5292	5.23479	0.163492
31	B7	7	61.798	5.21393	0.162265
31	B7	8	62.0668	5.19368	0.161921
31	B7	9	62.3356	5.17064	0.162771
31	B7	10	62.6044	5.14988	0.164947
31	B7	11	62.8732	5.1291	0.168356
31	B7	12	63.142	5.09207	0.172721
31	B7	13	63.4108	5.074	0.177627
31	B7	14	63.6796	5.05077	0.182522
31	B7	15	63.9483	5.01425	0.186724
31	B7	16	64.2171	5.00131	0.189565
31	B7	17	64.4859	4.96004	0.190628
31	B7	18	64.7547	4.91207	0.190023
31	B7	19	65.0235	4.91373	0.188417
31	B7	20	65.2923	4.86172	0.186783
31	B7	21	65.5611	4.84994	0.186003
31	B7	22	65.8299	4.8349	0.186536
31	B7	23	66.0986	4.78947	0.188339
31	B7	24	66.3674	4.75664	0.190991
31	B7	25	66.6362	4.75034	0.193876
31	B7	26	66.905	4.70994	0.196365
31	B7	27	67.1738	4.6712	0.197989
31	B7	28	67.4426	4.65641	0.198609
31	B7	29	67.7114	4.61145	0.198536
31	B7	30	67.9802	4.5864	0.198417
31	B7	31	68.249	4.55044	0.1989
31	B7	32	68.5177	4.54599	0.200217
31	B7	33	68.7865	4.51017	0.201992
31	B7	34	69.0553	4.4777	0.203449
31	B7	35	69.3241	4.42286	0.20392
31	B7	36	69.5929	4.41294	0.203286
31	B7	37	69.8617	4.37883	0.202073
31	B7	38	70.1305	4.34391	0.201126
31	B7	39	70.3993	4.313	0.201088
31	B7	40	70.668	4.31079	0.202001
31	B7	41	70.9368	4.25765	0.203278
31	B7	42	71.2056	4.23406	0.204031
31	B7	43	71.4744	4.19676	0.203599
31	B7	44	71.7432	4.15591	0.201931
31	B7	45	72.012	4.14314	0.199649
31	B7	46	72.2808	4.10981	0.197746
31	B7	47	72.5496	4.06882	0.197127
31	B7	48	72.8184	4.06755	0.198192
31	B7	49	73.0871	4.02837	0.200679
31	B7	50	73.3559	3.99407	0.203786
31	B7	51	73.6247	3.96478	0.20651
31	B7	52	73.8935	3.929	0.20803
31	B7	53	74.1623	3.90256	0.207981
31	B7	54	74.4311	3.86255	0.206561
31	B7	55	74.6999	3.8349	0.204423
31	B7	56	74.9687	3.80193	0.202411
31	B7	57	75.2374	3.781	0.201206
31	B7	58	75.5062	3.75268	0.201043
31	B7	59	75.775	3.72029	0.20164
31	B7	60	76.0438	3.70065	0.202422
31	B7	61	76.3126	3.64824	0.202894
31	B7	62	76.5814	3.61878	0.202934
31	B7	63	76.8502	3.60793	0.20282
31	B7	64	77.119	3.57233	0.203017
31	B7	65	77.3878	3.53916	0.20393
31	B7	66	77.6565	3.50217	0.205755
31	B7	67	77.9253	3.49581	0.208506
31	B7	68	78.1941	3.43937	0.212094
31	B7	69	78.4629	3.41737	0.21641
31	B7	70	78.7317	3.38823	0.221427
31	B7	71	79.0005	3.35404	0.227385
31	B7	72	79.2693	3.31499	0.23511
31	B7	73	79.5381	3.27818	0.246428
31	B7	74	79.8069	3.24514	0.264577
31	B7	75	80.0756	3.21017	0.294589
31	B7	76	80.3444	3.18464	0.343628
31	B7	77	80.6132	3.13914	0.421202
31	B7	78	80.882	3.08538	0.538723
31	B7	79	81.1508	3.02617	0.707474
31	B7	80	81.4196	2.95538	0.934043
31	B7	81	81.6884	2.8559	1.21352
31	B7	82	81.9572	2.71794	1.52283
31	B7	83	82.226	2.49778	1.81874
31	B7	84	82.4947	2.12571	2.04453
31	B7	85	82.7635	1.54085	2.14589
31	B7	86	83.0323	0.861471	2.09066
31	B7	87	83.3011	0.377676	1.88274
31	B7	88	83.5699	0.208183	1.56247
31	B7	89	83.8387	0.183669	1.19241
31	B7	90	84.1075	0.179416	0.835725
31	B7	91	84.3763	0.178737	0.537771
31	B7	92	84.6451	0.180758	0.318167
31	B7	93	84.9138	0.1768	0.173954
31	B7	94	85.1826	0.174802	0.0890344
31	B7	95	85.4514	0.174067	0.0439243
31	B7	96	85.7202	0.170055	0.022086
31	B7	97	85.989	0.17188	0.0122194
31	B7	98	86.2578	0.17186	0.00781919
31	B7	99	86.5266	0.167589	0.00567541
31	B7	100	86.7953	0.1691	0.00443429
31	B7	101	87.0641	0.168791	0.00363443
31	B7	102	87.3329	0.167783	0.00318705
31	B7	103	87.6017	0.167295	0.00312479
31	B7	104	87.8705	0.168781	0.00347081
31	B7	105	88.1393	0.16867	0.00416342
31	B7	106	88.4081	0.165951	0.00503298
31	B7	107	88.6769	0.166094	0.00584465
31	B7	108	88.9457	0.162351	0.00639175
31	B7	109	89.2144	0.160558	0.00658413
31	B7	110	89.4832	0.16274	0.00647066
31	B7	111	89.752	0.160981	0.00617909
31	B7	112	90.0208	0.161325	0.00582256
31	B7	113	90.2896	0.159123	0.00544305
31	B7	114	90.5584	0.155926	0.00502685
31	B7	115	90.8272	0.158387	0.00455855
31	B7	116	91.096	0.157563	0.00405705
31	B7	117	91.3648	0.157962	0.00356738
31	B7	118	91.6335	0.155619	0.0031339
31	B7	119	91.9023	0.155201	0.00279297
31	B7	120	92.1711	0.156884	0.0025888
31	B7	121	92.4399	0.154165	0.0025828
31	B7	122	92.7087	0.156233	0.00282755
31	B7	123	92.9775	0.156565	0.00331584
31	B7	124	93.2463	0.154669	0.00394606
31	B7	125	93.5151	0.152281	0.00453807
31	B7	126	93.7839	0.151739	0.00489648
31	B7	127	94.0526	0.151399	0.00488363
31	B7	128	94.3214	0.150639	0.0044631
31	B7	129	94.5902	0.149795	0.00370272
31	B7	130	94.859	0.147231	0.00274611
33	B9	1	60.1853	5.25717	0.204581
33	B9	2	60.4541	5.22614	0.206442
33	B9	3	60.7229	5.19311	0.207612
33	B9	4	60.9917	5.16257	0.207911
33	B9	5	61.2605	5.13886	0.207614
[truncated: 6,625 more rows]
