# Supplementary material for: LAG3 is not expressed in human and murine neurons and does not modulate α‐synucleinopathies
Source: EMBO Mol Med. 2021 Jul 26;13(9):e14745. doi: 10.15252/emmm.202114745 (PMC8422075; doi:10.15252/emmm.202114745)
Supplement: Supplementary file 6 — Source Data for Figure 3 [file EMMM-13-e14745-s003.zip]

Archive with 22 entries (15 files):
- Fig3/
- Fig3/3E/
- Fig3/3E/aSyn-LAG3 180s.tif
- __MACOSX/
- __MACOSX/Fig3/
- __MACOSX/Fig3/3E/
- __MACOSX/Fig3/3E/._aSyn-LAG3 180s.tif
- __MACOSX/Fig3/._3E
- Fig3/3B.xlsx
- __MACOSX/Fig3/._3B.xlsx
- Fig3/3C.xlsx
- __MACOSX/Fig3/._3C.xlsx
- Fig3/3D.xlsx
- __MACOSX/Fig3/._3D.xlsx
- Fig3/3F/
- Fig3/3F/1min.tif
- __MACOSX/Fig3/3F/
- __MACOSX/Fig3/3F/._1min.tif
- __MACOSX/Fig3/._3F
- Fig3/3A.xlsx
- __MACOSX/Fig3/._3A.xlsx
- __MACOSX/._Fig3
