# Supplementary material for: LAG3 is not expressed in human and murine neurons and does not modulate α‐synucleinopathies
Source: EMBO Mol Med. 2021 Jul 26;13(9):e14745. doi: 10.15252/emmm.202114745 (PMC8422075; doi:10.15252/emmm.202114745)
Supplement: Supplementary file 6 — Source Data for Figure 3 [file EMMM-13-e14745-s003.zip › Fig3/3B.xlsx]

## Sheet: ASC
Log(monomer equivalent) μM	LAG3	LAG3	PrP	PrP	BSA	BSA	ApoE3	ApoE3	MTBD tau	MTBD tau	CD4	CD4	nAra h 2	nAra h 2	TDP-43	TDP-43	uncoated	uncoated
-0.90309	2.285	2.285	2.2	2.242	0.291	0.33	2.235	2.25	2.251	2.25	2.247	2.247	0.408	0.306	2.166	2.233	0.238	0.249
-1.20412	2.288	2.288	2.103	2.228	0.214	0.221	2.231	2.246	2.244	2.252	2.234	2.242	0.221	0.177	1.897	2.149	0.149	0.133
-1.50515	2.296	2.293	1.739	2.087	0.133	0.177	2.12	2.234	2.248	2.26	2.246	2.244	0.144	0.124	1.74	2.004	0.114	0.183
-1.80618	2.283	2.287	1.528	1.811	0.094	0.101	1.497	2.138	2.247	2.258	2.239	2.244	0.095	0.161	0.939	0.95	0.077	0.094
-2.10721	2.275	2.283	0.865	1.259	0.082	0.112	0.704	1.4	2.239	2.252	2.237	2.234	0.077	0.101	0.537	0.669	0.073	0.069
-2.40824	2.216	2.265	0.533	0.795	0.066	0.079	0.358	0.738	2.225	2.239	2.23	2.2	0.085	0.088	0.257	0.414	0.065	0.082
-2.70927	1.837	2.202	0.316	0.271	0.064	0.097	0.191	0.401	2.12	2.08	2.133	1.907	0.063	0.098	0.13	0.183	0.062	0.074
-3.0103	1.24	1.778	0.21	0.244	0.069	0.06	0.114	0.231	1.792	1.385	1.909	1.311	0.065	0.069	0.088	0.139	0.064	0.064
-3.31133	0.739	1.174	0.131	0.144	0.066	0.073	0.09	0.182	1.228	0.829	1.289	0.751	0.06	0.074	0.085	0.105	0.061	0.067
-3.61236	0.447	0.689	0.098	0.103	0.061	0.056	0.074	0.092	0.821	0.444	0.727	0.435	0.06	0.063	0.066	0.083	0.057	0.06
-3.91339	0.244	0.423	0.132	0.084	0.076	0.104	0.112	0.074	0.504	0.261	0.425	0.254	0.067	0.087	0.114	0.084	0.074	0.07
-4.21442	0.133	0.255	0.094	0.061	0.055	0.053	0.097	0.111	0.437	0.152	0.261	0.151	0.073	0.057	0.071	0.073	0.099	0.058
-4.51545	0.09	0.198	0.065	0.075	0.075	0.056	0.095	0.073	0.293	0.133	0.161	0.163	0.065	0.061	0.071	0.113	0.072	0.064
