# Supplementary material for: LAG3 is not expressed in human and murine neurons and does not modulate α‐synucleinopathies
Source: EMBO Mol Med. 2021 Jul 26;13(9):e14745. doi: 10.15252/emmm.202114745 (PMC8422075; doi:10.15252/emmm.202114745)
Supplement: Supplementary file 6 — Source Data for Figure 3 [file EMMM-13-e14745-s003.zip › Fig3/3C.xlsx]

## Sheet: Sheet1
	Lag3			CD4			BSA			ab
	mean	stdev		mean	stdev		mean	stdev		mean	stdev
0	2.74	0.23		2.82	0.15		2.92	0.04		3.93	0.05
0.01	2.46	0.29								4.16	0.17
0.1	2.78	0.15		2.84	0.12		2.88	0.01		10.24	0.04
0.5	2.36	0								192.6	12.48
1	1.95	0.27		2.76	0.11		2.94	0.03		235.61	15.13
5										243.88	16.64
10	2.42	0.8		2.9	0		2.88	0		206.82	7.96
