# Supplementary material for: LAG3 is not expressed in human and murine neurons and does not modulate α‐synucleinopathies
Source: EMBO Mol Med. 2021 Jul 26;13(9):e14745. doi: 10.15252/emmm.202114745 (PMC8422075; doi:10.15252/emmm.202114745)
Supplement: Supplementary file 6 — Source Data for Figure 3 [file EMMM-13-e14745-s003.zip › Fig3/3D.xlsx]

## Sheet: Sheet1
	PFFs		monomer		FGL1		Relatnimab
0							3.5275	0.179774
0.000937376							4.02667	0.0974109
0.001	2.74	0.23	2.59667	0.14522	2.59667	0.14522
0.00281264							4.125	0.48402
0.0084369							4.48333	0.0286744
0.01	2.46	0.29	2.43	0.14089	2.68	0.0815475
0.0253076							4.6225	0.0729298
0.0759229							4.8	0.0141421
0.1	2.78	0.15	2.49167	0.190628	2.9425	0.191935
0.102501							4.96333	0.0917727
0.153752							4.87667	0.0903081
0.227758							5.04	0.153623
0.32	2.36	0.01
0.5					3.31833	0.1825
0.68338							5.235	0.0610328
1	1.95	0.27	2.405	0.157692	3.84167	0.7975
2.05003							5.2825	0.154657
4.10006							5.122	0.243836
10	2.42	0.8	2.545	0.0857321	3.64667	0
