# Supplementary material for: LAG3 is not expressed in human and murine neurons and does not modulate α‐synucleinopathies
Source: EMBO Mol Med. 2021 Jul 26;13(9):e14745. doi: 10.15252/emmm.202114745 (PMC8422075; doi:10.15252/emmm.202114745)
Supplement: Supplementary file 6 — Source Data for Figure 3 [file EMMM-13-e14745-s003.zip › Fig3/3A.xlsx]

## Sheet: ASC
Log(monomer equivalent) μM	LAG3	LAG3	PrP	PrP	BSA	BSA	ApoE3	ApoE3	MTBD tau	MTBD tau	CD4	CD4	nAra h 2	nAra h 2	TDP-43	TDP-43	uncoated	uncoated
-0.90309	0.103	0.08	0.121	0.088	0.062	0.075	0.095	0.082	0.154	0.265	0.127	0.148	0.079	0.118	0.155	0.133	0.107	0.088
-1.20412	0.135	0.073	0.098	0.074	0.069	0.07	0.075	0.079	0.111	0.255	0.11	0.119	0.066	0.08	0.104	0.106	0.072	0.067
-1.50515	0.122	0.083	0.083	0.079	0.059	0.077	0.069	0.086	0.12	0.263	0.084	0.118	0.064	0.09	0.226	0.126	0.109	0.099
-1.80618	0.111	0.069	0.124	0.097	0.058	0.064	0.069	0.075	0.103	0.252	0.525	0.098	0.236	0.073	0.216	0.1	0.162	0.062
-2.10721	0.157	0.084	0.083	0.078	0.067	0.073	0.074	0.084	0.118	0.257	0.109	0.097	0.065	0.076	0.105	0.101	0.096	0.076
-2.40824	0.106	0.073	0.117	0.075	0.055	0.064	0.117	0.077	0.143	0.25	0.102	0.087	0.065	0.074	0.116	0.093	0.083	0.067
-2.70927	0.127	0.07	0.083	0.077	0.07	0.072	0.073	0.089	0.154	0.241	0.101	0.096	0.072	0.077	0.131	0.097	0.079	0.073
-3.0103	0.111	0.074	0.118	0.083	0.06	0.074	0.08	0.081	0.092	0.239	0.102	0.089	0.065	0.073	0.118	0.1	0.07	0.115
-3.31133	0.087	0.076	0.078	0.073	0.06	0.069	0.075	0.075	0.112	0.247	0.076	0.102	0.065	0.074	0.108	0.098	0.07	0.071
-3.61236	0.111	0.077	0.109	0.088	0.056	0.071	0.097	0.079	0.127	0.238	0.089	0.085	0.07	0.081	0.117	0.095	0.067	0.079
-3.91339	0.084	0.085	0.124	0.082	0.061	0.08	0.079	0.09	0.143	0.255	0.072	0.108	0.084	0.088	0.126	0.099	0.075	0.086
-4.21442	0.128	0.078	0.077	0.082	0.058	0.081	0.075	0.094	0.092	0.245	0.069	0.111	0.087	0.087	0.105	0.103	0.073	0.117
-4.51545	0.116	0.084	0.123	0.081	0.065	0.072	0.084	0.086	0.108	0.253	0.128	0.121	0.063	0.08	0.122	0.097	0.089	0.069
