# Supplementary material for: LAG3 is not expressed in human and murine neurons and does not modulate α‐synucleinopathies
Source: EMBO Mol Med. 2021 Jul 26;13(9):e14745. doi: 10.15252/emmm.202114745 (PMC8422075; doi:10.15252/emmm.202114745)
Supplement: Supplementary file 7 — Source Data for Figure 4 [file EMMM-13-e14745-s002.zip]

Archive with 30 entries (23 files):
- Fig4/
- Fig4/4D.xlsx
- __MACOSX/
- __MACOSX/Fig4/
- __MACOSX/Fig4/._4D.xlsx
- Fig4/4C.xlsx
- __MACOSX/Fig4/._4C.xlsx
- Fig4/4B/
- Fig4/4B/4wPFFs_DOXON_DAPI_EP1536Y_MAP2_17B4_Z1p5_63X3 - C=0_DAPI.tif
- __MACOSX/Fig4/4B/
- __MACOSX/Fig4/4B/._4wPFFs_DOXON_DAPI_EP1536Y_MAP2_17B4_Z1p5_63X3 - C=0_DAPI.tif
- Fig4/4B/4wPFFs_DOXON_DAPI_EP1536Y_MAP2_17B4_Z1p5_63X3 - C=3_EP1536Y.tif
- __MACOSX/Fig4/4B/._4wPFFs_DOXON_DAPI_EP1536Y_MAP2_17B4_Z1p5_63X3 - C=3_EP1536Y.tif
- Fig4/4B/4wPFFs_DOXON_DAPI_EP1536Y_MAP2_17B4_Z1p5_63X3 - C=1_17B4.tif
- __MACOSX/Fig4/4B/._4wPFFs_DOXON_DAPI_EP1536Y_MAP2_17B4_Z1p5_63X3 - C=1_17B4.tif
- Fig4/4B/4wPFFs_DOXON_DAPI_EP1536Y_MAP2_17B4_Z1p5_63X3 - C=2_MAP2.tif
- __MACOSX/Fig4/4B/._4wPFFs_DOXON_DAPI_EP1536Y_MAP2_17B4_Z1p5_63X3 - C=2_MAP2.tif
- __MACOSX/Fig4/._4B
- Fig4/4A/
- Fig4/4A/4wPFFs_DOXON_DAPI_81A_MAP2_D2G40_Z1p5_63X4 - C=1_81A.tif
- __MACOSX/Fig4/4A/
- __MACOSX/Fig4/4A/._4wPFFs_DOXON_DAPI_81A_MAP2_D2G40_Z1p5_63X4 - C=1_81A.tif
- Fig4/4A/4wPFFs_DOXON_DAPI_81A_MAP2_D2G40_Z1p5_63X4 - C=2_MAP2.tif
- __MACOSX/Fig4/4A/._4wPFFs_DOXON_DAPI_81A_MAP2_D2G40_Z1p5_63X4 - C=2_MAP2.tif
- Fig4/4A/4wPFFs_DOXON_DAPI_81A_MAP2_D2G40_Z1p5_63X4 - C=3_D2G40.tif
- __MACOSX/Fig4/4A/._4wPFFs_DOXON_DAPI_81A_MAP2_D2G40_Z1p5_63X4 - C=3_D2G40.tif
- Fig4/4A/4wPFFs_DOXON_DAPI_81A_MAP2_D2G40_Z1p5_63X4 - C=0_DAPI.tif
- __MACOSX/Fig4/4A/._4wPFFs_DOXON_DAPI_81A_MAP2_D2G40_Z1p5_63X4 - C=0_DAPI.tif
- __MACOSX/Fig4/._4A
- __MACOSX/._Fig4
