# Supplementary material for: LAG3 is not expressed in human and murine neurons and does not modulate α‐synucleinopathies
Source: EMBO Mol Med. 2021 Jul 26;13(9):e14745. doi: 10.15252/emmm.202114745 (PMC8422075; doi:10.15252/emmm.202114745)
Supplement: Supplementary file 7 — Source Data for Figure 4 [file EMMM-13-e14745-s002.zip › Fig4/4C.xlsx]

## Sheet: Tabelle1
2 weeks				4 weeks
WT UT	WT aSyn PFF	LAG3 UT	LAG3 aSyn PFF	WT UT	WT aSyn PFF	LAG3 UT	LAG3 aSyn PFF
0.0107512	0.0864965	0.0161482	0.130874	0.0137766	0.901234	0.0153406	1.03404
				0.0173601	0.902468	0.0164373	1.26894
