# Supplementary material for: LAG3 is not expressed in human and murine neurons and does not modulate α‐synucleinopathies
Source: EMBO Mol Med. 2021 Jul 26;13(9):e14745. doi: 10.15252/emmm.202114745 (PMC8422075; doi:10.15252/emmm.202114745)
Supplement: Supplementary file 8 — Source Data for Figure 5 [file EMMM-13-e14745-s008.zip]

Archive with 73 entries (60 files):
- Fig5/
- Fig5/5C/
- Fig5/5C/5C.xlsx
- __MACOSX/
- __MACOSX/Fig5/
- __MACOSX/Fig5/5C/
- __MACOSX/Fig5/5C/._5C.xlsx
- Fig5/5C/20171206_lag3-exp_5-R2S2_ThioS+pS129-488_10x_(c1).TIF (green).tif
- __MACOSX/Fig5/5C/._20171206_lag3-exp_5-R2S2_ThioS+pS129-488_10x_(c1).TIF (green).tif
- Fig5/5C/20180426_LAG3-BLIND-8-r4s2_ThioS-FITC-700ms_pS129-Cy3-500ms_DAPI-30ms_10x_(DAPI+FITC+Cy5 5).TIF (red).tif
- __MACOSX/Fig5/5C/._20180426_LAG3-BLIND-8-r4s2_ThioS-FITC-700ms_pS129-Cy3-500ms_DAPI-30ms_10x_(DAPI+FITC+Cy5 5).TIF (red).tif
- Fig5/5C/20171205_lag3-exp_2-R5S3_ThioS+pS129-488_10x.TIF (green).tif
- __MACOSX/Fig5/5C/._20171205_lag3-exp_2-R5S3_ThioS+pS129-488_10x.TIF (green).tif
- Fig5/5C/20171205_lag3-exp_9-R1S3_ThioS+pS129-488_10x.TIF (green).tif
- __MACOSX/Fig5/5C/._20171205_lag3-exp_9-R1S3_ThioS+pS129-488_10x.TIF (green).tif
- Fig5/5C/20180425_LAG3-BLIND-1-r2s2_ThioS-FITC-700ms_pS129-Cy3-500ms_DAPI-30ms_10x_(DAPI+FITC+Cy5 5).TIF (red).tif
- __MACOSX/Fig5/5C/._20180425_LAG3-BLIND-1-r2s2_ThioS-FITC-700ms_pS129-Cy3-500ms_DAPI-30ms_10x_(DAPI+FITC+Cy5 5).TIF (red).tif
- Fig5/5C/20171207_lag3-exp_6-R2S2_ThioS+pS129-488_10x_(FITC).TIF (green).tif
- __MACOSX/Fig5/5C/._20171207_lag3-exp_6-R2S2_ThioS+pS129-488_10x_(FITC).TIF (green).tif
- Fig5/5C/20180425_LAG3-BLIND-4-r1s3_ThioS-FITC-700ms_pS129-Cy3-500ms_DAPI-30ms_10x_(DAPI+FITC+Cy5 5).TIF (red).tif
- __MACOSX/Fig5/5C/._20180425_LAG3-BLIND-4-r1s3_ThioS-FITC-700ms_pS129-Cy3-500ms_DAPI-30ms_10x_(DAPI+FITC+Cy5 5).TIF (red).tif
- __MACOSX/Fig5/._5C
- Fig5/5D/
- Fig5/5D/20170721_hsc21-5_untr_ThioS_3_10xtg-untr.jpg
- __MACOSX/Fig5/5D/
- __MACOSX/Fig5/5D/._20170721_hsc21-5_untr_ThioS_3_10xtg-untr.jpg
- Fig5/5D/20170721_hsc21-4_untr_ThioS_2_10x_wt-untr.jpg
- __MACOSX/Fig5/5D/._20170721_hsc21-4_untr_ThioS_2_10x_wt-untr.jpg
- Fig5/5D/5D.xlsx
- __MACOSX/Fig5/5D/._5D.xlsx
- Fig5/5D/20180425_LAG3-BLIND-4-r6s3_ThioS-FITC-700ms_pS129-Cy3-500ms_DAPI-30ms_10x_(DAPI+FITC+Cy5 5).TIF (green)_med.jpg
- __MACOSX/Fig5/5D/._20180425_LAG3-BLIND-4-r6s3_ThioS-FITC-700ms_pS129-Cy3-500ms_DAPI-30ms_10x_(DAPI+FITC+Cy5 5).TIF (green)_med.jpg
- Fig5/5D/20180426_LAG3-BLIND-9-r2s3_ThioS-FITC-700ms_pS129-Cy3-500ms_DAPI-30ms_10x_(DAPI+FITC+Cy5 5).TIF (green)_med.jpg
- __MACOSX/Fig5/5D/._20180426_LAG3-BLIND-9-r2s3_ThioS-FITC-700ms_pS129-Cy3-500ms_DAPI-30ms_10x_(DAPI+FITC+Cy5 5).TIF (green)_med.jpg
- Fig5/5D/20180426_LAG3-BLIND-7-r6s3_ThioS-FITC-700ms_pS129-Cy3-500ms_DAPI-30ms_10x_(DAPI+FITC+Cy5 5).TIF (green)_med.jpg
- __MACOSX/Fig5/5D/._20180426_LAG3-BLIND-7-r6s3_ThioS-FITC-700ms_pS129-Cy3-500ms_DAPI-30ms_10x_(DAPI+FITC+Cy5 5).TIF (green)_med.jpg
- Fig5/5D/20180426_LAG3-BLIND-8-r1s2_ThioS-FITC-700ms_pS129-Cy3-500ms_DAPI-30ms_10x_(DAPI+FITC+Cy5 5).TIF (green)_med.jpg
- __MACOSX/Fig5/5D/._20180426_LAG3-BLIND-8-r1s2_ThioS-FITC-700ms_pS129-Cy3-500ms_DAPI-30ms_10x_(DAPI+FITC+Cy5 5).TIF (green)_med.jpg
- __MACOSX/Fig5/._5D
- Fig5/5B/
- Fig5/5B/.DS_Store
- __MACOSX/Fig5/5B/
- __MACOSX/Fig5/5B/._.DS_Store
- Fig5/5B/right panel (367#49)/
- Fig5/5B/right panel (367#49)/.DS_Store
- __MACOSX/Fig5/5B/right panel (367#49)/
- __MACOSX/Fig5/5B/right panel (367#49)/._.DS_Store
- Fig5/5B/right panel (367#49)/IP-ConvertImage-06.png
- __MACOSX/Fig5/5B/right panel (367#49)/._IP-ConvertImage-06.png
- Fig5/5B/right panel (367#49)/367_49-pS129-midbrain-20x-2.tif
- __MACOSX/Fig5/5B/right panel (367#49)/._367_49-pS129-midbrain-20x-2.tif
- Fig5/5B/right panel (367#49)/367-49 midbrain 20x_c0.tif
- __MACOSX/Fig5/5B/right panel (367#49)/._367-49 midbrain 20x_c0.tif
- Fig5/5B/right panel (367#49)/IP-ConvertImage-06_scale.tif
- __MACOSX/Fig5/5B/right panel (367#49)/._IP-ConvertImage-06_scale.tif
- __MACOSX/Fig5/5B/._right panel (367#49)
- Fig5/5B/left (367#103)/
- Fig5/5B/left (367#103)/.DS_Store
- __MACOSX/Fig5/5B/left (367#103)/
- __MACOSX/Fig5/5B/left (367#103)/._.DS_Store
- Fig5/5B/left (367#103)/IP-ConvertImage-13.png
- __MACOSX/Fig5/5B/left (367#103)/._IP-ConvertImage-13.png
- Fig5/5B/left (367#103)/IP-ConvertImage-13.tif
- __MACOSX/Fig5/5B/left (367#103)/._IP-ConvertImage-13.tif
- Fig5/5B/left (367#103)/367-103 midbrain 20x_c0.tif
- __MACOSX/Fig5/5B/left (367#103)/._367-103 midbrain 20x_c0.tif
- Fig5/5B/left (367#103)/367_103-s129p-20x-midbrain.tif
- __MACOSX/Fig5/5B/left (367#103)/._367_103-s129p-20x-midbrain.tif
- __MACOSX/Fig5/5B/._left (367#103)
- __MACOSX/Fig5/._5B
- Fig5/5A.xlsx
- __MACOSX/Fig5/._5A.xlsx
- __MACOSX/._Fig5
