# Supplementary material for: LAG3 is not expressed in human and murine neurons and does not modulate α‐synucleinopathies
Source: EMBO Mol Med. 2021 Jul 26;13(9):e14745. doi: 10.15252/emmm.202114745 (PMC8422075; doi:10.15252/emmm.202114745)
Supplement: Supplementary file 8 — Source Data for Figure 5 [file EMMM-13-e14745-s008.zip › Fig5/5C/5C.xlsx]

## Sheet: Tabelle1
	A53T TG												WT
Lag3 wt	2.31608	1.72661	1.66825	2.64867	4.96415	2.60899	0.85	2.89	2.97	2.86	1.41	1.49	0.71	0.51	0.73	0.27	0.37	0.71
Lag3 ko	3.38804	2.98521	1.4761	4.48227	1.62482	1.77927							0.26	0.3	0.18	0.77	0.73	0.53
