# Supplementary material for: LAG3 is not expressed in human and murine neurons and does not modulate α‐synucleinopathies
Source: EMBO Mol Med. 2021 Jul 26;13(9):e14745. doi: 10.15252/emmm.202114745 (PMC8422075; doi:10.15252/emmm.202114745)
Supplement: Supplementary file 8 — Source Data for Figure 5 [file EMMM-13-e14745-s008.zip › Fig5/5A.xlsx]

## Sheet: Tabelle1
Days	lag3 +|- ; αS, n=9	lag3 -|- ; WT, n=8	lag3 -|- ; αS, n=8	lag3 +|+ ; αS, n=13
234	1
183	1
231	1
286	1
271	1
260	1
322	1
254	1
285	1
365		1
365		1
365		1
365		1
365		1
365		1
365		1
365		1
240			1
264			1
231			1
238			1
278			1
218			1
277			1
219			1
216				1
287				1
262				1
295				1
300				1
307				1
294				1
189				1
267				1
268				1
268				1
253				1
244				1
